# Supplementary material for: Correlation of microsynteny conservation and disease gene distribution in mammalian genomes
Source: BMC Genomics. 2009 Nov 12;10:521. doi: 10.1186/1471-2164-10-521 (PMC2779822; doi:10.1186/1471-2164-10-521)
Supplement: Additional file 1 — Gene list for regions with microsynteny conservation of Z>1. An excel file listing all the genes (by Ensembl ID and gene symbol) found in mouse genomic regions with microsyteny conservation of Z>1. [file 1471-2164-10-521-S1.xls]

## Sheet: chr1_region1.txt
Chr1 Region1 60-90 MB			Chr1 Region2 120-145 MB			Chr1 Region3 155-175 MB			Chr2 Region 1 45-85 MB			Chr2 Region2 115-140 MB			Chr3 Region1 15-35 MB			Chr3 Region2 45-65 MB			Chr3 Region3 55-75 MB			Chr4 Region1 30-65 MB			Chr4 Region2 105-125 MB			Chr6 Region1 0-20 MB			Chr9 Region1 40-70 MB			Chr11 Region1 60-90 MB			Chr11 Region2 100-120 MB			Chr12 Region1 55-105 MB			Chr15 Region1 65-104 MB			Chr17 Region1 65-100 MB
ENSMUSG00000080018	MGI:2138230		ENSMUSG00000026389	Steap3		ENSMUSG00000026696	Vamp4		ENSMUSG00000063145	Bbs5		ENSMUSG00000027355	Tmco5		ENSMUSG00000079961	Tbl1xr1		ENSMUSG00000074581	Vmn2r-ps11		ENSMUSG00000043461	1110032A04Rik		ENSMUSG00000028328	Tmod1		ENSMUSG00000042763	Gm50		ENSMUSG00000029663	Gngt1		ENSMUSG00000063543	Nhp2l1		ENSMUSG00000000805	Car4		ENSMUSG00000017802	1300010M03Rik		ENSMUSG00000034111	Tmed8		ENSMUSG00000023025	Larp4		ENSMUSG00000055855	ENSMUSG00000055855
ENSMUSG00000079465	Col4a3		ENSMUSG00000026398	Nr5a2		ENSMUSG00000033684	Qsox1		ENSMUSG00000050114	Prdx6-rs1		ENSMUSG00000027350	Chgb		ENSMUSG00000057036	Rpl27a		ENSMUSG00000044167	Foxo1		ENSMUSG00000074573	ENSMUSG00000074573		ENSMUSG00000028463	Car9		ENSMUSG00000049972	A030013N09Rik		ENSMUSG00000029757	Dync1i1		ENSMUSG00000025235	Bbs4		ENSMUSG00000050675	Gp1ba		ENSMUSG00000059995	Atxn7l3		ENSMUSG00000021079	Timm9		ENSMUSG00000063480	Nhp2l1		ENSMUSG00000032937	Fshr
ENSMUSG00000067158	Col4a4		ENSMUSG00000041605	5730559C18Rik		ENSMUSG00000040181	Fmo1		ENSMUSG00000070883	4930578N16Rik		ENSMUSG00000056738	A730036I17Rik		ENSMUSG00000051636	Mds1		ENSMUSG00000027746	Ufm1		ENSMUSG00000074581	Vmn2r-ps11		ENSMUSG00000028456	Unc13b		ENSMUSG00000028713	Cyp4b1		ENSMUSG00000029752	Asns		ENSMUSG00000032028	4432416J03Rik		ENSMUSG00000018401	Mtmr4		ENSMUSG00000020775	Mrpl38		ENSMUSG00000056359	D830013O20Rik		ENSMUSG00000053508	BC048502		ENSMUSG00000039770	Ypel5
ENSMUSG00000026149	Tm4sf20		ENSMUSG00000010311	Optc		ENSMUSG00000040170	Fmo2		ENSMUSG00000026991	Pkp4		ENSMUSG00000027400	Pdyn		ENSMUSG00000049796	Crh		ENSMUSG00000056476	Med12l		ENSMUSG00000047557	Lxn		ENSMUSG00000035683	Melk		ENSMUSG00000028626	Col9a2		ENSMUSG00000029517	Ankrd7		ENSMUSG00000042293	EG434402		ENSMUSG00000020817	Rabep1		ENSMUSG00000001493	Meox1		ENSMUSG00000079028	MGI:3034635		ENSMUSG00000022463	Srebf2		ENSMUSG00000045036	E130009J12Rik
ENSMUSG00000036574	1700019O17Rik		ENSMUSG00000026413	Pkp1		ENSMUSG00000026691	Fmo3		ENSMUSG00000027078	Ube2l6		ENSMUSG00000027408	Cpxm1		ENSMUSG00000056900	Usp13		ENSMUSG00000074598	ENSMUSG00000074598		ENSMUSG00000056476	Med12l		ENSMUSG00000036822	Topors		ENSMUSG00000078577	Tmco2		ENSMUSG00000015112	Slc25a13		ENSMUSG00000034839	Larp6		ENSMUSG00000038195	Rilp		ENSMUSG00000017309	Q1ERP8-5		ENSMUSG00000048982	Gphb5		ENSMUSG00000022372	Sla		ENSMUSG00000024251	Thada
ENSMUSG00000026159	Hrb		ENSMUSG00000073557	Ppp1r12b		ENSMUSG00000052428	Tmco1		ENSMUSG00000027073	Prg2		ENSMUSG00000027401	Tgm3		ENSMUSG00000027667	Zfp639		ENSMUSG00000074599	ENSMUSG00000074599		ENSMUSG00000048416	Mlf1		ENSMUSG00000045071	E130308A19Rik		ENSMUSG00000073774	Kncn		ENSMUSG00000032827	Ppp1r9a		ENSMUSG00000074345	Tnfaip8l3		ENSMUSG00000003934	Efnb3		ENSMUSG00000004040	Stat3		ENSMUSG00000021252	0610007P14Rik		ENSMUSG00000022400	Rbx1		ENSMUSG00000066057	2610044O15Rik
ENSMUSG00000026200	Glb1l		ENSMUSG00000050526	4933406M09Rik		ENSMUSG00000026692	Fmo4		ENSMUSG00000064329	Scn1a		ENSMUSG00000053675	Tgm5		ENSMUSG00000037531	Mrpl47		ENSMUSG00000027803	Wwtr1		ENSMUSG00000027803	Wwtr1		ENSMUSG00000028392	Bspry		ENSMUSG00000024903	Lao1		ENSMUSG00000015189	Casd1		ENSMUSG00000032400	Zwilch		ENSMUSG00000078771	Evi2a		ENSMUSG00000075437	OTTMUSG00000003311		ENSMUSG00000042628	Zfyve1		ENSMUSG00000075601	I830127L07Rik		ENSMUSG00000054901	Gm941
ENSMUSG00000032997	D1Bwg1363e		ENSMUSG00000056268	Dennd1b		ENSMUSG00000004031	6430517E21Rik		ENSMUSG00000027072	Prg3		ENSMUSG00000027403	Tgm6		ENSMUSG00000019528	Gyg		ENSMUSG00000027800	Tm4sf1		ENSMUSG00000027832	Ptx3		ENSMUSG00000028389	Zfp37		ENSMUSG00000048899	BC057371		ENSMUSG00000042742	B630005N14Rik		ENSMUSG00000032323	Cyp11a1		ENSMUSG00000070354	Evi2b		ENSMUSG00000033987	Dnahc17		ENSMUSG00000021192	Golga5		ENSMUSG00000068221	Pdxp		ENSMUSG00000024088	4930583I09Rik
ENSMUSG00000026251	Chrnd		ENSMUSG00000037015	Tmem185b		ENSMUSG00000026560	Fmo9		ENSMUSG00000027080	Med19		ENSMUSG00000074771	Ankrd5		ENSMUSG00000039335	Spata16		ENSMUSG00000048332	Lhfp		ENSMUSG00000027800	Tm4sf1		ENSMUSG00000045917	6330416G13Rik		ENSMUSG00000046861	Hectd3		ENSMUSG00000079679	Gm467		ENSMUSG00000046846	Spesp1		ENSMUSG00000034156	Bzrap1		ENSMUSG00000020936	Nmt1		ENSMUSG00000044456	Rin3		ENSMUSG00000035805	Mlc1		ENSMUSG00000034998	Foxn2
ENSMUSG00000026253	Chrng		ENSMUSG00000013275	Slc41a1		ENSMUSG00000044835	Ankrd45		ENSMUSG00000027010	Slc25a12		ENSMUSG00000042851	Zc3h6		ENSMUSG00000037737	Arpm1		ENSMUSG00000027801	Tm4sf4		ENSMUSG00000068969	Rpl32-ps		ENSMUSG00000028419	Chmp5		ENSMUSG00000034557	Zfyve9		ENSMUSG00000029563	Foxp2		ENSMUSG00000036027	1810046K07Rik		ENSMUSG00000037857	Nufip2		ENSMUSG00000020744	Slc25a19		ENSMUSG00000042350	1110018G07Rik		ENSMUSG00000022451	Twf1		ENSMUSG00000036438	Calm3
ENSMUSG00000049439	Cyp20a1		ENSMUSG00000041559	Fmod		ENSMUSG00000026469	Xpr1		ENSMUSG00000027109	Sp3		ENSMUSG00000027387	Zc3h8		ENSMUSG00000027599	Armc1		ENSMUSG00000074604	Mgst2		ENSMUSG00000027801	Tm4sf4		ENSMUSG00000028287	1700009N14Rik		ENSMUSG00000028680	Plk3		ENSMUSG00000007655	Cav1		ENSMUSG00000035914	Cd276		ENSMUSG00000020785	Camkk1		ENSMUSG00000006920	Ezh1		ENSMUSG00000021194	Chga		ENSMUSG00000023044	Csad		ENSMUSG00000069849	NM_177278.5
ENSMUSG00000055567	BC042720		ENSMUSG00000026388	3110009E18Rik		ENSMUSG00000026656	Fcgr2b		ENSMUSG00000027007	Ssfa2		ENSMUSG00000027201	Myef2		ENSMUSG00000037730	Mynn		ENSMUSG00000037174	Elf2		ENSMUSG00000027833	Shox2		ENSMUSG00000028332	Hemgn		ENSMUSG00000028622	Mrpl37		ENSMUSG00000000058	Cav2		ENSMUSG00000032309	Fbxo22		ENSMUSG00000020542	Myocd		ENSMUSG00000057219	Armc7		ENSMUSG00000021061	Spnb1		ENSMUSG00000050846	Zfp623		ENSMUSG00000024247	AW548124
ENSMUSG00000025991	Cps1		ENSMUSG00000051480	A130050O07Rik		ENSMUSG00000026687	Aldh9a1		ENSMUSG00000075304	Sp5		ENSMUSG00000045838	A430105I19Rik		ENSMUSG00000063887	Nlgn1		ENSMUSG00000027822	Slc33a1		ENSMUSG00000034544	Rsrc1		ENSMUSG00000038827	BC026590		ENSMUSG00000034853	Acot11		ENSMUSG00000041301	Cftr		ENSMUSG00000059412	Fxyd2		ENSMUSG00000018923	Med11		ENSMUSG00000075528	1700113I22Rik		ENSMUSG00000061533	4930534B04Rik		ENSMUSG00000068246	Apol9a		ENSMUSG00000034868	Mylc2b
ENSMUSG00000026192	Atic		ENSMUSG00000016529	Il10		ENSMUSG00000026554	Wdr42a		ENSMUSG00000041762	Sp9		ENSMUSG00000079043	Fastkd5		ENSMUSG00000074677	Sirpb1		ENSMUSG00000061143	Maml3		ENSMUSG00000034151	BC050789		ENSMUSG00000042788	4833436C18Rik		ENSMUSG00000060491	4930522H14Rik		ENSMUSG00000062995	Ica1		ENSMUSG00000042045	Sln		ENSMUSG00000034297	Med13		ENSMUSG00000020778	2310004N24Rik		ENSMUSG00000021187	Tc2n		ENSMUSG00000057346	Apol9b		ENSMUSG00000056364	Six3os1
ENSMUSG00000073653	MGI:3642903		ENSMUSG00000016524	Il19		ENSMUSG00000026542	Apcs		ENSMUSG00000034848	Ttc21b		ENSMUSG00000027274	Mkks		ENSMUSG00000049507	4930429B21Rik		ENSMUSG00000027761	Aadac		ENSMUSG00000027778	Ift80		ENSMUSG00000028386	Slc46a2		ENSMUSG00000008932	Slc1a7		ENSMUSG00000029638	Glcci1		ENSMUSG00000066705	Fxyd6		ENSMUSG00000020548	1700086D15Rik		ENSMUSG00000045065	9930022D16Rik		ENSMUSG00000021242	Npc2		ENSMUSG00000009035	Tmem184b		ENSMUSG00000024127	Prepl
ENSMUSG00000073643	Wdfy1		ENSMUSG00000033952	Aspm		ENSMUSG00000040848	Sft2d2		ENSMUSG00000027086	Fastkd1		ENSMUSG00000027377	Mall		ENSMUSG00000011463	NP_083982.1		ENSMUSG00000043441	Gpr149		ENSMUSG00000074580	4931440P22Rik		ENSMUSG00000078716	A8Y5P7_MOUSE		ENSMUSG00000028542	Slc6a9		ENSMUSG00000054556	EG232599		ENSMUSG00000032394	Punc		ENSMUSG00000014606	Slc25a11		ENSMUSG00000034706	Dnaic2		ENSMUSG00000001175	Calm1		ENSMUSG00000023031	Ela1		ENSMUSG00000024242	Map4k3
ENSMUSG00000026017	Carf		ENSMUSG00000042554	Zp3r		ENSMUSG00000033488	BC026585		ENSMUSG00000034780	B3galt1		ENSMUSG00000005803	Sqrdl		ENSMUSG00000027663	Zmat3		ENSMUSG00000027824	Vmn2r1		ENSMUSG00000048304	Slitrk3		ENSMUSG00000073846	OTTMUSG00000007322		ENSMUSG00000047636	Cdcp2		ENSMUSG00000029534	St7		ENSMUSG00000032114	Slc37a4		ENSMUSG00000047804	Akap10		ENSMUSG00000049506	4933407P14Rik		ENSMUSG00000035329	Fbxo33		ENSMUSG00000022596	Slurp1		ENSMUSG00000024097	Sfrs7
ENSMUSG00000073633	Fbxo36		ENSMUSG00000020423	Btg2		ENSMUSG00000058942	Cep350		ENSMUSG00000027048	Abcb11		ENSMUSG00000027276	Jag1		ENSMUSG00000043164	E030011K20Rik		ENSMUSG00000027827	Kcnab1		ENSMUSG00000027822	Slc33a1		ENSMUSG00000040183	Ankrd6		ENSMUSG00000028539	Artn		ENSMUSG00000042447	BC020002		ENSMUSG00000032098	Treh		ENSMUSG00000069825	Spata22		ENSMUSG00000018677	Slc25a39		ENSMUSG00000033713	Foxn3		ENSMUSG00000015365	Mov10l1		ENSMUSG00000043705	Capn13
ENSMUSG00000073623	5830472F04Rik		ENSMUSG00000026416	Il20		ENSMUSG00000037942	Crp		ENSMUSG00000057182	Scn3a		ENSMUSG00000027224	Duoxa1		ENSMUSG00000027668	Mfn1		ENSMUSG00000062200	Vmn2r7		ENSMUSG00000046999	1110032F04Rik		ENSMUSG00000078683	NM_031188.1		ENSMUSG00000028607	Cpt2		ENSMUSG00000044156	AI987662		ENSMUSG00000032058	Ppp2r1b		ENSMUSG00000020890	Gucy2e		ENSMUSG00000001027	Scn4a		ENSMUSG00000021033	Gstz1		ENSMUSG00000016637	Rabl4		ENSMUSG00000053375	Atp6v1e2
ENSMUSG00000026240	Cops7b		ENSMUSG00000026393	Nek7		ENSMUSG00000038209	Itln1		ENSMUSG00000027015	Cybrd1		ENSMUSG00000027225	Duoxa2		ENSMUSG00000050192	Eif5a2		ENSMUSG00000080170	NM_001104592.1		ENSMUSG00000027761	Aadac		ENSMUSG00000039196	Orm1		ENSMUSG00000044254	Pcsk9		ENSMUSG00000029661	Col1a2		ENSMUSG00000041523	Upk2		ENSMUSG00000042826	Fgf11		ENSMUSG00000020690	Efcab3		ENSMUSG00000044408	1110002B05Rik		ENSMUSG00000022620	Arsa		ENSMUSG00000055760	Gemin6
ENSMUSG00000026248	Mrpl44		ENSMUSG00000026459	Myog		ENSMUSG00000038026	Kcnj9		ENSMUSG00000026765	2310010M24Rik		ENSMUSG00000074912	OTTMUSG00000015946		ENSMUSG00000027615	Hps3		ENSMUSG00000072290	Igsf10		ENSMUSG00000027790	NP_001074606.1		ENSMUSG00000061540	Orm2		ENSMUSG00000050213	Snip1		ENSMUSG00000048216	Gpr85		ENSMUSG00000032017	Grik4		ENSMUSG00000020801	Med31		ENSMUSG00000020695	Mrc2		ENSMUSG00000049882	Gm71		ENSMUSG00000044216	Kcnj4		ENSMUSG00000024068	Spast
ENSMUSG00000026135	Zfp142		ENSMUSG00000026420	Il24		ENSMUSG00000038034	Igsf8		ENSMUSG00000027077	Smtnl1		ENSMUSG00000037773	A930025D01Rik		ENSMUSG00000074655	Gm1527		ENSMUSG00000056947	Mab21l1		ENSMUSG00000027831	Veph1		ENSMUSG00000028359	Orm3		ENSMUSG00000078598	NM_001103200.1		ENSMUSG00000032625	Thsd7a		ENSMUSG00000041696	Rasl12		ENSMUSG00000042436	Mfap4		ENSMUSG00000018800	Abca5		ENSMUSG00000078370	NP_001074766.1		ENSMUSG00000022546	Gpt1		ENSMUSG00000049672	Zfp161
ENSMUSG00000048000	Tnrc15		ENSMUSG00000046062	Ppp1r15b		ENSMUSG00000040225	Bat2d		ENSMUSG00000026839	Upp2		ENSMUSG00000079071	NP_001078987.1		ENSMUSG00000074674	ENSMUSG00000074674		ENSMUSG00000036615	Rfxap		ENSMUSG00000043441	Gpr149		ENSMUSG00000015247	Nipsnap3a		ENSMUSG00000006390	Elovl1		ENSMUSG00000029629	Phf14		ENSMUSG00000074284	MGI:3642855		ENSMUSG00000069804	ENSMUSG00000069804		ENSMUSG00000044749	Abca6		ENSMUSG00000021044	Adck1		ENSMUSG00000022475	Hdac7a		ENSMUSG00000071033	ENSMUSG00000071033
ENSMUSG00000032883	Acsl3		ENSMUSG00000026339	Ccdc93		ENSMUSG00000037995	Igsf9		ENSMUSG00000056486	Chn1		ENSMUSG00000027357	Crls1		ENSMUSG00000025128	Bhlhb5		ENSMUSG00000027770	Dhx36		ENSMUSG00000027824	Vmn2r1		ENSMUSG00000028465	Tln1		ENSMUSG00000028514	Usp24		ENSMUSG00000000416	Cttnbp2		ENSMUSG00000034908	Sidt2		ENSMUSG00000018740	Slc25a35		ENSMUSG00000041797	Abca9		ENSMUSG00000034271	Jundm2		ENSMUSG00000075604	Cyp11b1		ENSMUSG00000024135	Srbd1
ENSMUSG00000054976	9430031J16Rik		ENSMUSG00000079283	NP_001074695.1		ENSMUSG00000004707	Ly9		ENSMUSG00000002733	Plekha3		ENSMUSG00000070730	1200015F23Rik		ENSMUSG00000027702	Lrrc34		ENSMUSG00000036632	Alg5		ENSMUSG00000027827	Kcnab1		ENSMUSG00000044018	Mrpl50		ENSMUSG00000052135	Foxo6		ENSMUSG00000015733	Capza2		ENSMUSG00000032081	Apoc3		ENSMUSG00000020696	Rffl		ENSMUSG00000034677	Gpr142		ENSMUSG00000051890	Klhdc1		ENSMUSG00000022589	Cyp11b2		ENSMUSG00000024248	Cox7a2l
ENSMUSG00000061815	Rufy4		ENSMUSG00000054412	EG215714		ENSMUSG00000041396	2810422O20Rik		ENSMUSG00000068882	Ssb		ENSMUSG00000040133	Gpr176		ENSMUSG00000027690	Slc2a2		ENSMUSG00000074611	EG383850		ENSMUSG00000062200	Vmn2r7		ENSMUSG00000061455	Stx17		ENSMUSG00000028863	2310005N01Rik		ENSMUSG00000019577	Pdk4		ENSMUSG00000032245	Cln6		ENSMUSG00000048895	Cdk5r1		ENSMUSG00000053113	Socs3		ENSMUSG00000034126	Pomt2		ENSMUSG00000015001	Oc90		ENSMUSG00000059811	Arl6ip2
ENSMUSG00000026224	4933407L21Rik		ENSMUSG00000042207	Jarid1b		ENSMUSG00000026667	Uhmk1		ENSMUSG00000075318	Scn2a1		ENSMUSG00000027332	Ivd		ENSMUSG00000027677	Ttc14		ENSMUSG00000059776	Rpl13		ENSMUSG00000080170	NM_001104592.1		ENSMUSG00000035637	Grhpr		ENSMUSG00000028619	2210012G02Rik		ENSMUSG00000032766	Gng11		ENSMUSG00000033054	Npat		ENSMUSG00000042650	Alkbh5		ENSMUSG00000020782	Llgl2		ENSMUSG00000020978	Klhdc2		ENSMUSG00000023015	Racgap1		ENSMUSG00000071036	ENSMUSG00000071036
ENSMUSG00000026004	1110028C15Rik		ENSMUSG00000058665	En1		ENSMUSG00000006403	Adamts4		ENSMUSG00000056436	Cyct		ENSMUSG00000027375	Mal		ENSMUSG00000069074	EG545510		ENSMUSG00000027810	Eif2a		ENSMUSG00000072290	Igsf10		ENSMUSG00000038578	OTTMUSG00000007332		ENSMUSG00000070868	A430090E18Rik		ENSMUSG00000010796	Asz1		ENSMUSG00000032126	Hmbs		ENSMUSG00000010086	Zfp179		ENSMUSG00000076433	Ddc8		ENSMUSG00000021055	Esr2		ENSMUSG00000033055	Ankrd54		ENSMUSG00000024154	Gtf2a1l
ENSMUSG00000026012	Cd28		ENSMUSG00000026349	Ccnt2		ENSMUSG00000062729	Ppox		ENSMUSG00000034810	Scn7a		ENSMUSG00000027397	Slc20a1		ENSMUSG00000037661	Gpr160		ENSMUSG00000048655	A730037C10Rik		ENSMUSG00000056947	Mab21l1		ENSMUSG00000035495	BC057893		ENSMUSG00000034171	Faah		ENSMUSG00000010797	Wnt2		ENSMUSG00000048534	Amica1		ENSMUSG00000020493	Prr11		ENSMUSG00000020804	Aanat		ENSMUSG00000054383	Pnma1		ENSMUSG00000022622	Acr		ENSMUSG00000024059	Clip4
ENSMUSG00000026011	Ctla4		ENSMUSG00000026343	Gpr39		ENSMUSG00000047661	1600012P17Rik		ENSMUSG00000060988	Galnt13		ENSMUSG00000027236	Eif3j		ENSMUSG00000063600	6130401L20Rik		ENSMUSG00000070471	NP_001074731.1		ENSMUSG00000027770	Dhx36		ENSMUSG00000070999	Ccin		ENSMUSG00000028603	Scp2		ENSMUSG00000061762	Tac1		ENSMUSG00000074260	4933407I18Rik		ENSMUSG00000050944	Efcab5		ENSMUSG00000017446	C1qtnf1		ENSMUSG00000021022	Ppp2r3c		ENSMUSG00000075540	D730005E14Rik		ENSMUSG00000054469	Lycat
ENSMUSG00000026209	Dnpep		ENSMUSG00000026447	Pik3c2b		ENSMUSG00000058076	Sdhc		ENSMUSG00000026914	Psmd14		ENSMUSG00000074807	ENSMUSG00000074807		ENSMUSG00000051860	Samd7		ENSMUSG00000050075	Gpr171		ENSMUSG00000027775	Mfsd1		ENSMUSG00000028295	1810030N24Rik		ENSMUSG00000034926	Dhcr24		ENSMUSG00000041390	Mdfic		ENSMUSG00000039714	Cplx3		ENSMUSG00000045667	Smtnl2		ENSMUSG00000020720	Psmd12		ENSMUSG00000021134	Sfrs5		ENSMUSG00000022562	Oplah		ENSMUSG00000024081	Cebpz
ENSMUSG00000062590	Armc9		ENSMUSG00000003051	Elf3		ENSMUSG00000053483	Usp21		ENSMUSG00000075316	Scn9a		ENSMUSG00000027330	Cdc25b		ENSMUSG00000027684	Evi1		ENSMUSG00000027748	Trpc4		ENSMUSG00000043300	B3galnt1		ENSMUSG00000028393	Alad		ENSMUSG00000078597	Cyp4a12b		ENSMUSG00000029571	Tmem106b		ENSMUSG00000032312	Csk		ENSMUSG00000050132	A830091I15Rik		ENSMUSG00000075431	OTTMUSG00000003387		ENSMUSG00000021223	Papln		ENSMUSG00000075469	ENSMUSG00000075469		ENSMUSG00000024063	Lbh
ENSMUSG00000033364	Usp37		ENSMUSG00000070645	Ren1		ENSMUSG00000045259	Klhdc9		ENSMUSG00000070880	Gad1		ENSMUSG00000027381	Bcl2l11		ENSMUSG00000001865	Cpa3		ENSMUSG00000027823	Gmps		ENSMUSG00000059776	Rpl13		ENSMUSG00000038598	AI481877		ENSMUSG00000028691	Prdx1		ENSMUSG00000004631	Sgce		ENSMUSG00000037287	Tbcel		ENSMUSG00000000276	Dgke		ENSMUSG00000070331	Qrich2		ENSMUSG00000034761	Map4k5		ENSMUSG00000022615	Ecgf1		ENSMUSG00000071037	1700106N22Rik
ENSMUSG00000055197	Fev		ENSMUSG00000026418	Tnni1		ENSMUSG00000070565	Rasal2		ENSMUSG00000079251	A2ARZ1_MOUSE		ENSMUSG00000039033	Tasp1		ENSMUSG00000074664	A830092H15Rik		ENSMUSG00000027750	Postn		ENSMUSG00000027810	Eif2a		ENSMUSG00000028300	3110043O21Rik		ENSMUSG00000034185	6430628N08Rik		ENSMUSG00000042607	Asb4		ENSMUSG00000036943	Rab8b		ENSMUSG00000017550	Atad5		ENSMUSG00000020781	Tsen54		ENSMUSG00000021185	9030617O03Rik		ENSMUSG00000022429	Dmc1		ENSMUSG00000044375	BC027072
ENSMUSG00000025962	Fastkd2		ENSMUSG00000026348	Acmsd		ENSMUSG00000044306	4930500M09Rik		ENSMUSG00000027004	Frzb		ENSMUSG00000037740	Mrps26		ENSMUSG00000027698	Aadacl1		ENSMUSG00000027799	Nbea		ENSMUSG00000070471	NP_001074731.1		ENSMUSG00000061322	Dnaic1		ENSMUSG00000033191	Tie1		ENSMUSG00000009376	Met		ENSMUSG00000032097	Ddx6		ENSMUSG00000040471	Ggt6		ENSMUSG00000056938	Acbd4		ENSMUSG00000020993	Trappc6b		ENSMUSG00000022568	Scrib		ENSMUSG00000037104	Socs5
ENSMUSG00000026142	Rhbdd1		ENSMUSG00000026394	Atp6v1g3		ENSMUSG00000040782	Rfwd2		ENSMUSG00000079324	A2AQL5_MOUSE		ENSMUSG00000027312	Atrn		ENSMUSG00000039304	Tnfsf10		ENSMUSG00000027742	Cog6		ENSMUSG00000050075	Gpr171		ENSMUSG00000063446	E130309F12Rik		ENSMUSG00000063929	OTTMUSG00000008689		ENSMUSG00000046178	Nxph1		ENSMUSG00000032313	AI118078		ENSMUSG00000018651	Tada2l		ENSMUSG00000018661	Cog1		ENSMUSG00000021198	9030205A07Rik		ENSMUSG00000003354	Ccdc65		ENSMUSG00000073375	Lrrc30
ENSMUSG00000026219	Trip12		ENSMUSG00000026399	Cd55		ENSMUSG00000071890	4921528O07Rik		ENSMUSG00000026994	Galnt3		ENSMUSG00000027338	Prnd		ENSMUSG00000051136	Ghsr		ENSMUSG00000051431	Gpr87		ENSMUSG00000027823	Gmps		ENSMUSG00000028441	1110017D15Rik		ENSMUSG00000064141	Zfp69		ENSMUSG00000044155	Lsm8		ENSMUSG00000032257	Ankk1		ENSMUSG00000020536	Llgl1		ENSMUSG00000018411	Mapt		ENSMUSG00000042700	Sipa1l1		ENSMUSG00000015002	Efr3a		ENSMUSG00000035842	Ddx11
ENSMUSG00000045658	Pid1		ENSMUSG00000026424	Gpr37l1		ENSMUSG00000026673	Sh2d1b1		ENSMUSG00000026828	Galnt5		ENSMUSG00000074816	ENSMUSG00000074816		ENSMUSG00000054988	Agtr1b		ENSMUSG00000063273	Narg1		ENSMUSG00000027799	Nbea		ENSMUSG00000045973	Mcart1		ENSMUSG00000033985	Tesk2		ENSMUSG00000029632	Ndufa4		ENSMUSG00000035284	Vps13c		ENSMUSG00000044122	4933404M19Rik		ENSMUSG00000001240	Ramp2		ENSMUSG00000035472	Slc25a21		ENSMUSG00000022488	Nckap1l		ENSMUSG00000050612	Txndc2
ENSMUSG00000005501	Usp40		ENSMUSG00000041757	Plekha6		ENSMUSG00000073494	Sh2d1b2		ENSMUSG00000015839	Nfe2l2		ENSMUSG00000079037	Prnp		ENSMUSG00000002428	Hltf		ENSMUSG00000048888	ENSMUSG00000048888		ENSMUSG00000051431	Gpr87		ENSMUSG00000028458	Tesk1		ENSMUSG00000028696	Ipp		ENSMUSG00000032757	Bet1		ENSMUSG00000035382	Pcsk7		ENSMUSG00000001323	Srr		ENSMUSG00000078250	Gprc5c		ENSMUSG00000045930	Clec14a		ENSMUSG00000047003	Zfp41		ENSMUSG00000036918	Ttc7
ENSMUSG00000026235	Epha4		ENSMUSG00000036104	Rab3gap1		ENSMUSG00000026571	Iqwd1		ENSMUSG00000063714	1700011J10Rik		ENSMUSG00000043909	Trp53bp1		ENSMUSG00000027674	Pex5l		ENSMUSG00000027806	Tsc22d2		ENSMUSG00000027828	Ssr3		ENSMUSG00000028329	Xpa		ENSMUSG00000073760	ENSMUSG00000073760		ENSMUSG00000068794	Col28a1		ENSMUSG00000000171	Sdhd		ENSMUSG00000018566	Slc2a4		ENSMUSG00000035198	Tubg1		ENSMUSG00000021113	Snapc1		ENSMUSG00000036606	Plxnb2		ENSMUSG00000058704	Memo1
ENSMUSG00000026254	Eif4e2		ENSMUSG00000026354	Lct		ENSMUSG00000049598	Vsig8		ENSMUSG00000056115	Tas2r134		ENSMUSG00000074822	ENSMUSG00000074822		ENSMUSG00000027660	Skil		ENSMUSG00000027793	Ccna1		ENSMUSG00000048888	ENSMUSG00000048888		ENSMUSG00000036162	1700066J24Rik		ENSMUSG00000028889	Yrdc		ENSMUSG00000057223	EG625347		ENSMUSG00000044229	D930028F11Rik		ENSMUSG00000020902	Ntn1		ENSMUSG00000045007	Tubg2		ENSMUSG00000021135	Slc10a1		ENSMUSG00000036760	Kcnk9		ENSMUSG00000024098	Twsg1
ENSMUSG00000051344	9430067K14Rik		ENSMUSG00000001674	Ddx18		ENSMUSG00000026697	Myoc		ENSMUSG00000075334	Rprm		ENSMUSG00000005102	Eif2ak4		ENSMUSG00000069094	Pde7a		ENSMUSG00000037910	1700018B24Rik		ENSMUSG00000027806	Tsc22d2		ENSMUSG00000039653	Baat		ENSMUSG00000028612	4930430J20Rik		ENSMUSG00000029755	Dlx5		ENSMUSG00000032267	Usp28		ENSMUSG00000019461	Plscr3		ENSMUSG00000078653	Cntd1		ENSMUSG00000072919	4933437F05Rik		ENSMUSG00000068220	Lgals1		ENSMUSG00000001870	Ltbp1
ENSMUSG00000054702	Ap1s3		ENSMUSG00000062580	Timm17a		ENSMUSG00000026701	Prdx6		ENSMUSG00000053896	4933409G03Rik		ENSMUSG00000037703	Prosapip1		ENSMUSG00000047213	Ythdf3		ENSMUSG00000070465	C130079G13Rik		ENSMUSG00000078710	Nmd3		ENSMUSG00000052117	D630039A03Rik		ENSMUSG00000028657	Ppt1		ENSMUSG00000029754	Dlx6		ENSMUSG00000052698	Tln2		ENSMUSG00000020513	Tubd1		ENSMUSG00000020776	Fbf1		ENSMUSG00000035597	Prpf39		ENSMUSG00000033228	Sfrs2ip		ENSMUSG00000024056	Ndc80
ENSMUSG00000025946	Pthr1		ENSMUSG00000026437	Pctk3		ENSMUSG00000026574	Dpt		ENSMUSG00000034701	Neurod1		ENSMUSG00000027229	4933406J08Rik		ENSMUSG00000069072	Slc7a14		ENSMUSG00000042997	Nhlrc3		ENSMUSG00000027777	Schip1		ENSMUSG00000073871	4930466F19Rik		ENSMUSG00000059816	OTTMUSG00000008243		ENSMUSG00000001376	Ccdc132		ENSMUSG00000032259	Drd2		ENSMUSG00000018481	Appbp2		ENSMUSG00000078581	A2A521_MOUSE		ENSMUSG00000072905	EG435337		ENSMUSG00000043501	Lgals2		ENSMUSG00000024078	Ttc27
ENSMUSG00000050296	MGI:1921841		ENSMUSG00000033964	Zbtb41		ENSMUSG00000042684	Npl		ENSMUSG00000042410	Agps		ENSMUSG00000027259	Adal		ENSMUSG00000027679	Dnajc19		ENSMUSG00000027737	Slc7a11		ENSMUSG00000074579	EG624866		ENSMUSG00000039579	Grin3a		ENSMUSG00000034042	Gpbp1l1		ENSMUSG00000029664	Tfpi2		ENSMUSG00000032271	Nnmt		ENSMUSG00000020839	Tmigd1		ENSMUSG00000020810	Cygb		ENSMUSG00000021188	Trip11		ENSMUSG00000022621	Rabl2a		ENSMUSG00000024101	ORF19
ENSMUSG00000045005	Fzd5		ENSMUSG00000026356	Dars		ENSMUSG00000026573	Xcl1		ENSMUSG00000026999	Nup35		ENSMUSG00000034032	Rpap1		ENSMUSG00000027601	Mtfr1		ENSMUSG00000049100	Pcdh10		ENSMUSG00000070465	C130079G13Rik		ENSMUSG00000040128	Pnrc1		ENSMUSG00000028582	Cc2d1b		ENSMUSG00000029569	Tmem168		ENSMUSG00000039217	Il18		ENSMUSG00000020697	Lig3		ENSMUSG00000000125	Wnt3		ENSMUSG00000034290	Nek9		ENSMUSG00000054036	Olfr234		ENSMUSG00000024072	Yipf4
ENSMUSG00000073628	A530040E14Rik		ENSMUSG00000070594	EG214403		ENSMUSG00000044708	Kcnj10		ENSMUSG00000050368	Hoxd10		ENSMUSG00000027207	Galk2		ENSMUSG00000039519	Cyp7b1		ENSMUSG00000037892	Pcdh18		ENSMUSG00000027762	Sucnr1		ENSMUSG00000028369	Svep1		ENSMUSG00000078593	NP_001092765.1		ENSMUSG00000023964	Calcr		ENSMUSG00000037801	Iqch		ENSMUSG00000038217	2010305C02Rik		ENSMUSG00000020747	2310067B10Rik		ENSMUSG00000071234	Tmem90a		ENSMUSG00000022550	Adck5		ENSMUSG00000024065	Ehd3
ENSMUSG00000053153	Spag16		ENSMUSG00000026426	Arl8a		ENSMUSG00000026683	Nuf2		ENSMUSG00000042499	Hoxd11		ENSMUSG00000037514	Pank2		ENSMUSG00000078783	NP_001070147.1		ENSMUSG00000027751	D3Ertd300e		ENSMUSG00000074592	F830104G03Rik		ENSMUSG00000073843	OTTMUSG00000007406		ENSMUSG00000028597	Gpx7		ENSMUSG00000002588	Pon1		ENSMUSG00000033629	Ptplad1		ENSMUSG00000001036	Epn2		ENSMUSG00000070327	Rnf213		ENSMUSG00000021208	1810023F06Rik		ENSMUSG00000022614	Lmf2		ENSMUSG00000024145	Pigf
ENSMUSG00000052760	A630001G21Rik		ENSMUSG00000016526	Dyrk3		ENSMUSG00000026688	Mgst3		ENSMUSG00000001823	Hoxd12		ENSMUSG00000033943	Mga		ENSMUSG00000048106	4632415L05Rik		ENSMUSG00000069012	ENSMUSG00000069012		ENSMUSG00000049404	Rarres1		ENSMUSG00000078703	A2AMI0_MOUSE		ENSMUSG00000028609	Magoh		ENSMUSG00000032667	Pon2		ENSMUSG00000070304	Scn2b		ENSMUSG00000042709	Atpaf2		ENSMUSG00000018433	Nol11		ENSMUSG00000048285	Frmd6		ENSMUSG00000022987	Zfp641		ENSMUSG00000024064	Galnt14
ENSMUSG00000069085	Dytn		ENSMUSG00000059149	Mfsd4		ENSMUSG00000015355	Cd48		ENSMUSG00000001819	Hoxd13		ENSMUSG00000074783	AU019990		ENSMUSG00000027673	Ndufb5		ENSMUSG00000027794	Sohlh2		ENSMUSG00000075700	2810407C02Rik		ENSMUSG00000043385	Olfr267		ENSMUSG00000028637	1700041C02Rik		ENSMUSG00000029759	Pon3		ENSMUSG00000059820	AU019823		ENSMUSG00000017428	Psmd11		ENSMUSG00000034566	Atp5h		ENSMUSG00000047227	Gm527		ENSMUSG00000005716	Pvalb		ENSMUSG00000050668	2310002B06Rik
ENSMUSG00000046330	Rpl37a		ENSMUSG00000041879	Ipo9		ENSMUSG00000026563	Tada1l		ENSMUSG00000050896	Rtn4rl2		ENSMUSG00000074890	Lcmt2		ENSMUSG00000037610	Kcnmb2		ENSMUSG00000027762	Sucnr1		ENSMUSG00000034349	Smc4		ENSMUSG00000028430	Nol6		ENSMUSG00000009640	Dmap1		ENSMUSG00000042505	Acn9		ENSMUSG00000043923	Ccdc84		ENSMUSG00000018761	Mpdu1		ENSMUSG00000035172	Plekhh3		ENSMUSG00000020964	Sel1l		ENSMUSG00000001280	Sp1		ENSMUSG00000058869	EG225058
ENSMUSG00000061852	MGI:91429		ENSMUSG00000026458	Ppfia4		ENSMUSG00000026587	Astn1		ENSMUSG00000027076	Timm10		ENSMUSG00000037938	Chchd5		ENSMUSG00000037625	Cldn11		ENSMUSG00000074592	F830104G03Rik		ENSMUSG00000036503	Rnf13		ENSMUSG00000038544	1110054O05Rik		ENSMUSG00000034871	BC026682		ENSMUSG00000047735	Samd9l		ENSMUSG00000032398	Snapc5		ENSMUSG00000018449	Rpain		ENSMUSG00000020766	Galk1		ENSMUSG00000048483	Zdhhc22		ENSMUSG00000075600	Zc3h3		ENSMUSG00000045394	Tacstd1
ENSMUSG00000070738	Dgkd		ENSMUSG00000026411	Tmem9		ENSMUSG00000026670	Uap1		ENSMUSG00000048204	4932414N04Rik		ENSMUSG00000027210	Meis2		ENSMUSG00000027680	Fxr1h		ENSMUSG00000023087	Ccrn4l		ENSMUSG00000036894	Rap2b		ENSMUSG00000015243	Abca1		ENSMUSG00000010517	Faf1		ENSMUSG00000042717	Ppp1r3a		ENSMUSG00000032244	Fem1b		ENSMUSG00000018844	Fndc8		ENSMUSG00000017316	Ppy		ENSMUSG00000041771	Slc24a4		ENSMUSG00000054967	Zfp647		ENSMUSG00000073366	ENSMUSG00000073366
ENSMUSG00000026003	Acadl		ENSMUSG00000042793	Lgr6		ENSMUSG00000026572	Tbx19		ENSMUSG00000026836	Acvr1		ENSMUSG00000051177	Plcb1		ENSMUSG00000060913	Trim55		ENSMUSG00000075700	2810407C02Rik		ENSMUSG00000027763	Mbnl1		ENSMUSG00000071005	Ccl19		ENSMUSG00000078575	NP_001092779.1		ENSMUSG00000042460	C1galt1		ENSMUSG00000032056	Btg4		ENSMUSG00000020485	Supt4h1		ENSMUSG00000061395	ENSMUSG00000061395		ENSMUSG00000072974	EG214321		ENSMUSG00000080083	Mb		ENSMUSG00000024082	2410091C18Rik
ENSMUSG00000026166	Ccl20		ENSMUSG00000026417	Pigr		ENSMUSG00000070532	1700084C01Rik		ENSMUSG00000026977	2007-03-01		ENSMUSG00000040061	Plcb2		ENSMUSG00000027706	Tloc1		ENSMUSG00000027744	Stoml3		ENSMUSG00000036885	NP_001074764.1		ENSMUSG00000050812	AI314180		ENSMUSG00000047502	Gm1027		ENSMUSG00000029553	Tcfec		ENSMUSG00000070306	NP_001074838.1		ENSMUSG00000001583	Tnk1		ENSMUSG00000045471	Hcrt		ENSMUSG00000021051	Ppp2r5e		ENSMUSG00000033029	1700088E04Rik		ENSMUSG00000024107	Lhcgr
ENSMUSG00000052477	4930565N07Rik		ENSMUSG00000042251	Pm20d1		ENSMUSG00000056708	Ier5		ENSMUSG00000064289	Tank		ENSMUSG00000039943	Plcb4		ENSMUSG00000003617	Cp		ENSMUSG00000036503	Rnf13		ENSMUSG00000036353	P2ry12		ENSMUSG00000039105	Atp6v1g1		ENSMUSG00000023075	6330407G11Rik		ENSMUSG00000012483	Rpa3		ENSMUSG00000054978	5430433E21Rik		ENSMUSG00000023723	Mrps23		ENSMUSG00000016559	H3f3b		ENSMUSG00000042808	Gpx2		ENSMUSG00000058441	Panx2		ENSMUSG00000050138	Kcnk12
ENSMUSG00000026198	Abcb6		ENSMUSG00000051998	Lax1		ENSMUSG00000014226	Cacybp		ENSMUSG00000075324	Fign		ENSMUSG00000039092	Sptlc3		ENSMUSG00000039286	Fndc3b		ENSMUSG00000027739	Rab33b		ENSMUSG00000036362	P2ry13		ENSMUSG00000070983	Olfr270		ENSMUSG00000028558	Calr4		ENSMUSG00000042541	Shfm1		ENSMUSG00000040652	Oaz2		ENSMUSG00000034121	Mks1		ENSMUSG00000078586	A2AA22_MOUSE		ENSMUSG00000019969	Psen1		ENSMUSG00000022565	Plec1		ENSMUSG00000035051	Dhx57
ENSMUSG00000036480	1700027L20Rik		ENSMUSG00000026387	Sctr		ENSMUSG00000060519	Tor3a		ENSMUSG00000042359	Osbpl6		ENSMUSG00000027227	Sord		ENSMUSG00000027695	Pld1		ENSMUSG00000036894	Rap2b		ENSMUSG00000036381	P2ry14		ENSMUSG00000051593	Olfr272		ENSMUSG00000028871	Rspo1		ENSMUSG00000029552	Tes		ENSMUSG00000049281	Scn3b		ENSMUSG00000078812	Eif5a		ENSMUSG00000034247	Plekhm1		ENSMUSG00000021245	Mlh3		ENSMUSG00000060284	Sp7		ENSMUSG00000052105	1110012J17Rik
ENSMUSG00000025958	Creb1		ENSMUSG00000042115	Klhdc8a		ENSMUSG00000037924	Olfr16		ENSMUSG00000036792	Mbd5		ENSMUSG00000066864	ENSMUSG00000066864		ENSMUSG00000027606	Dnajc5b		ENSMUSG00000027763	Mbnl1		ENSMUSG00000074589	4930449A18Rik		ENSMUSG00000028347	Tmeff1		ENSMUSG00000078570	A2A7J1_MOUSE					ENSMUSG00000004771	Rab11a		ENSMUSG00000020682	Mmp28		ENSMUSG00000020937	Plcd3		ENSMUSG00000043398	Gpr135		ENSMUSG00000022404	Slc25a17		ENSMUSG00000024073	Birc6
ENSMUSG00000049608	Gpr55		ENSMUSG00000036086	Zranb3		ENSMUSG00000005674	Tomm40l		ENSMUSG00000075248	Fsip2		ENSMUSG00000033486	Catsper2		ENSMUSG00000037643	Prkci		ENSMUSG00000036885	NP_001074764.1		ENSMUSG00000034317	Trim59		ENSMUSG00000049648	Olfr273		ENSMUSG00000028551	Cdkn2c					ENSMUSG00000035492	Dennd4a		ENSMUSG00000018415	4933439F18Rik		ENSMUSG00000059923	Grb2		ENSMUSG00000061947	Serpina10		ENSMUSG00000022579	Gpihbp1		ENSMUSG00000055471	Alk
ENSMUSG00000079459	A530032D15Rik		ENSMUSG00000026405	C4bp		ENSMUSG00000043467	Zbtb37		ENSMUSG00000054181	A930012O16Rik		ENSMUSG00000027405	Nol5a		ENSMUSG00000074637	Sox2		ENSMUSG00000036353	P2ry12		ENSMUSG00000027765	P2ry1		ENSMUSG00000066153	OTTMUSG00000000231		ENSMUSG00000028645	Slc2a1					ENSMUSG00000032053	Pou2af1		ENSMUSG00000042148	Cox10		ENSMUSG00000001494	Sost		ENSMUSG00000021041	Alkbh1		ENSMUSG00000046434	Hnrnpa1		ENSMUSG00000024087	Cyp1b1
ENSMUSG00000026172	Bcs1l		ENSMUSG00000026450	Chit1		ENSMUSG00000015843	Rxrg		ENSMUSG00000079250	A2AK42_MOUSE		ENSMUSG00000049692	4933425O20Rik		ENSMUSG00000078780	NP_001075156.1		ENSMUSG00000036362	P2ry13		ENSMUSG00000027774	Gfm1		ENSMUSG00000070984	Olfr275		ENSMUSG00000023263	9530002B09Rik					ENSMUSG00000032393	Dpp8		ENSMUSG00000037907	Ankrd13b		ENSMUSG00000020777	Acox1		ENSMUSG00000035021	Baz1a		ENSMUSG00000067613	5430421N21Rik		ENSMUSG00000024049	Myom1
ENSMUSG00000045648	A830006F12Rik		ENSMUSG00000037035	Inhbb		ENSMUSG00000038370	Pcp4l1		ENSMUSG00000027079	Clp1		ENSMUSG00000003660	Ascc3l1		ENSMUSG00000027671	Actl6a		ENSMUSG00000036381	P2ry14		ENSMUSG00000027782	Kpna4		ENSMUSG00000039137	Whrn		ENSMUSG00000034210	4732418C07Rik					ENSMUSG00000062309	Rpp25		ENSMUSG00000018509	Prr6		ENSMUSG00000078607	1810010H24Rik		ENSMUSG00000042507	C130039O16Rik		ENSMUSG00000023051	Tarbp2		ENSMUSG00000032796	Lama1
ENSMUSG00000049339	BC038286		ENSMUSG00000004451	Ralb		ENSMUSG00000040297	AI848100		ENSMUSG00000027016	Zfp385b		ENSMUSG00000027204	Fbn1		ENSMUSG00000051761	ENSMUSG00000051761		ENSMUSG00000037152	Ndufc1		ENSMUSG00000034640	Tiparp		ENSMUSG00000039634	Zfp189		ENSMUSG00000025418	Bsnd					ENSMUSG00000032380	Dapk2		ENSMUSG00000010142	Tnfrsf13b		ENSMUSG00000043857	Mgat5b		ENSMUSG00000072880	ENSMUSG00000072880		ENSMUSG00000063236	1110038F14Rik		ENSMUSG00000024067	Dpy30
ENSMUSG00000025968	Ndufs1		ENSMUSG00000026436	Elk4		ENSMUSG00000026725	Tnn		ENSMUSG00000026960	Arl6ip6		ENSMUSG00000040152	Thbs1		ENSMUSG00000046361	2810416G20Rik		ENSMUSG00000037111	Setd7		ENSMUSG00000027784	Ppm1l		ENSMUSG00000028264	Spaca1		ENSMUSG00000045268	Zfp691					ENSMUSG00000066687	Zbtb16		ENSMUSG00000033983	Coil		ENSMUSG00000017713	Tha1		ENSMUSG00000004791	Pgf		ENSMUSG00000022403	St13		ENSMUSG00000073373	ENSMUSG00000073373
ENSMUSG00000073652	OTTMUSG00000022136		ENSMUSG00000042581	Thsd7b		ENSMUSG00000066715	ENSMUSG00000066715		ENSMUSG00000075302	4933404M02Rik		ENSMUSG00000034154	Inoc1		ENSMUSG00000037652	Phc3		ENSMUSG00000074589	4930449A18Rik		ENSMUSG00000048581	E130311K13Rik		ENSMUSG00000028370	Pappa		ENSMUSG00000025413	Ttc4					ENSMUSG00000032279	Idh3a		ENSMUSG00000000724	Cryba1		ENSMUSG00000020812	1810032O08Rik		ENSMUSG00000019235	Rps6kl1		ENSMUSG00000058794	Nfe2		ENSMUSG00000024246	Thumpd2
ENSMUSG00000004872	Pax3		ENSMUSG00000052726	Kcnt2		ENSMUSG00000013997	Nit1		ENSMUSG00000075307	Kbtbd10		ENSMUSG00000054484	Tmem62		ENSMUSG00000027669	Gnb4		ENSMUSG00000027765	P2ry1		ENSMUSG00000036513	Commd2		ENSMUSG00000066202	Ccl27		ENSMUSG00000028703	Lrrc41					ENSMUSG00000032370	Lactb		ENSMUSG00000055670	Zzef1		ENSMUSG00000020732	Rab37		ENSMUSG00000072882	ENSMUSG00000072882		ENSMUSG00000033762	Recql4		ENSMUSG00000047407	Tgif1
ENSMUSG00000026237	Nmur1		ENSMUSG00000026439	Rbbp5		ENSMUSG00000015829	Tnr		ENSMUSG00000036093	Arl5a		ENSMUSG00000027359	Slc27a2		ENSMUSG00000027703	4930558O21Rik		ENSMUSG00000036580	Spg20		ENSMUSG00000027792	Bche		ENSMUSG00000028294	1700003M02Rik		ENSMUSG00000044556	4930544O15Rik					ENSMUSG00000034452	Slc24a1		ENSMUSG00000047284	0610025P10Rik		ENSMUSG00000017801	Mlx		ENSMUSG00000034883	Ppil5		ENSMUSG00000023055	Calcoco1		ENSMUSG00000024099	Ndufv2
ENSMUSG00000026177	Slc11a1		ENSMUSG00000026404	Ddx59		ENSMUSG00000026585	Kifap3		ENSMUSG00000075270	Pde11a		ENSMUSG00000027380	Acoxl		ENSMUSG00000027699	Ect2		ENSMUSG00000027796	Smad9		ENSMUSG00000027820	Mme		ENSMUSG00000051517	E130306D19Rik		ENSMUSG00000028617	Lrrc42					ENSMUSG00000063382	Bcl9l		ENSMUSG00000006127	Pps		ENSMUSG00000020743	Mif4gd		ENSMUSG00000072884	ENSMUSG00000072884		ENSMUSG00000075517	Pcdhb11		ENSMUSG00000040505	Abcg5
ENSMUSG00000026187	Xrcc5		ENSMUSG00000064302	Clasp1		ENSMUSG00000026568	Brp44		ENSMUSG00000026893	Gca		ENSMUSG00000005804	Pldn		ENSMUSG00000027676	Ccdc39		ENSMUSG00000048581	E130311K13Rik		ENSMUSG00000027797	Dclk1		ENSMUSG00000036241	Ube2r2		ENSMUSG00000006395	Hyi					ENSMUSG00000032135	Mcam		ENSMUSG00000032782	Cntrob		ENSMUSG00000020793	Galr2		ENSMUSG00000021176	2610021K21Rik		ENSMUSG00000056665	4930572J05Rik		ENSMUSG00000024254	Abcg8
ENSMUSG00000026176	Ctdsp1		ENSMUSG00000033898	BC026782		ENSMUSG00000040836	Gpr161		ENSMUSG00000000394	Gcg		ENSMUSG00000079119	A2AP59_MOUSE		ENSMUSG00000039221	Rpl22l1		ENSMUSG00000037161	4930583H14Rik		ENSMUSG00000027808	D3Ucla1		ENSMUSG00000028420	Tmem38b		ENSMUSG00000028631	Kcnq4					ENSMUSG00000032405	Pias1		ENSMUSG00000043284	Tmem11		ENSMUSG00000025372	Baiap2		ENSMUSG00000041712	5730410I19Rik		ENSMUSG00000022603	1700016M24Rik		ENSMUSG00000024140	Epas1
ENSMUSG00000039395	Mreg		ENSMUSG00000026464	Zc3h11a		ENSMUSG00000033544	Angptl1		ENSMUSG00000034075	Zdhhc5		ENSMUSG00000062646	Ganc		ENSMUSG00000027564	Cypt12		ENSMUSG00000036513	Commd2		ENSMUSG00000036834	Plch1		ENSMUSG00000051056	Gja10		ENSMUSG00000023247	Guca2a					ENSMUSG00000046480	Scn4b		ENSMUSG00000020486	OTTMUSG00000001265		ENSMUSG00000034427	Myo15b		ENSMUSG00000007867	1700019E19Rik		ENSMUSG00000019146	Cacng2		ENSMUSG00000024079	Eif2ak2
ENSMUSG00000026782	Abi2		ENSMUSG00000041483	Zfp281		ENSMUSG00000026567	Sacy		ENSMUSG00000075273	Ttc30b		ENSMUSG00000074916	Chst14		ENSMUSG00000027665	Pik3ca		ENSMUSG00000027820	Mme		ENSMUSG00000027829	Ccnl1		ENSMUSG00000028344	Invs		ENSMUSG00000032978	Guca2b					ENSMUSG00000053641	F730015K02Rik		ENSMUSG00000000278	Scpep1		ENSMUSG00000000567	Sox9		ENSMUSG00000056459	Zbtb25		ENSMUSG00000000552	Zfp385a		ENSMUSG00000024131	Slc3a1
ENSMUSG00000079455	LOC100039002		ENSMUSG00000041642	Kif21b		ENSMUSG00000013593	Ndufs2		ENSMUSG00000034903	Cobll1		ENSMUSG00000074812	Gm355					ENSMUSG00000027797	Dclk1		ENSMUSG00000043850	Clrn1		ENSMUSG00000028410	Dnaja1		ENSMUSG00000028536	2610528J11Rik					ENSMUSG00000074397	Foxr1		ENSMUSG00000018405	Mrm1		ENSMUSG00000017747	Ghdc		ENSMUSG00000021190	Lgmn		ENSMUSG00000022584	Ly6c1		ENSMUSG00000054640	Slc8a1
ENSMUSG00000026203	Dnajb10		ENSMUSG00000066936	Lemd1		ENSMUSG00000003464	Pex19		ENSMUSG00000027035	Lass6		ENSMUSG00000027298	Tyro3					ENSMUSG00000027808	D3Ucla1		ENSMUSG00000074591	Gm410		ENSMUSG00000028452	Vcp		ENSMUSG00000034919	Ttc22					ENSMUSG00000032123	Dpagt1		ENSMUSG00000018500	Adora2b		ENSMUSG00000006782	Cnp		ENSMUSG00000021103	Mnat1		ENSMUSG00000034429	Zfp707		ENSMUSG00000073367	Q3TUL6_MOUSE
ENSMUSG00000033257	Ttll4		ENSMUSG00000052688	5430435G22Rik		ENSMUSG00000040485	Lrrc52		ENSMUSG00000026834	Acvr1c		ENSMUSG00000000308	Ckmt1					ENSMUSG00000056306	6030405A18Rik		ENSMUSG00000053706	B430305J03Rik		ENSMUSG00000028466	Creb3		ENSMUSG00000073765	OTTMUSG00000008822					ENSMUSG00000015357	Clpx		ENSMUSG00000002812	Flii		ENSMUSG00000046697	Enpp7		ENSMUSG00000047022	Mipol1		ENSMUSG00000032783	Troap		ENSMUSG00000036368	AW061290
ENSMUSG00000026259	Ngef		ENSMUSG00000026456	Cyb5r1		ENSMUSG00000026698	Pigc		ENSMUSG00000033955	Tnks1bp1		ENSMUSG00000027304	Rtf1					ENSMUSG00000036834	Plch1		ENSMUSG00000027788	Gm414		ENSMUSG00000028364	Tnc		ENSMUSG00000028655	Mfsd2					ENSMUSG00000032094	Cd3d		ENSMUSG00000020831	0610010K14Rik		ENSMUSG00000020802	Ube2o		ENSMUSG00000010608	Rbm25		ENSMUSG00000042292	Mkl1		ENSMUSG00000024091	Vapa
ENSMUSG00000026207	Speg		ENSMUSG00000026374	Tsn		ENSMUSG00000073538	EG626058		ENSMUSG00000027002	Nckap1		ENSMUSG00000068264	2310035K24Rik					ENSMUSG00000037016	Frem2		ENSMUSG00000027805	Pfn2		ENSMUSG00000028343	Txndc4		ENSMUSG00000028648	Ndufs5					ENSMUSG00000032093	Cd3e		ENSMUSG00000018554	Ybx2		ENSMUSG00000000202	1500005I02Rik		ENSMUSG00000044712	Slc38a6		ENSMUSG00000005125	Ndrg1		ENSMUSG00000024074	Crim1
ENSMUSG00000006299	Aamp		ENSMUSG00000026427	Lgtn		ENSMUSG00000026473	Glul		ENSMUSG00000052155	Acvr2a		ENSMUSG00000074793	Hspa12b					ENSMUSG00000043850	Clrn1		ENSMUSG00000051777	EG208426		ENSMUSG00000038709	Txndc8		ENSMUSG00000033365	Ipo13					ENSMUSG00000002033	Cd3g		ENSMUSG00000020745	Pafah1b1		ENSMUSG00000020700	Map3k3		ENSMUSG00000062198	2700097O09Rik		ENSMUSG00000045281	Gpr20		ENSMUSG00000024076	Vit
ENSMUSG00000025997	Ikzf2		ENSMUSG00000026430	Rassf5		ENSMUSG00000038147	Cd84		ENSMUSG00000009206	1700109F18Rik		ENSMUSG00000027404	Snrpb					ENSMUSG00000074591	Gm410		ENSMUSG00000036432	Siah2		ENSMUSG00000055406	1700045I11Rik		ENSMUSG00000057375	Yipf1					ENSMUSG00000032307	Ube2q2		ENSMUSG00000046275	Tusc5		ENSMUSG00000040481	Bptf		ENSMUSG00000021087	Rtn1		ENSMUSG00000063765	D930017K21Rik		ENSMUSG00000038541	Srd5a2
ENSMUSG00000026189	Pecr		ENSMUSG00000041570	Camsap1l1		ENSMUSG00000026721	Rabgap1l		ENSMUSG00000034552	Zswim2		ENSMUSG00000009549	Srp14					ENSMUSG00000053706	B430305J03Rik		ENSMUSG00000068999	NM_001104618.1		ENSMUSG00000039740	Alg2		ENSMUSG00000028869	Gnl2					ENSMUSG00000056617	4931429L15Rik		ENSMUSG00000018750	Zbtb4		ENSMUSG00000017311	Pyy		ENSMUSG00000034574	Daam1		ENSMUSG00000075542	ENSMUSG00000075542		ENSMUSG00000039414	Heatr5b
ENSMUSG00000006301	Tmbim1		ENSMUSG00000046404	Yod1		ENSMUSG00000050229	Pigm		ENSMUSG00000075284	Wipf1		ENSMUSG00000060029	4930473A02Rik					ENSMUSG00000027805	Pfn2		ENSMUSG00000027776	Il12a		ENSMUSG00000028394	Pole3		ENSMUSG00000032726	Bmp8a					ENSMUSG00000032308	Ulk3		ENSMUSG00000018559	Dullard		ENSMUSG00000046215	Rprml		ENSMUSG00000021189	Atxn3		ENSMUSG00000053929	Cyhr1		ENSMUSG00000040852	Plekhh2
ENSMUSG00000026193	Fn1		ENSMUSG00000036815	Dpp10		ENSMUSG00000041406	BC055324		ENSMUSG00000051747	Ttn		ENSMUSG00000074766	5430433G21Rik					ENSMUSG00000027752	Exosc8		ENSMUSG00000027783	Arl14		ENSMUSG00000028459	Cd72		ENSMUSG00000002384	Bmp8b					ENSMUSG00000039016	Timm8b		ENSMUSG00000018171	Tmem49		ENSMUSG00000009210	2310007L24Rik		ENSMUSG00000072907	Oog1		ENSMUSG00000072426	D030018L15Rik		ENSMUSG00000033966	Cdkl4
ENSMUSG00000073664	Nbeal1		ENSMUSG00000070689	MGI:2442344		ENSMUSG00000058267	Mrps14		ENSMUSG00000059588	Calcrl		ENSMUSG00000027344	Fsip1					ENSMUSG00000049504	2810046L04Rik					ENSMUSG00000054679	Srrp		ENSMUSG00000028710	Atpaf1					ENSMUSG00000041064	Pif1		ENSMUSG00000018736	Ndel1		ENSMUSG00000019173	Rab5c		ENSMUSG00000046675	D230037D09Rik		ENSMUSG00000044325	5830453K13Rik		ENSMUSG00000043346	Nanp
ENSMUSG00000026229	Psmd1		ENSMUSG00000026341	Actr3		ENSMUSG00000033701	Acbd6		ENSMUSG00000027030	Stk39		ENSMUSG00000027358	Bmp2					ENSMUSG00000036432	Siah2					ENSMUSG00000036052	Dnajb5		ENSMUSG00000032744	Heyl					ENSMUSG00000054156	EG235327		ENSMUSG00000017548	Suz12		ENSMUSG00000041623	D11Wsu47e		ENSMUSG00000078368	Ubl5		ENSMUSG00000048699	4732456N10Rik		ENSMUSG00000073370	Mta3
ENSMUSG00000036766	Dner		ENSMUSG00000042066	Tmcc2		ENSMUSG00000042800	1700015E13Rik		ENSMUSG00000027068	Dhrs9		ENSMUSG00000048327	Ckap2l					ENSMUSG00000074603	ENSMUSG00000074603					ENSMUSG00000028416	Bag1		ENSMUSG00000051219	3100002H09Rik					ENSMUSG00000034135	BC033915		ENSMUSG00000069814	E130309D14Rik		ENSMUSG00000075442	ENSMUSG00000075442		ENSMUSG00000021133	4933426M11Rik		ENSMUSG00000033728	Lrrc14		ENSMUSG00000024044	Epb4.1l3
ENSMUSG00000026289	Atg16l1		ENSMUSG00000051985	9830123M21Rik		ENSMUSG00000078193	Rpl35		ENSMUSG00000051730	Mettl5		ENSMUSG00000027199	Gatm					ENSMUSG00000068999	NM_001104618.1					ENSMUSG00000078673	Mup1		ENSMUSG00000028692	Akr1a4					ENSMUSG00000032089	Il10ra		ENSMUSG00000020828	Pld2		ENSMUSG00000061086	Myl4		ENSMUSG00000071178	Serpina1b		ENSMUSG00000022617	Chkb		ENSMUSG00000055660	Mettl4
ENSMUSG00000025961	4933402D24Rik		ENSMUSG00000041801	Phlda3		ENSMUSG00000026558	Uck2		ENSMUSG00000041975	Mettl8		ENSMUSG00000074825	1700041B20Rik											ENSMUSG00000078680	Mup2		ENSMUSG00000028621	2810410C14Rik					ENSMUSG00000060380	C030014I23Rik		ENSMUSG00000010554	Mett10d		ENSMUSG00000020739	Nup85		ENSMUSG00000021081	Serpina1f		ENSMUSG00000054117	Zdhhc25		ENSMUSG00000066944	4921513D11Rik
ENSMUSG00000079457	Csprs		ENSMUSG00000026365	Cfh		ENSMUSG00000026547	Tagln2		ENSMUSG00000017144	Rnd3		ENSMUSG00000027245	2310003F16Rik											ENSMUSG00000066154	Mup3		ENSMUSG00000028701	1520402A15Rik					ENSMUSG00000053289	Ddx10		ENSMUSG00000004837	Grap		ENSMUSG00000069607	Clm3		ENSMUSG00000021012	Zc3h14		ENSMUSG00000058057	NP_001074940.1		ENSMUSG00000000673	Haao
ENSMUSG00000036500	Akp3		ENSMUSG00000052759	MGI:2686146		ENSMUSG00000026566	Mpzl1		ENSMUSG00000070866	Zfp804a		ENSMUSG00000074813	OTTMUSG00000015351											ENSMUSG00000041333	Mup4		ENSMUSG00000054958	Nt5c1a					ENSMUSG00000055720	Ubl7		ENSMUSG00000002059	Rab34		ENSMUSG00000025580	Eif4a3		ENSMUSG00000035614	A430041B07Rik		ENSMUSG00000029875	AI836003		ENSMUSG00000024151	Msh2
ENSMUSG00000026246	Akp5		ENSMUSG00000026432	Avpr1b		ENSMUSG00000026715	Serpinc1		ENSMUSG00000026980	Ly75		ENSMUSG00000033852	Pla2g4b											ENSMUSG00000058523	Mup5		ENSMUSG00000028718	Stil					ENSMUSG00000046460	4933412E14Rik		ENSMUSG00000056328	Myh1		ENSMUSG00000025371	Chmp6		ENSMUSG00000021072	Txndc1		ENSMUSG00000022598	Psca		ENSMUSG00000005370	Msh6
ENSMUSG00000026170	Cyp27a1		ENSMUSG00000036155	Mgat5		ENSMUSG00000026466	Tor1aip1		ENSMUSG00000026950	Neb		ENSMUSG00000070719	Pla2g4d											ENSMUSG00000014030	Pax5		ENSMUSG00000066060	OTTMUSG00000008833					ENSMUSG00000078306	ENSMUSG00000060915		ENSMUSG00000052921	Arhgef15		ENSMUSG00000075466	ENSMUSG00000075466		ENSMUSG00000021209	8430415E04Rik		ENSMUSG00000022554	Brp16		ENSMUSG00000024069	Slc30a6
ENSMUSG00000026213	Stk11ip		ENSMUSG00000036907	C1ql2		ENSMUSG00000050565	Tor1aip2		ENSMUSG00000027001	Dusp19		ENSMUSG00000050211	Pla2g4e											ENSMUSG00000048824	Gm568		ENSMUSG00000028688	Toe1					ENSMUSG00000011958	Bnip2		ENSMUSG00000033196	Myh2		ENSMUSG00000020717	Pecam1		ENSMUSG00000049751	MGI:1201789		ENSMUSG00000048755	Mcat		ENSMUSG00000024253	Dync2li1
ENSMUSG00000025969	Pard3b		ENSMUSG00000026383	Epb4.1l5		ENSMUSG00000026641	Usf1		ENSMUSG00000026970	Rbms1		ENSMUSG00000046971	Pla2g4f											ENSMUSG00000073850	ENSMUSG00000073850		ENSMUSG00000028568	Btf3l4					ENSMUSG00000040204	2810417H13Rik		ENSMUSG00000020908	Myh3		ENSMUSG00000017165	Gast		ENSMUSG00000079034	Eif1a		ENSMUSG00000011960	Ccnt1		ENSMUSG00000024054	Smchd1
ENSMUSG00000033061	Resp18		ENSMUSG00000055184	2700049P18Rik		ENSMUSG00000026582	Sele		ENSMUSG00000042133	Ppig		ENSMUSG00000023572	Ccndbp1											ENSMUSG00000028409	Smu1		ENSMUSG00000048626	Klf17					ENSMUSG00000040219	Ttc12		ENSMUSG00000057003	Myh4		ENSMUSG00000020719	Ddx5		ENSMUSG00000021013	Ttc8		ENSMUSG00000033819	Ppp1r16a		ENSMUSG00000024134	Six2
ENSMUSG00000033227	Wnt6		ENSMUSG00000026353	Ubxd2		ENSMUSG00000066752	ENSMUSG00000066752		ENSMUSG00000035168	Tanc1		ENSMUSG00000027374	Mrps5											ENSMUSG00000028478	Clta		ENSMUSG00000073766	Olfr1328					ENSMUSG00000025232	Hexa		ENSMUSG00000072582	Ptrh2		ENSMUSG00000078605	NP_001078981.1		ENSMUSG00000063450	Syne2		ENSMUSG00000022564	Grina		ENSMUSG00000032624	Eml4
ENSMUSG00000026018	Ica1l		ENSMUSG00000026355	Mcm6		ENSMUSG00000026581	Sell		ENSMUSG00000025201	Bloc1s2		ENSMUSG00000027384	2310003L22Rik											ENSMUSG00000028453	Fancg		ENSMUSG00000073767	Olfr1329					ENSMUSG00000032285	Dnaja4		ENSMUSG00000020516	Rps6kb1		ENSMUSG00000025574	Tk1		ENSMUSG00000042734	Ttc9		ENSMUSG00000023048	Prr13		ENSMUSG00000033855	Ston1
ENSMUSG00000026211	Obsl1		ENSMUSG00000041782	Lad1		ENSMUSG00000060985	Tdrd5		ENSMUSG00000026832	Pscdbp		ENSMUSG00000035183	Slc24a5											ENSMUSG00000039774	Galnt12		ENSMUSG00000033253	BC059842					ENSMUSG00000032246	Calml4		ENSMUSG00000055775	Myh8		ENSMUSG00000075480	ENSMUSG00000075480		ENSMUSG00000041645	Ddx24		ENSMUSG00000075556	ENSMUSG00000075556		ENSMUSG00000038805	Six3
ENSMUSG00000062209	Erbb4		ENSMUSG00000051590	Ysk4		ENSMUSG00000006411	Pvrl4		ENSMUSG00000064193	Eno1		ENSMUSG00000079118	A2AP58_MOUSE											ENSMUSG00000042993	Ifnk		ENSMUSG00000028719	Cmpk					ENSMUSG00000035878	C630028N24Rik		ENSMUSG00000020686	Gas2l2		ENSMUSG00000020752	Recql5		ENSMUSG00000020974	Pole2		ENSMUSG00000022441	Efcab6		ENSMUSG00000045257	Morn2
ENSMUSG00000064272	Gpbar1		ENSMUSG00000042268	Slc26a9		ENSMUSG00000066800	Rnasel		ENSMUSG00000041997	Tlk1		ENSMUSG00000014355	Anapc1											ENSMUSG00000028454	Pigo		ENSMUSG00000073768	Olfr1330					ENSMUSG00000079592	C1qtnf5		ENSMUSG00000061666	Gdpd1		ENSMUSG00000034757	Tmub2		ENSMUSG00000021028	Mbip		ENSMUSG00000075558	ENSMUSG00000075558		ENSMUSG00000034709	Ccdc128
ENSMUSG00000026201	Stk16		ENSMUSG00000026433	Rab7l1		ENSMUSG00000026580	Selp		ENSMUSG00000034059	Ypel4		ENSMUSG00000079103	A2ART8_MOUSE											ENSMUSG00000054659	Pm20d2		ENSMUSG00000073769	Olfr1331					ENSMUSG00000074231	ENSMUSG00000074231		ENSMUSG00000070382	Olfr391-ps1		ENSMUSG00000075485	ENSMUSG00000075485		ENSMUSG00000060073	Psma3		ENSMUSG00000033707	Lrrc24		ENSMUSG00000024241	Sos1
ENSMUSG00000038608	Dock10		ENSMUSG00000026415	Fcamr		ENSMUSG00000040713	Creg1		ENSMUSG00000014959	Gorasp2		ENSMUSG00000001998	Ap4e1											ENSMUSG00000043770	Serf2		ENSMUSG00000073770	Olfr1333					ENSMUSG00000074232	ENSMUSG00000074232		ENSMUSG00000037593	BC030499		ENSMUSG00000020712	Tcam1		ENSMUSG00000002020	Ltbp2		ENSMUSG00000022594	Lynx1		ENSMUSG00000062691	1110001A16Rik
ENSMUSG00000026179	Pnkd		ENSMUSG00000026385	Dbi		ENSMUSG00000007097	Atp1a2		ENSMUSG00000026946	Nmi		ENSMUSG00000027286	Lrrc57											ENSMUSG00000058046	4933430I17Rik		ENSMUSG00000066061	Olfr1335					ENSMUSG00000032303	Chrna3		ENSMUSG00000058546	Rpl23a		ENSMUSG00000014198	Zfp385c		ENSMUSG00000021024	Psma6		ENSMUSG00000022407	Adsl		ENSMUSG00000003279	Dlgap1
ENSMUSG00000033021	Gmppa		ENSMUSG00000026380	Tcfcp2l1		ENSMUSG00000026602	Nphs2		ENSMUSG00000027012	Dync1i2		ENSMUSG00000060802	B2m											ENSMUSG00000038630	Zkscan16		ENSMUSG00000061075	Olfr1337					ENSMUSG00000035594	Chrna5		ENSMUSG00000020521	0610013E23Rik		ENSMUSG00000040592	Cd79b		ENSMUSG00000041716	Moap1		ENSMUSG00000068099	1500009C09Rik		ENSMUSG00000024052	Lpin2
ENSMUSG00000015222	Mtap2		ENSMUSG00000026377	Mki67ip		ENSMUSG00000066755	Tnfsf18		ENSMUSG00000061171	9330158F14Rik		ENSMUSG00000027411	Vps16											ENSMUSG00000036114	2810432D09Rik		ENSMUSG00000066063	Olfr1338					ENSMUSG00000032340	Neo1		ENSMUSG00000045377	Tmem88		ENSMUSG00000019590	Cyb561		ENSMUSG00000021244	Ylpm1		ENSMUSG00000023169	Slc38a1		ENSMUSG00000041913	ENSMUSG00000041913
ENSMUSG00000026239	Pde6d		ENSMUSG00000057037	Cfhr1		ENSMUSG00000026478	Lamc1		ENSMUSG00000042064	Myo3b		ENSMUSG00000034216	Vps18											ENSMUSG00000073868	ENSMUSG00000073868		ENSMUSG00000070820	Olfr1339					ENSMUSG00000032231	Anxa2		ENSMUSG00000020834	Dhrs13		ENSMUSG00000075490	ENSMUSG00000075490		ENSMUSG00000034912	Mdga2		ENSMUSG00000022462	Slc38a2		ENSMUSG00000024066	Xdh
ENSMUSG00000026196	Bard1		ENSMUSG00000041498	Kif14		ENSMUSG00000007107	Atp1a4		ENSMUSG00000026989	Dapl1		ENSMUSG00000074884	Serf2											ENSMUSG00000028318	Polr1e		ENSMUSG00000078237	Rims3					ENSMUSG00000047766	Lrrc49		ENSMUSG00000049928	Glp2r		ENSMUSG00000025579	Gaa		ENSMUSG00000021886	Gpr65		ENSMUSG00000059883	Irak4		ENSMUSG00000024077	Strn
ENSMUSG00000026249	Serpine2		ENSMUSG00000026414	Tnnt2		ENSMUSG00000026596	Abl2		ENSMUSG00000053475	Tnfaip6		ENSMUSG00000027238	Mfap1b											ENSMUSG00000073872	4933409K07Rik		ENSMUSG00000073761	4933427I04Rik					ENSMUSG00000005131	4930550C14Rik		ENSMUSG00000045287	Rtn4rl1		ENSMUSG00000034936	Arl4d		ENSMUSG00000021112	Mpp5		ENSMUSG00000023052	Npff		ENSMUSG00000024146	Cript
ENSMUSG00000073650	Gm216		ENSMUSG00000026384	Ptpn4		ENSMUSG00000026700	Tnfsf4		ENSMUSG00000035033	Tbr1		ENSMUSG00000027291	Vps39											ENSMUSG00000028356	Ambp		ENSMUSG00000028729	Ebna1bp2					ENSMUSG00000032301	Psma4		ENSMUSG00000000282	Mnt		ENSMUSG00000046756	Mrps7		ENSMUSG00000047415	Gpr68		ENSMUSG00000022464	Slc38a4		ENSMUSG00000061950	Ppp4r1
ENSMUSG00000079434	Neu2		ENSMUSG00000042474	Faim3		ENSMUSG00000005677	Nr1i3		ENSMUSG00000027018	Hat1		ENSMUSG00000027206	Cops2											ENSMUSG00000035551	Igfbpl1		ENSMUSG00000043698	Olfr62					ENSMUSG00000037129	Tmprss13		ENSMUSG00000020893	Per1		ENSMUSG00000048878	Hexim1		ENSMUSG00000035349	Mia2		ENSMUSG00000037204	9430023L20Rik		ENSMUSG00000053636	1700038P13Rik
ENSMUSG00000073627	MGI:3642082		ENSMUSG00000031506	Ptpn7		ENSMUSG00000058715	Fcer1g		ENSMUSG00000034101	Ctnnd1		ENSMUSG00000027341	5730494N06Rik											ENSMUSG00000066191	Anks6		ENSMUSG00000070821	Olfr1340					ENSMUSG00000032059	Alg9		ENSMUSG00000047260	Tmem93		ENSMUSG00000043372	Hexim2		ENSMUSG00000060499	Rpl10		ENSMUSG00000022551	Cyc1		ENSMUSG00000073374	C030034I22Rik
ENSMUSG00000044429	Cryga		ENSMUSG00000026368	F13b		ENSMUSG00000026576	Atp1b1		ENSMUSG00000027107	Chrna1		ENSMUSG00000033526	Hisppd2a											ENSMUSG00000039555	Cylc2		ENSMUSG00000046790	Olfr1341					ENSMUSG00000032322	Pstpip1		ENSMUSG00000037278	Tmem97		ENSMUSG00000008855	Hdac5		ENSMUSG00000021116	Eif2s1		ENSMUSG00000078960	Tob2		ENSMUSG00000023460	Rab12
ENSMUSG00000073658	Crygb		ENSMUSG00000026425	Srgap2		ENSMUSG00000026694	5630401D24Rik		ENSMUSG00000002731	Prkra		ENSMUSG00000074881	Mageb3											ENSMUSG00000028307	Aldob		ENSMUSG00000043207	Zmpste24					ENSMUSG00000032060	Cryab		ENSMUSG00000035413	Tmem98		ENSMUSG00000050288	Fzd2		ENSMUSG00000035105	Egln3		ENSMUSG00000016664	Pacsin2		ENSMUSG00000036557	1700011E24Rik
ENSMUSG00000025952	Crygc		ENSMUSG00000049690	E030049G20Rik		ENSMUSG00000052534	Pbx1		ENSMUSG00000026827	Gpd2		ENSMUSG00000074872	BB181834											ENSMUSG00000071015	Gm136		ENSMUSG00000043383	Olfr1342					ENSMUSG00000032021	Crtam		ENSMUSG00000055134	9130017K11Rik		ENSMUSG00000035007	Rundc1		ENSMUSG00000001497	Pax9		ENSMUSG00000075561	ENSMUSG00000075561		ENSMUSG00000024245	Tmem178
ENSMUSG00000067299	Crygd		ENSMUSG00000056211	R3hdm1		ENSMUSG00000026584	Scyl3		ENSMUSG00000027088	Phospho2		ENSMUSG00000027339	Rassf2											ENSMUSG00000028437	Ubap1		ENSMUSG00000028600	Podn					ENSMUSG00000032078	Zfp259		ENSMUSG00000010342	Tex14		ENSMUSG00000020780	Srp68		ENSMUSG00000021240	Abcd4		ENSMUSG00000022453	Naga		ENSMUSG00000066938	ENSMUSG00000066938
ENSMUSG00000070870	Cryge		ENSMUSG00000026421	Csrp1		ENSMUSG00000026575	Nme7		ENSMUSG00000075279	OTTMUSG00000013301		ENSMUSG00000027394	Ttl											ENSMUSG00000028433	Ubap2		ENSMUSG00000033948	Zswim5					ENSMUSG00000035200	Chrnb4		ENSMUSG00000047444	MGI:2177522		ENSMUSG00000020611	Gna13		ENSMUSG00000060121	Sip1		ENSMUSG00000009733	Tcfcp2		ENSMUSG00000035473	Galm
ENSMUSG00000025945	Crygf		ENSMUSG00000050777	Tmem37		ENSMUSG00000026601	9430070O13Rik		ENSMUSG00000027075	Slc43a1		ENSMUSG00000027202	Slc12a1											ENSMUSG00000040296	Ddx58		ENSMUSG00000028907	Utp11l					ENSMUSG00000032020	Ubash3b		ENSMUSG00000040554	Aipl1		ENSMUSG00000020818	Mfsd11		ENSMUSG00000021071	Trim9		ENSMUSG00000016624	Phf21b		ENSMUSG00000061130	Ppm1b
ENSMUSG00000006546	Cryba2		ENSMUSG00000050534	Htr5b		ENSMUSG00000040124	Scyl1bp1		ENSMUSG00000027074	Slc43a3		ENSMUSG00000037885	Stk35											ENSMUSG00000039158	Akna		ENSMUSG00000043333	Rhbdl2					ENSMUSG00000032127	Vps11		ENSMUSG00000000632	Sez6		ENSMUSG00000048217	Nags		ENSMUSG00000059695	1700019M22Rik		ENSMUSG00000022491	Glycam1		ENSMUSG00000024095	Hnrpll
ENSMUSG00000033276	Stk36		ENSMUSG00000064246	Chi3l1		ENSMUSG00000013973	Dedd		ENSMUSG00000042448	Hoxd1		ENSMUSG00000014077	1500003O03Rik											ENSMUSG00000038607	Gng10		ENSMUSG00000042677	Zc3h12a					ENSMUSG00000032300	1700017B05Rik		ENSMUSG00000020843	Timm22		ENSMUSG00000078650	G6pc		ENSMUSG00000019718	2810055F11Rik		ENSMUSG00000036800	1700010C24Rik		ENSMUSG00000041057	Wdr43
ENSMUSG00000079470	Utp14b		ENSMUSG00000026407	Cacna1s		ENSMUSG00000040596	Pogk		ENSMUSG00000079277	Hoxd3		ENSMUSG00000027316	Gfra4											ENSMUSG00000078689	NP_001074754.1		ENSMUSG00000061298	4931433A01Rik					ENSMUSG00000037705	Tecta		ENSMUSG00000020841	Cpd		ENSMUSG00000034471	Caskin2		ENSMUSG00000021120	Pigh		ENSMUSG00000022432	Smc1b		ENSMUSG00000024096	Ralbp1
ENSMUSG00000026228	Htr2b		ENSMUSG00000042046	Ripk5		ENSMUSG00000079904	Eif4e1b		ENSMUSG00000042464	Hoxd4		ENSMUSG00000005802	Slc30a4											ENSMUSG00000078359	OTTMUSG00000007018		ENSMUSG00000073764	OTTMUSG00000008911					ENSMUSG00000002028	Mll1		ENSMUSG00000005204	Senp3		ENSMUSG00000039908	Slc26a11		ENSMUSG00000021124	Vti1b		ENSMUSG00000022426	Josd1		ENSMUSG00000024256	Adcyap1
ENSMUSG00000056055	Sag		ENSMUSG00000026452	Syt2		ENSMUSG00000038463	Olfml2b		ENSMUSG00000027102	Hoxd8		ENSMUSG00000068394	Cep152											ENSMUSG00000035561	Aldh1b1		ENSMUSG00000047518	Slfnl1					ENSMUSG00000032399	Rpl4		ENSMUSG00000044243	A830053O21Rik		ENSMUSG00000014195	Dnajc7		ENSMUSG00000055884	Fancm		ENSMUSG00000022992	2310037I24Rik		ENSMUSG00000045038	Prkce
ENSMUSG00000047021	Ccdc108		ENSMUSG00000070644	Etnk2		ENSMUSG00000052423	B4galt3		ENSMUSG00000043342	Hoxd9		ENSMUSG00000048911	Rnf24											ENSMUSG00000035517	Tdrd7		ENSMUSG00000033423	Prnpip1					ENSMUSG00000032315	Cyp1a1		ENSMUSG00000009350	Mpo		ENSMUSG00000063193	Cd300lb		ENSMUSG00000021234	9830169C18Rik		ENSMUSG00000055065	Ddx17		ENSMUSG00000045817	Zfp36l2
ENSMUSG00000026182	Tnp1		ENSMUSG00000026463	Atp2b4		ENSMUSG00000026475	Rgs16		ENSMUSG00000064263	Gm1631		ENSMUSG00000027365	Trpm7											ENSMUSG00000045672	Col27a1		ENSMUSG00000070803	Cited4					ENSMUSG00000032310	Cyp1a2		ENSMUSG00000000631	Myo18a		ENSMUSG00000047798	Cd300lf		ENSMUSG00000021182	Ccdc88c		ENSMUSG00000032987	Olfr281		ENSMUSG00000024105	9130404H23Rik
ENSMUSG00000025955	4921521F21Rik		ENSMUSG00000026347	Tmem163		ENSMUSG00000051081	EG226604		ENSMUSG00000026766	2010311D03Rik		ENSMUSG00000033368	Trim69											ENSMUSG00000053317	Sec61b		ENSMUSG00000028613	Lrp8					ENSMUSG00000032119	Mizf		ENSMUSG00000033066	Gas7		ENSMUSG00000020929	Eftud2		ENSMUSG00000042320	Prox2		ENSMUSG00000063780	Olfr282		ENSMUSG00000056515	Rab31
ENSMUSG00000026163	Sphkap		ENSMUSG00000073556	ENSMUSG00000073556		ENSMUSG00000026708	Cenpl		ENSMUSG00000027009	Itga4		ENSMUSG00000027296	Itpka											ENSMUSG00000050215	Olfr70		ENSMUSG00000053510	Nrd1					ENSMUSG00000074250	ENSMUSG00000074250		ENSMUSG00000055045	OTTMUSG00000000071		ENSMUSG00000020705	Ddx42		ENSMUSG00000020963	Tshr		ENSMUSG00000056184	Olfr283		ENSMUSG00000024070	Prkcn
ENSMUSG00000026162	Nhej1		ENSMUSG00000026442	Nfasc		ENSMUSG00000038235	F11r		ENSMUSG00000027111	Itga6		ENSMUSG00000043727	F830045P16Rik											ENSMUSG00000078709	A2AKX9_MOUSE		ENSMUSG00000028873	Cdca8					ENSMUSG00000022245	Lbxcor1		ENSMUSG00000040667	Nup88		ENSMUSG00000078656	Vps25		ENSMUSG00000060807	Serpina6		ENSMUSG00000044250	BC038822		ENSMUSG00000056121	Fez2
ENSMUSG00000026288	Inpp5d		ENSMUSG00000041926	Rnpep		ENSMUSG00000040723	Rcsd1		ENSMUSG00000027006	Dnajc10		ENSMUSG00000027345	4921508D12Rik											ENSMUSG00000046450	Olfr71		ENSMUSG00000034645	Zyg11a					ENSMUSG00000074256	ENSMUSG00000074256		ENSMUSG00000017776	Crk		ENSMUSG00000020708	Psmc5		ENSMUSG00000047414	Flrt2		ENSMUSG00000051793	Olfr284		ENSMUSG00000045761	4632412N22Rik
ENSMUSG00000026241	Nppc		ENSMUSG00000041889	Tmem58		ENSMUSG00000007122	Casq1		ENSMUSG00000026971	Itgb6		ENSMUSG00000027351	Spred1											ENSMUSG00000050395	Tnfsf15		ENSMUSG00000034636	Zyg11b					ENSMUSG00000036466	Megf11		ENSMUSG00000059796	Eif4a1		ENSMUSG00000017716	Birc5		ENSMUSG00000033854	Kcnk10		ENSMUSG00000062037	Olfr285		ENSMUSG00000024048	2900073G15Rik
ENSMUSG00000026227	2810459M11Rik		ENSMUSG00000026455	Klhl12		ENSMUSG00000073528	ENSMUSG00000073528		ENSMUSG00000027087	Itgav		ENSMUSG00000023330	Dtwd1											ENSMUSG00000046312	AI464131		ENSMUSG00000028698	Pik3r3					ENSMUSG00000032334	Loxl1		ENSMUSG00000035575	Utp6		ENSMUSG00000051455	Gm1564		ENSMUSG00000029878	Dbpht2		ENSMUSG00000059460	Olfr286		ENSMUSG00000024084	Qpct
ENSMUSG00000025950	Idh1		ENSMUSG00000026401	Daf2		ENSMUSG00000026565	Pou2f1		ENSMUSG00000076437	2700094K13Rik		ENSMUSG00000033411	Ctdspl2											ENSMUSG00000039967	Zfp292		ENSMUSG00000028876	Epha10					ENSMUSG00000032264	Zw10		ENSMUSG00000072682	Ssh2		ENSMUSG00000017132	Pscd1		ENSMUSG00000012609	Ttll5		ENSMUSG00000075470	Alg10b		ENSMUSG00000041565	L3mbtl4
ENSMUSG00000026150	5230400G24Rik		ENSMUSG00000073560	ENSMUSG00000073560		ENSMUSG00000026589	Sec16b		ENSMUSG00000034738	Nostrin		ENSMUSG00000027361	Gabpb1											ENSMUSG00000078725	EG545605		ENSMUSG00000066072	Cyp4a10					ENSMUSG00000055051	ENSMUSG00000055051		ENSMUSG00000000317	Bcl6b		ENSMUSG00000025577	Cbx2		ENSMUSG00000015143	Actn1		ENSMUSG00000075427	Olfr288		ENSMUSG00000024053	Emilin2
ENSMUSG00000022591	ENSMUSG00000022591		ENSMUSG00000009418	Nav1		ENSMUSG00000040265	Dnm3		ENSMUSG00000042272	Sestd1		ENSMUSG00000027347	Rasgrp1											ENSMUSG00000028467	Gba2		ENSMUSG00000048351	2010305A19Rik					ENSMUSG00000056271	Lman1l		ENSMUSG00000020838	Slc6a4		ENSMUSG00000039989	Cbx4		ENSMUSG00000045404	Kcnk13		ENSMUSG00000022440	C1qtnf6		ENSMUSG00000033278	Ptprm
ENSMUSG00000025959	Klf7		ENSMUSG00000036975	Tmem177		ENSMUSG00000026649	1700009P17Rik		ENSMUSG00000041911	Dlx1		ENSMUSG00000027263	Tubgcp4											ENSMUSG00000028460	Sit1		ENSMUSG00000028641	Lepre1					ENSMUSG00000034342	Cbl		ENSMUSG00000020698	Cct6b		ENSMUSG00000048277	Syngr2		ENSMUSG00000021239	Vsx2		ENSMUSG00000046897	Zfp740		ENSMUSG00000036533	Cdc42ep3
ENSMUSG00000026234	Ncl		ENSMUSG00000073566	ENSMUSG00000073566		ENSMUSG00000073531	ENSMUSG00000073531		ENSMUSG00000023391	Dlx2		ENSMUSG00000027248	Pdia3											ENSMUSG00000028457	4930417M19Rik		ENSMUSG00000028715	Cyp4a14					ENSMUSG00000050503	Fbxl22		ENSMUSG00000042371	Slc5a10		ENSMUSG00000025578	Cbx8		ENSMUSG00000021178	Psmc1		ENSMUSG00000068206	Pick1		ENSMUSG00000034647	Ankrd12
ENSMUSG00000073649	Slc4a3		ENSMUSG00000048096	Lmod1		ENSMUSG00000026592	1700057K13Rik		ENSMUSG00000049044	Rapgef4		ENSMUSG00000039983	Ccdc32											ENSMUSG00000028445	2310040A07Rik		ENSMUSG00000028552	Eps15					ENSMUSG00000032291	Crabp1		ENSMUSG00000051790	Nlgn2		ENSMUSG00000056687	OTTMUSG00000003456		ENSMUSG00000034953	1700047I17Rik1		ENSMUSG00000022385	Gtse1		ENSMUSG00000071042	Rasgrp3
ENSMUSG00000026226	Spata3		ENSMUSG00000042510	AA986860		ENSMUSG00000047053	Teddm1		ENSMUSG00000027022	Xirp2		ENSMUSG00000055926	OTTMUSG00000015762											ENSMUSG00000028407	2010003O02Rik		ENSMUSG00000028608	0610037L13Rik					ENSMUSG00000037845	D630004A14Rik		ENSMUSG00000017421	Zfp207		ENSMUSG00000017724	Etv4		ENSMUSG00000034601	2700049A03Rik		ENSMUSG00000075578	ENSMUSG00000075578		ENSMUSG00000046196	4930560E09Rik
ENSMUSG00000026019	Wdr12		ENSMUSG00000019230	Lhx9		ENSMUSG00000042708	1700012A16Rik		ENSMUSG00000075281	ENSMUSG00000075281		ENSMUSG00000027219	Slc28a2											ENSMUSG00000028362	Tnfsf8		ENSMUSG00000070806	Zmynd12					ENSMUSG00000032816	Nope		ENSMUSG00000018565	Rai12		ENSMUSG00000020928	Higd1b		ENSMUSG00000056391	ENSMUSG00000056391		ENSMUSG00000018169	Mfng		ENSMUSG00000024120	Lrpprc
ENSMUSG00000044816	D630023F18Rik		ENSMUSG00000063681	Crb1		ENSMUSG00000026686	Lmx1a		ENSMUSG00000044338	Agtrl1		ENSMUSG00000027367	Stard7											ENSMUSG00000078672	OTTMUSG00000007485		ENSMUSG00000063882	Uqcrh					ENSMUSG00000032092	Mpzl2		ENSMUSG00000049396	Gemin4		ENSMUSG00000078652	Psme3		ENSMUSG00000059436	Max		ENSMUSG00000022991	Lalba		ENSMUSG00000045053	Kcng3
ENSMUSG00000026171	Rnf25		ENSMUSG00000054387	Mdm4		ENSMUSG00000073492	ENSMUSG00000073492		ENSMUSG00000044033	Ccdc141		ENSMUSG00000033705	Stard9											ENSMUSG00000028439	2310028H24Rik		ENSMUSG00000050854	Tmem125					ENSMUSG00000070305	Mpzl3		ENSMUSG00000017453	Pipox		ENSMUSG00000062421	Arf2		ENSMUSG00000021254	1700020O03Rik		ENSMUSG00000033039	Micall1		ENSMUSG00000039193	Nlrc4
ENSMUSG00000026000	Lancl1		ENSMUSG00000016528	Mapkapk2		ENSMUSG00000073493	ENSMUSG00000073493		ENSMUSG00000036641	Ccdc148		ENSMUSG00000046110	Serinc4											ENSMUSG00000057280	Musk		ENSMUSG00000028538	St3gal3					ENSMUSG00000032338	Hcn4		ENSMUSG00000018919	Tm4sf5		ENSMUSG00000025583	4932417H02Rik		ENSMUSG00000062582	Rpl30		ENSMUSG00000056258	Kcnq3		ENSMUSG00000024043	Arhgap28
ENSMUSG00000044689	OTTMUSG00000013918		ENSMUSG00000003721	Insig2		ENSMUSG00000004110	Cacna1e		ENSMUSG00000002732	Fkbp7		ENSMUSG00000027349	2610510H03Rik											ENSMUSG00000028292	Rars2		ENSMUSG00000028699	Tspan1					ENSMUSG00000049932	H2afx		ENSMUSG00000042569	Dhrs7b		ENSMUSG00000018862	Ush1g		ENSMUSG00000062961	Gm1568		ENSMUSG00000045631	Tmprss12		ENSMUSG00000037689	1700090G07Rik
ENSMUSG00000073651	Tns1		ENSMUSG00000053024	Cntn2		ENSMUSG00000026675	Hsd17b7		ENSMUSG00000026830	Ermn		ENSMUSG00000074899	Spnb5											ENSMUSG00000054885	4930578G10Rik		ENSMUSG00000028702	Rad54l					ENSMUSG00000032235	Narg2		ENSMUSG00000033044	Dhrs7c		ENSMUSG00000034773	BC030867		ENSMUSG00000034442	Trmt5		ENSMUSG00000044095	2410075B13Rik		ENSMUSG00000024143	Rhoq
ENSMUSG00000079445	B3gnt7		ENSMUSG00000048402	Gli2		ENSMUSG00000078189	Dnm3os		ENSMUSG00000075237	OTTMUSG00000013391		ENSMUSG00000027409	1700020A23Rik											ENSMUSG00000039693	5730528L13Rik		ENSMUSG00000063172	2900042B11Rik					ENSMUSG00000042254	Cilp		ENSMUSG00000072640	1810012P15Rik		ENSMUSG00000001555	Fkbp10		ENSMUSG00000021118	Plek2		ENSMUSG00000023022	Lima1		ENSMUSG00000052525	Spdya
ENSMUSG00000032968	Inha		ENSMUSG00000073596	2900060B14Rik		ENSMUSG00000003458	Ncstn		ENSMUSG00000026826	Nr4a2		ENSMUSG00000027261	Hao1											ENSMUSG00000028310	Ppp3r2		ENSMUSG00000028541	B4galt2					ENSMUSG00000032076	Cadm1		ENSMUSG00000020537	Drg2		ENSMUSG00000017718	Afmid		ENSMUSG00000021238	Aldh6a1		ENSMUSG00000023021	Lass5		ENSMUSG00000005371	Fbxo11
ENSMUSG00000025963	Mdh1b		ENSMUSG00000042349	Ikbke		ENSMUSG00000062963	Ufc1		ENSMUSG00000034683	Ppp1r1c		ENSMUSG00000027315	Spint1											ENSMUSG00000028367	Txn1		ENSMUSG00000070877	NP_001074741.1					ENSMUSG00000074273	ENSMUSG00000074273		ENSMUSG00000018574	Acadvl		ENSMUSG00000001552	Jup		ENSMUSG00000021131	Erh		ENSMUSG00000022474	Pmm1		ENSMUSG00000024109	Nrxn1
ENSMUSG00000079440	Alpi		ENSMUSG00000026342	Slc35f5		ENSMUSG00000026659	Dusp12		ENSMUSG00000042155	Klhl23		ENSMUSG00000027313	Chac1											ENSMUSG00000028314	4930547C10Rik		ENSMUSG00000028712	Cyp4a31					ENSMUSG00000039585	Myo9a		ENSMUSG00000038188	Scarf1		ENSMUSG00000045532	C1ql1		ENSMUSG00000079036	NP_001096035.1		ENSMUSG00000022489	Pde1b		ENSMUSG00000002017	2810405J04Rik
ENSMUSG00000027520	Zdbf2		ENSMUSG00000041717	Golt1a		ENSMUSG00000049881	2810025M15Rik		ENSMUSG00000061136	Prpf40a		ENSMUSG00000046814	Gchfr											ENSMUSG00000028274	Rngtt		ENSMUSG00000060268	Gm1661					ENSMUSG00000032238	Rora		ENSMUSG00000018446	C1qbp		ENSMUSG00000047904	Sstr2		ENSMUSG00000021140	Pcnx		ENSMUSG00000043460	Elfn2		ENSMUSG00000024150	Mcfd2
ENSMUSG00000033159	1810031K17Rik		ENSMUSG00000026434	Nucks1		ENSMUSG00000026578	4930455F23Rik		ENSMUSG00000052865	OTTMUSG00000013002		ENSMUSG00000027379	Bub1											ENSMUSG00000066151	Fkbp15		ENSMUSG00000028653	Trit1					ENSMUSG00000032386	Trip4		ENSMUSG00000018470	Kcnab3		ENSMUSG00000017167	Cntnap1		ENSMUSG00000048833	Slc39a9		ENSMUSG00000022479	Vdr
ENSMUSG00000006304	Arpc2		ENSMUSG00000026344	Lypd1		ENSMUSG00000040323	Aph1a		ENSMUSG00000075314	Gm1322		ENSMUSG00000034800	Zfp661											ENSMUSG00000028334	Nans		ENSMUSG00000028636	Ppcs					ENSMUSG00000036986	Pml		ENSMUSG00000018774	Cd68		ENSMUSG00000020691	Mettl2		ENSMUSG00000021040	1810035L17Rik		ENSMUSG00000042303	Sgsm3
ENSMUSG00000025964	Adam23		ENSMUSG00000048174	Tmem81		ENSMUSG00000026544	Dusp23		ENSMUSG00000050447	Lypd6		ENSMUSG00000027399	Il1a											ENSMUSG00000028337	Coro2a		ENSMUSG00000028894	Inpp5b					ENSMUSG00000032131	Abcg4		ENSMUSG00000062128	Olfr20		ENSMUSG00000025377	2410002I01Rik		ENSMUSG00000055271	9330161L09Rik		ENSMUSG00000022570	Tsta3
ENSMUSG00000026174	Rqcd1		ENSMUSG00000026395	Ptprc		ENSMUSG00000026579	F5		ENSMUSG00000026764	Kif5c		ENSMUSG00000027398	Il1b											ENSMUSG00000038729	Akap2		ENSMUSG00000028634	Hivep3					ENSMUSG00000032012	Pvrl1		ENSMUSG00000069816	Olfr23		ENSMUSG00000041895	Wipi1		ENSMUSG00000047534	C79407		ENSMUSG00000016028	Celsr1
ENSMUSG00000026208	Des		ENSMUSG00000026435	Slc45a3		ENSMUSG00000026564	Dusp27		ENSMUSG00000075267	Dfnb59		ENSMUSG00000027406	Idh3b											ENSMUSG00000066224	Arid3c		ENSMUSG00000028706	Nsun4					ENSMUSG00000032112	Trappc4		ENSMUSG00000060630	1700012C15Rik		ENSMUSG00000001313	Rnd2		ENSMUSG00000033373	Fntb		ENSMUSG00000047108	Dnajb7
ENSMUSG00000026188	Tmem169		ENSMUSG00000066885	Ptprv		ENSMUSG00000000544	Gpa33		ENSMUSG00000075277	6720416L17Rik		ENSMUSG00000027270	6330527O06Rik											ENSMUSG00000063851	Rnf183		ENSMUSG00000028642	4930538K18Rik					ENSMUSG00000032105	Pdzd3		ENSMUSG00000056598	Lrrc48		ENSMUSG00000025375	Aatk		ENSMUSG00000073070	4921506M07Rik		ENSMUSG00000019080	Mfsd3
ENSMUSG00000026173	Plcd4		ENSMUSG00000042429	Adora1		ENSMUSG00000026468	Lhx4		ENSMUSG00000017412	Cacnb4		ENSMUSG00000027333	Smox											ENSMUSG00000050141	BC049635		ENSMUSG00000028689	0610037D15Rik					ENSMUSG00000048648	2610204K14Rik		ENSMUSG00000038351	Sgsm2		ENSMUSG00000020773	Trim47		ENSMUSG00000008822	Acyp1		ENSMUSG00000022526	Zfp251
ENSMUSG00000025956	2310038H17Rik		ENSMUSG00000026429	Ube2t		ENSMUSG00000026553	Copa		ENSMUSG00000059742	Kcnh7		ENSMUSG00000027314	Dll4											ENSMUSG00000045589	6430704M03Rik		ENSMUSG00000047675	Rps8					ENSMUSG00000055125	3300001A09Rik		ENSMUSG00000047126	Cltc		ENSMUSG00000020687	Cdc27		ENSMUSG00000054302	Eapp		ENSMUSG00000045665	Mfsd5
ENSMUSG00000070871	NP_001091113.1		ENSMUSG00000070643	Sox13		ENSMUSG00000050883	4930523C07Rik		ENSMUSG00000005233	Spc25		ENSMUSG00000074797	Itpa											ENSMUSG00000039853	Trim14		ENSMUSG00000073763	OTTMUSG00000008953					ENSMUSG00000032281	Acsbg1		ENSMUSG00000020709	Centa2		ENSMUSG00000019301	Hsd17b1		ENSMUSG00000021179	BC002230		ENSMUSG00000022449	Adamts20
ENSMUSG00000026245	Farsb		ENSMUSG00000004552	Ctse		ENSMUSG00000043282	EG433365		ENSMUSG00000054510	OTTMUSG00000016703		ENSMUSG00000046804	1810007E14Rik											ENSMUSG00000073821	8030463A06Rik		ENSMUSG00000028647	Mycbp					ENSMUSG00000032048	4930510E17Rik		ENSMUSG00000014245	Pigl		ENSMUSG00000015542	Nat9		ENSMUSG00000053302	Slc8a3		ENSMUSG00000075583	ENSMUSG00000075583
ENSMUSG00000026199	Ankzf1		ENSMUSG00000045382	Cxcr4		ENSMUSG00000073535	EG433367		ENSMUSG00000026824	Kcnj3		ENSMUSG00000033268	Duox1											ENSMUSG00000028330	MGI:1891840		ENSMUSG00000028557	Rnf11					ENSMUSG00000032278	Paqr5		ENSMUSG00000018286	Psmb6		ENSMUSG00000025575	Cant1		ENSMUSG00000044147	Arf6		ENSMUSG00000022558	D330001F17Rik
ENSMUSG00000040865	MGI:2388655		ENSMUSG00000009772	Nuak2		ENSMUSG00000026705	Klhl20		ENSMUSG00000027082	Tfpi		ENSMUSG00000068452	Duox2											ENSMUSG00000028480	Glipr2		ENSMUSG00000006392	Med8					ENSMUSG00000035164	Zc3h12c		ENSMUSG00000041958	Pigs		ENSMUSG00000017832	Hspb9		ENSMUSG00000072946	Zadh1		ENSMUSG00000033237	1700124K17Rik
ENSMUSG00000039354	Smarcal1		ENSMUSG00000026409	Pfkfb2		ENSMUSG00000026594	Ralgps2		ENSMUSG00000027067	Ssrp1		ENSMUSG00000027322	Siglec1											ENSMUSG00000028444	Cntfr		ENSMUSG00000073779	B230314M03Rik					ENSMUSG00000059183	Mtfmt		ENSMUSG00000070377	Olfr43		ENSMUSG00000019326	Aoc2		ENSMUSG00000021241	Isca2		ENSMUSG00000055782	Abcd2
ENSMUSG00000039342	Ankar		ENSMUSG00000026457	Adipor1		ENSMUSG00000013698	Pea15a		ENSMUSG00000054580	Pla2r1		ENSMUSG00000044145	1810024B03Rik											ENSMUSG00000028461	Ccdc107		ENSMUSG00000028684	Urod					ENSMUSG00000060594	Layn		ENSMUSG00000045140	Pigw		ENSMUSG00000034685	BC025575		ENSMUSG00000020994	Pnn		ENSMUSG00000022487	Gtsf1
ENSMUSG00000026238	Ptma		ENSMUSG00000041577	Prelp		ENSMUSG00000000817	Fasl		ENSMUSG00000026988	Wdsub1		ENSMUSG00000079107	A2AKI2_MOUSE											ENSMUSG00000028447	Dctn3		ENSMUSG00000044730	9930104L06Rik					ENSMUSG00000042790	Rnf214		ENSMUSG00000001588	Centb1		ENSMUSG00000054517	Trim65		ENSMUSG00000052609	Plekhg3		ENSMUSG00000022452	1500032L24Rik
ENSMUSG00000004364	Cul3		ENSMUSG00000026390	Marco		ENSMUSG00000038530	Rgs4		ENSMUSG00000035000	Dpp4		ENSMUSG00000027293	Ehd4											ENSMUSG00000028298	Cga		ENSMUSG00000062260	AA415398					ENSMUSG00000032387	Rbpms2		ENSMUSG00000048329	BC024997		ENSMUSG00000069631	2610019A05Rik		ENSMUSG00000044912	Syt16		ENSMUSG00000078297	LOC100044840
ENSMUSG00000050711	Scg2		ENSMUSG00000042451	Mybph		ENSMUSG00000026678	Rgs5		ENSMUSG00000041921	Metapl1		ENSMUSG00000027203	Dut											ENSMUSG00000028413	B4galt1		ENSMUSG00000055210	Foxd2					ENSMUSG00000038957	Edc3		ENSMUSG00000020703	5530401A14Rik		ENSMUSG00000018412	1700081L11Rik		ENSMUSG00000021109	Hif1a		ENSMUSG00000022556	Hsf1
ENSMUSG00000026009	Icos		ENSMUSG00000042229	Rabif		ENSMUSG00000042671	Rgs8		ENSMUSG00000008226	Scrn3		ENSMUSG00000027335	Adra1d											ENSMUSG00000043633	4930412F15Rik		ENSMUSG00000006398	Cdc20					ENSMUSG00000032077	Bud13		ENSMUSG00000070374	Olfr59		ENSMUSG00000050965	Prkca		ENSMUSG00000054894	Atp5s		ENSMUSG00000047888	Tnrc6b
ENSMUSG00000036707	Cab39		ENSMUSG00000026443	Lrrn2		ENSMUSG00000026577	Blzf1		ENSMUSG00000075256	Cerkl		ENSMUSG00000027342	Pcna											ENSMUSG00000073889	Il11ra1		ENSMUSG00000028683	Eif2b3					ENSMUSG00000038717	Atp5l		ENSMUSG00000037791	Phf12		ENSMUSG00000010358	Ifi35		ENSMUSG00000021125	Arg2		ENSMUSG00000055762	Eef1d
ENSMUSG00000026222	Sp100		ENSMUSG00000042305	Tmem183a		ENSMUSG00000026674	Ddr2		ENSMUSG00000026987	Baz2b		ENSMUSG00000037376	Trmt6											ENSMUSG00000066201	Il11ra2		ENSMUSG00000028639	Ybx1					ENSMUSG00000032397	Tipin		ENSMUSG00000020677	Ddx52		ENSMUSG00000020599	Rgs9		ENSMUSG00000021224	Numb		ENSMUSG00000023030	Slc11a2
ENSMUSG00000026258	3110079O15Rik					ENSMUSG00000015316	Slamf1		ENSMUSG00000027091	Zc3h15		ENSMUSG00000058620	Adra2b											ENSMUSG00000045854	Lyrm2		ENSMUSG00000034401	Spata6					ENSMUSG00000025234	Arih1		ENSMUSG00000046909	1110002N22Rik		ENSMUSG00000034708	Grn		ENSMUSG00000021009	Ptpn21		ENSMUSG00000022427	Tomm22
ENSMUSG00000039323	Igfbp2					ENSMUSG00000015314	Slamf6		ENSMUSG00000059005	Hnrpa3		ENSMUSG00000027208	Fgf7											ENSMUSG00000044288	Cnr1		ENSMUSG00000033326	Jmjd2a					ENSMUSG00000032050	Rdx		ENSMUSG00000032892	Rangrf		ENSMUSG00000020922	Lsm12		ENSMUSG00000021200	Asb2		ENSMUSG00000022471	Xrcc6
ENSMUSG00000033124	Atg9a					ENSMUSG00000040843	Tiprl		ENSMUSG00000036249	Rbm43		ENSMUSG00000027360	Hdc											ENSMUSG00000039813	Tbc1d2		ENSMUSG00000034610	Zcchc11					ENSMUSG00000032026	Rexo2		ENSMUSG00000047342	Zfp286		ENSMUSG00000039976	Tbc1d16		ENSMUSG00000020992	4930512B01Rik		ENSMUSG00000018126	Baiap2l2
ENSMUSG00000043230	A830043J08Rik					ENSMUSG00000038179	Slamf7		ENSMUSG00000042369	Rbm45		ENSMUSG00000079051	A2AP89_MOUSE											ENSMUSG00000066196	Spag8		ENSMUSG00000049214	C130057D23Rik					ENSMUSG00000078307	AI593442		ENSMUSG00000005267	Zfp287		ENSMUSG00000056032	BC018473		ENSMUSG00000042922	D130020L05Rik		ENSMUSG00000010830	Kdelr3
ENSMUSG00000032908	Sgpp2					ENSMUSG00000079252	Ifrg15		ENSMUSG00000059173	Pde1a		ENSMUSG00000027285	Cep27											ENSMUSG00000039611	2810432L12Rik		ENSMUSG00000066058	Cldn19					ENSMUSG00000074305	C230081A13Rik		ENSMUSG00000018572	Phf23		ENSMUSG00000075510	MGI:1914034		ENSMUSG00000021250	Fos		ENSMUSG00000022433	Csnk1e
ENSMUSG00000026185	Igfbp5					ENSMUSG00000053318	Slamf8		ENSMUSG00000027014	BC003993		ENSMUSG00000027306	Nusap1											ENSMUSG00000028475	5430416O09Rik		ENSMUSG00000044518	Foxe3					ENSMUSG00000032086	Bace1		ENSMUSG00000000320	Alox12		ENSMUSG00000020614	BC029169		ENSMUSG00000073000	ENSMUSG00000073000		ENSMUSG00000042109	Csdc2
ENSMUSG00000047330	Kcne4					ENSMUSG00000026548	Slamf9		ENSMUSG00000075325	OTTMUSG00000012844		ENSMUSG00000001999	Blvra											ENSMUSG00000035601	Rg9mtd3		ENSMUSG00000043572	Pars2					ENSMUSG00000032024	9030425E11Rik		ENSMUSG00000018924	Alox15		ENSMUSG00000034931	Dhx8		ENSMUSG00000020990	Cdkl1		ENSMUSG00000044276	4933427E11Rik
ENSMUSG00000026167	Wnt10a					ENSMUSG00000026470	Stx6		ENSMUSG00000026888	Grb14		ENSMUSG00000044991	1110034G24Rik											ENSMUSG00000038422	Hdhd3		ENSMUSG00000028677	4931406I20Rik					ENSMUSG00000032096	Arcn1		ENSMUSG00000045176	2310047M10Rik		ENSMUSG00000041598	Cdc42ep4		ENSMUSG00000060716	Plekhh1		ENSMUSG00000000934	Top1mt
ENSMUSG00000025949	Pip5k3					ENSMUSG00000026600	Soat1		ENSMUSG00000027108	Ola1		ENSMUSG00000034850	Tmem127											ENSMUSG00000028293	Slc35a1		ENSMUSG00000028614	Tmem48					ENSMUSG00000032051	Fdx1		ENSMUSG00000018378	Cuedc1		ENSMUSG00000034341	Wbp2		ENSMUSG00000078371	ENSMUSG00000045836		ENSMUSG00000048154	Mll2
ENSMUSG00000006538	Ihh					ENSMUSG00000026663	Atf6		ENSMUSG00000006494	Pdk1		ENSMUSG00000034278	Dnajc17											ENSMUSG00000028469	Npr2		ENSMUSG00000034785	Dio1					ENSMUSG00000041729	Coro2b		ENSMUSG00000072847	A530017D24Rik		ENSMUSG00000053580	Tanc2		ENSMUSG00000021186	Fbln5		ENSMUSG00000015363	Trabd
ENSMUSG00000026202	Tuba4a					ENSMUSG00000042641	Rgsl1		ENSMUSG00000027099	Mtx2		ENSMUSG00000068267	Cenpb											ENSMUSG00000028455	Stoml2		ENSMUSG00000028644	Ermap					ENSMUSG00000004661	Arid3b		ENSMUSG00000001100	Poldip2		ENSMUSG00000034227	Foxj1		ENSMUSG00000035451	Foxa1		ENSMUSG00000060036	Rpl3
ENSMUSG00000051703	Tmem198					ENSMUSG00000042699	Dhx9		ENSMUSG00000027070	Lrp2		ENSMUSG00000027353	Mcm8											ENSMUSG00000028312	Smc2		ENSMUSG00000043155	Hpdl					ENSMUSG00000032292	Nr2e3		ENSMUSG00000017288	Vps53		ENSMUSG00000018858	Ict1		ENSMUSG00000035560	Wdr20b		ENSMUSG00000022386	Trmu
ENSMUSG00000079458	Sp110					ENSMUSG00000026546	Ccdc19		ENSMUSG00000041966	4833418A01Rik		ENSMUSG00000027371	Fahd2a											ENSMUSG00000028357	Kif12		ENSMUSG00000028693	Nasp					ENSMUSG00000047990	EG244911		ENSMUSG00000020808	6720460F02Rik		ENSMUSG00000009588	St6galnac1		ENSMUSG00000021090	Lrrc9		ENSMUSG00000032988	Slc16a8
ENSMUSG00000070034	MGI:1926064					ENSMUSG00000026556	Vangl2		ENSMUSG00000036053	Fmnl2		ENSMUSG00000062501	4930425F17Rik											ENSMUSG00000038668	Edg2		ENSMUSG00000048766	A030001H23Rik					ENSMUSG00000032733	Sh3px3		ENSMUSG00000060808	3110043A19Rik		ENSMUSG00000057286	St6galnac2		ENSMUSG00000021136	Smoc1		ENSMUSG00000023033	Scn8a
ENSMUSG00000025967	Eef1b2					ENSMUSG00000073520	Rc3h1		ENSMUSG00000044308	Ubr3		ENSMUSG00000027305	Ndufaf1											ENSMUSG00000028470	Hint2		ENSMUSG00000028890	Mtf1					ENSMUSG00000032324	Tspan3		ENSMUSG00000020901	Pik3r5		ENSMUSG00000070332	4933422H20Rik		ENSMUSG00000033731	3300002A11Rik		ENSMUSG00000036158	Prickle1
ENSMUSG00000048480	Il8ra					ENSMUSG00000004709	Cd244		ENSMUSG00000055612	Cdca7		ENSMUSG00000046338	A530057A03Rik											ENSMUSG00000040270	Bach2		ENSMUSG00000028902	Sf3a3					ENSMUSG00000055334	Snupn		ENSMUSG00000000538	Tom1l2		ENSMUSG00000010362	Rdm1		ENSMUSG00000043998	Mgat2		ENSMUSG00000003970	Rpl8
ENSMUSG00000026180	Il8rb					ENSMUSG00000006412	Pfdn2		ENSMUSG00000018770	Atp5g3		ENSMUSG00000033498	Strc											ENSMUSG00000003032	Klf4		ENSMUSG00000028707	Dmbx1					ENSMUSG00000074408	ENSMUSG00000074408		ENSMUSG00000020899	Pfas		ENSMUSG00000062391	4932435O22Rik		ENSMUSG00000035653	Lrfn5		ENSMUSG00000068397	Rpl21
ENSMUSG00000055980	Irs1					ENSMUSG00000060568	C030014K22Rik		ENSMUSG00000048388	D430039N05Rik		ENSMUSG00000027200	Sema6d											ENSMUSG00000038764	Ptpn3		ENSMUSG00000028709	Mobkl2c					ENSMUSG00000074409	ENSMUSG00000074409		ENSMUSG00000018428	Akap1		ENSMUSG00000039963	Ccdc40		ENSMUSG00000071265	1700086L19Rik		ENSMUSG00000000532	Acvr1b
ENSMUSG00000053161	Wdr69					ENSMUSG00000005763	Cd247		ENSMUSG00000023224	Serping1		ENSMUSG00000048647	Exdl1											ENSMUSG00000028435	Aqp3		ENSMUSG00000028678	Kif2c					ENSMUSG00000042396	Rbm7		ENSMUSG00000017286	Glod4		ENSMUSG00000075420	1110017F19Rik		ENSMUSG00000004789	Dlst		ENSMUSG00000051934	Spats2
ENSMUSG00000026204	Ptprn					ENSMUSG00000026709	Dars2		ENSMUSG00000075271	Ttc30a1		ENSMUSG00000027309	4930402H24Rik											ENSMUSG00000038816	Ctnnal1		ENSMUSG00000028646	Rragc					ENSMUSG00000059246	Foxb1		ENSMUSG00000040829	Zmynd15		ENSMUSG00000020925	Ccdc43		ENSMUSG00000033530	Ttc7b		ENSMUSG00000022552	Sharpin
ENSMUSG00000026247	Ecel1					ENSMUSG00000070504	Fcrl6		ENSMUSG00000075272	Ttc30a2		ENSMUSG00000033213	AA467197											ENSMUSG00000070972	2010203O07Rik		ENSMUSG00000028690	Mmachc					ENSMUSG00000048537	Phldb1		ENSMUSG00000057534	OTTMUSG00000001305		ENSMUSG00000020694	Tlk2		ENSMUSG00000021069	Pygl		ENSMUSG00000022442	Ttll1
ENSMUSG00000073642	ENSMUSG00000073642					ENSMUSG00000049160	4930469G21Rik		ENSMUSG00000027071	P2rx3		ENSMUSG00000027368	Dusp2											ENSMUSG00000028427	Aqp7		ENSMUSG00000003810	Mast2					ENSMUSG00000032224	6430514L14Rik		ENSMUSG00000063109	A930013B10Rik		ENSMUSG00000001983	Ccdc44		ENSMUSG00000042472	Zfp410		ENSMUSG00000022574	Naprt1
ENSMUSG00000026255	Efhd1					ENSMUSG00000059498	Fcgr3		ENSMUSG00000009207	Lnp		ENSMUSG00000037902	Sirpa											ENSMUSG00000078721	NM_001085530.1		ENSMUSG00000048772	Tmem53					ENSMUSG00000037257	2310007F21Rik		ENSMUSG00000018442	Derl2		ENSMUSG00000018372	Ccdc45		ENSMUSG00000021177	Tdp1		ENSMUSG00000053469	Tg
ENSMUSG00000026175	Vil1					ENSMUSG00000059089	Fcgr4		ENSMUSG00000036202	Rif1		ENSMUSG00000027346	Prei4											ENSMUSG00000039809	Gabbr2		ENSMUSG00000028545	2310026E23Rik					ENSMUSG00000042557	Sin3a		ENSMUSG00000069476	OTTMUSG00000006163		ENSMUSG00000020728	Ccdc46		ENSMUSG00000079104	Prps1l1		ENSMUSG00000016554	Eif3d
ENSMUSG00000053333	Dis3l2					ENSMUSG00000033557	C530043G21Rik		ENSMUSG00000027011	Ube2e3		ENSMUSG00000037727	Avp											ENSMUSG00000028412	Slc44a1		ENSMUSG00000073759	4933407E24Rik					ENSMUSG00000032066	Bcdo2		ENSMUSG00000000275	Trim25		ENSMUSG00000078622	Ccdc47		ENSMUSG00000021094	Dhrs7		ENSMUSG00000072487	Gm628
ENSMUSG00000039372	2004-03-01					ENSMUSG00000026729	4930562F07Rik		ENSMUSG00000044647	A330102K23Rik		ENSMUSG00000027281	2210009G21Rik											ENSMUSG00000071014	Ndufb6		ENSMUSG00000028546	Elavl4					ENSMUSG00000032396	Dis3l		ENSMUSG00000017639	Rab11fip4		ENSMUSG00000016940	Kctd2		ENSMUSG00000035431	Sstr1		ENSMUSG00000022332	Khdrbs3
ENSMUSG00000026220	Slc16a14					ENSMUSG00000051251	Nhlh1		ENSMUSG00000055371	Stam2		ENSMUSG00000027303	Ptpra											ENSMUSG00000028479	Gne		ENSMUSG00000028618	Tmem59					ENSMUSG00000025237	Parp6		ENSMUSG00000020783	1200014J11Rik		ENSMUSG00000017188	Ccdc56		ENSMUSG00000021236	Entpd5		ENSMUSG00000036197	Glt8d3
ENSMUSG00000073656	ENSMUSG00000073656					ENSMUSG00000040629	Mael		ENSMUSG00000005232	G6pc2		ENSMUSG00000060332	Tmc2											ENSMUSG00000066149	Cdc26		ENSMUSG00000057977	A630098G03Rik					ENSMUSG00000032013	Trim29		ENSMUSG00000018548	Trim37		ENSMUSG00000020681	Ace		ENSMUSG00000048118	Arid4a		ENSMUSG00000022473	4930570C03Rik
ENSMUSG00000026197	Zfand2b					ENSMUSG00000048865	Arhgap30		ENSMUSG00000026896	Ifih1		ENSMUSG00000023216	Epb4.2											ENSMUSG00000028309	Rnf20		ENSMUSG00000028700	Pomgnt1					ENSMUSG00000074363	ENSMUSG00000074363		ENSMUSG00000050270	A730055C05Rik		ENSMUSG00000018363	Smurf2		ENSMUSG00000021023	1110008L16Rik		ENSMUSG00000022454	Nell2
ENSMUSG00000038496	Slc19a3					ENSMUSG00000040918	Slc19a2		ENSMUSG00000026904	Slc4a10		ENSMUSG00000034906	Ncaph											ENSMUSG00000028438	Kif24		ENSMUSG00000078584	AU022252					ENSMUSG00000052445	Thsd4		ENSMUSG00000069769	Msi2		ENSMUSG00000020604	Arsg		ENSMUSG00000005078	1200003C05Rik		ENSMUSG00000036298	Slc2a13
ENSMUSG00000006542	Prkag3					ENSMUSG00000026586	Prrx1		ENSMUSG00000027104	Atf2		ENSMUSG00000074876	Spata5l1											ENSMUSG00000078747	A2APU9_MOUSE		ENSMUSG00000028708	Mknk1					ENSMUSG00000025236	Adpgk		ENSMUSG00000018697	Aatf		ENSMUSG00000069588	OTTMUSG00000003802		ENSMUSG00000021025	Nfkbia		ENSMUSG00000062381	Vps28
ENSMUSG00000026005	Rpe					ENSMUSG00000038421	Fcrla		ENSMUSG00000050043	Txndc14		ENSMUSG00000060131	Atp8b4											ENSMUSG00000070985	AI132189		ENSMUSG00000028555	4922503N01Rik					ENSMUSG00000032311	Nrg4		ENSMUSG00000020900	Myh10		ENSMUSG00000033880	Lgals3bp		ENSMUSG00000072949	Acot1		ENSMUSG00000046834	Krt1
ENSMUSG00000033007	Accn4					ENSMUSG00000070524	Fcrlb		ENSMUSG00000069495	Epc2		ENSMUSG00000027376	Prom2											ENSMUSG00000054752	Fsd1l		ENSMUSG00000028629	3110037I16Rik					ENSMUSG00000053862	Ostb		ENSMUSG00000060180	Myh13		ENSMUSG00000040548	Tex2		ENSMUSG00000021226	Acot2		ENSMUSG00000063234	Gpr84
ENSMUSG00000046856	Gpr1					ENSMUSG00000026471	Mr1		ENSMUSG00000001815	Evx2		ENSMUSG00000037523	D430028G21Rik											ENSMUSG00000028411	Aptx		ENSMUSG00000034359	OTTMUSG00000008540					ENSMUSG00000032274	Cyp19a1		ENSMUSG00000020679	Hnf1b		ENSMUSG00000025582	Nptx1		ENSMUSG00000021228	Acot3		ENSMUSG00000064201	Krt2
ENSMUSG00000070031	Sp140					ENSMUSG00000038473	Nos1ap		ENSMUSG00000004085	B230120H23Rik		ENSMUSG00000034226	Rhov											ENSMUSG00000070997	1700055D18Rik		ENSMUSG00000055900	Tmem69					ENSMUSG00000074413	ENSMUSG00000074413		ENSMUSG00000018841	Rad51l3		ENSMUSG00000020706	Ftsj3		ENSMUSG00000052392	Acot4		ENSMUSG00000059668	Krt4
ENSMUSG00000061816	Myl1					ENSMUSG00000015484	A230106N23Rik		ENSMUSG00000060703	Cd302		ENSMUSG00000027254	Mtap1a											ENSMUSG00000028468	Rgp1		ENSMUSG00000028681	Ptch2					ENSMUSG00000048503	Tmem136		ENSMUSG00000020716	Nf1		ENSMUSG00000006930	Hap1		ENSMUSG00000042540	Acot5		ENSMUSG00000034730	Bai1
ENSMUSG00000026223	Itm2c					ENSMUSG00000060244	Refbp2		ENSMUSG00000000392	Fap		ENSMUSG00000037482	Erv3											ENSMUSG00000070990	Foxe1		ENSMUSG00000049878	Rlf					ENSMUSG00000032269	Htr3a		ENSMUSG00000053574	4930563E22Rik		ENSMUSG00000020755	Sap30bp		ENSMUSG00000043487	Acot6		ENSMUSG00000061527	Krt5
ENSMUSG00000079436	NP_001103697.1					ENSMUSG00000005681	Apoa2		ENSMUSG00000026761	Orc4l		ENSMUSG00000027395	Rpo1-2											ENSMUSG00000036062	N28178		ENSMUSG00000028717	Tal1					ENSMUSG00000008590	Htr3b		ENSMUSG00000018599	Smcr7		ENSMUSG00000020736	Nt5c		ENSMUSG00000021048	Mthfd1		ENSMUSG00000022437	Samm50
ENSMUSG00000012187	Mogat1					ENSMUSG00000056569	Mpz					ENSMUSG00000060227	Casc4											ENSMUSG00000049657	Zbtb5		ENSMUSG00000028633	Ctps					ENSMUSG00000079564	ENSMUSG00000060603		ENSMUSG00000049323	Smcr8		ENSMUSG00000020624	4933434M16Rik		ENSMUSG00000034258	Flvcr2		ENSMUSG00000023039	Krt7
ENSMUSG00000026014	NP_001038978.2					ENSMUSG00000033722	BC034090					ENSMUSG00000027326	Casc5											ENSMUSG00000028383	Hsdl2		ENSMUSG00000028651	Ppie					ENSMUSG00000032057	4833427G06Rik		ENSMUSG00000018648	Dusp14		ENSMUSG00000051497	Kcnj16		ENSMUSG00000021255	Esrrb		ENSMUSG00000033576	Apol6
ENSMUSG00000026205	Slc23a3					ENSMUSG00000045968	5830403L16Rik					ENSMUSG00000040282	BC052040											ENSMUSG00000028333	Anp32b		ENSMUSG00000078236	Pou3f1					ENSMUSG00000040188	Scamp2		ENSMUSG00000043419	A030009H04Rik		ENSMUSG00000034768	Asb16		ENSMUSG00000021039	Snw1		ENSMUSG00000049382	Krt8
ENSMUSG00000054545	Ugt1a1					ENSMUSG00000053332	Gas5					ENSMUSG00000027317	Ppp1r14d											ENSMUSG00000078719	A2AJJ1_MOUSE		ENSMUSG00000076436	Oxct2a					ENSMUSG00000032064	Dixdc1		ENSMUSG00000018451	6330403K07Rik		ENSMUSG00000010841	1700006E09Rik		ENSMUSG00000021130	Galntl1		ENSMUSG00000067870	Rpl31
												ENSMUSG00000040084	Bub1b											ENSMUSG00000007613	Tgfbr1		ENSMUSG00000028601	Echdc2					ENSMUSG00000040722	Scamp5		ENSMUSG00000020848	Doc2b		ENSMUSG00000034187	Nsf		ENSMUSG00000066440	Zfyve26		ENSMUSG00000056656	Apol8
												ENSMUSG00000079117	A2AP56_MOUSE											ENSMUSG00000035696	Rnf38		ENSMUSG00000076438	Oxct2b					ENSMUSG00000032120	Tmem24		ENSMUSG00000034177	Rnf43		ENSMUSG00000017837	Nkiras2		ENSMUSG00000056987	4921509E07Rik		ENSMUSG00000048218	Amigo2
												ENSMUSG00000053552	Ebf4											ENSMUSG00000073910	Mobkl2b		ENSMUSG00000033379	Atp6v0b					ENSMUSG00000032333	Stoml1		ENSMUSG00000072834	OTTMUSG00000005912		ENSMUSG00000020814	Mxra7		ENSMUSG00000021038	AI413782		ENSMUSG00000033287	Kctd17
												ENSMUSG00000027364	Usp50											ENSMUSG00000028385	Snx30		ENSMUSG00000011257	Pabpc4					ENSMUSG00000002032	Tmem25		ENSMUSG00000017677	Wsb1		ENSMUSG00000017314	Mpp2		ENSMUSG00000021243	Fcf1		ENSMUSG00000022575	Gsdmd
												ENSMUSG00000033808	Tmem87a											ENSMUSG00000028278	Rragd		ENSMUSG00000047155	Cyp4x1					ENSMUSG00000032243	Itga11		ENSMUSG00000038290	Smg6		ENSMUSG00000006784	Ttc25		ENSMUSG00000002679	Med6		ENSMUSG00000058655	Eif4b
												ENSMUSG00000014353	Tmem87b											ENSMUSG00000028378	Ltb4dh		ENSMUSG00000028540	Dph2					ENSMUSG00000032252	Glce		ENSMUSG00000020830	Vmo1		ENSMUSG00000052373	Mpp3		ENSMUSG00000051367	Six1		ENSMUSG00000018008	Pscd4
												ENSMUSG00000027287	Snap23											ENSMUSG00000078713	NP_001093145.1		ENSMUSG00000028587	Orc1l					ENSMUSG00000045620	Odf3l1		ENSMUSG00000020907	Rcvrn		ENSMUSG00000040838	OTTMUSG00000002987		ENSMUSG00000047454	Gphn		ENSMUSG00000033669	Zfp7
												ENSMUSG00000027273	Snap25											ENSMUSG00000073830	OTTMUSG00000012493		ENSMUSG00000070867	OTTMUSG00000008561					ENSMUSG00000032015	Pou2f3		ENSMUSG00000017781	Pitpna		ENSMUSG00000034652	Cd300a		ENSMUSG00000057265	2900006K08Rik		ENSMUSG00000036305	Rpl39
												ENSMUSG00000050468	Astl											ENSMUSG00000028391	Wdr31		ENSMUSG00000033295	Ptprf					ENSMUSG00000074373	ENSMUSG00000074373		ENSMUSG00000040158	Tax1bp3		ENSMUSG00000058728	Cd300c		ENSMUSG00000051166	Eml5		ENSMUSG00000023019	Gpd1
												ENSMUSG00000027323	Rad51											ENSMUSG00000035572	Wdr32		ENSMUSG00000073775	Kti12					ENSMUSG00000032384	Csnk1g1		ENSMUSG00000018920	Cxcl16		ENSMUSG00000044811	Cd300d		ENSMUSG00000020961	Ston2		ENSMUSG00000003360	NP_001074450.1
												ENSMUSG00000050619	Zscan29											ENSMUSG00000028415	Spink4		ENSMUSG00000003411	Rab3b					ENSMUSG00000074421	ENSMUSG00000074421		ENSMUSG00000046010	Ccdc16		ENSMUSG00000048498	Cd300e		ENSMUSG00000034460	Six4		ENSMUSG00000033020	Polr2f
												ENSMUSG00000027284	Ttbk2											ENSMUSG00000060206	Zfp462		ENSMUSG00000028544	Slc5a9					ENSMUSG00000034739	MGI:2385957		ENSMUSG00000032807	Alox12b		ENSMUSG00000045775	Slc16a5		ENSMUSG00000046791	2410016O06Rik		ENSMUSG00000064284	2210021J22Rik
												ENSMUSG00000043110	B430119L13Rik											ENSMUSG00000073860	Gm829		ENSMUSG00000032870	Smap1l					ENSMUSG00000032382	Snx1		ENSMUSG00000018907	Alox12e		ENSMUSG00000041920	Slc16a6		ENSMUSG00000021099	Six6		ENSMUSG00000009575	Cbx5
												ENSMUSG00000050558	Prokr2											ENSMUSG00000028431	Ikbkap		ENSMUSG00000028730	Wdr65					ENSMUSG00000032290	Ptpn9		ENSMUSG00000020849	Ywhae		ENSMUSG00000020932	Gfap		ENSMUSG00000041669	Prima1		ENSMUSG00000022993	4930415O20Rik
												ENSMUSG00000027378	Nphp1											ENSMUSG00000028434	Epb4.1l4b		ENSMUSG00000034035	Ccdc17					ENSMUSG00000044694	2010007H06Rik		ENSMUSG00000020701	Tmem132e		ENSMUSG00000017830	Dhx58		ENSMUSG00000066441	Rdh11		ENSMUSG00000022421	Cbx6
												ENSMUSG00000027329	Spef1											ENSMUSG00000028331	5830415F09Rik		ENSMUSG00000061887	Ssbp3					ENSMUSG00000043987	Cep164		ENSMUSG00000018293	Pfn1		ENSMUSG00000051617	Krt9		ENSMUSG00000021123	Rdh12		ENSMUSG00000022415	Syngr1
												ENSMUSG00000074805	OTTMUSG00000015529											ENSMUSG00000036073	Galt		ENSMUSG00000032643	Fhl3					ENSMUSG00000032068	1600029D21Rik		ENSMUSG00000020704	Accn1		ENSMUSG00000044052	Ccr10		ENSMUSG00000073093	MGI:1918894		ENSMUSG00000053411	Cbx7
												ENSMUSG00000072980	ENSMUSG00000072980											ENSMUSG00000028341	Nr4a3		ENSMUSG00000028567	Txndc12					ENSMUSG00000003131	Pafah1b2		ENSMUSG00000060600	Eno3		ENSMUSG00000017146	Brca1		ENSMUSG00000005656	Snx6		ENSMUSG00000037353	Letmd1
												ENSMUSG00000079056	Kcnip3											ENSMUSG00000028405	Aco1		ENSMUSG00000073771	9530048O09Rik					ENSMUSG00000032254	Kif23		ENSMUSG00000045915	Ccdc42		ENSMUSG00000040430	Pitpnc1		ENSMUSG00000020982	Sdccag1		ENSMUSG00000048385	Scrt1
												ENSMUSG00000017914	BC034902											ENSMUSG00000028282	Casp8ap2		ENSMUSG00000032998	Foxj3					ENSMUSG00000032293	Ireb2		ENSMUSG00000032921	Odf4		ENSMUSG00000034947	Tmem106a		ENSMUSG00000021027	Garnl1		ENSMUSG00000059323	Nfkbil2
												ENSMUSG00000027246	Ell3											ENSMUSG00000078722	A2AKP6_MOUSE		ENSMUSG00000028656	Cap1					ENSMUSG00000074385	ENSMUSG00000074385		ENSMUSG00000020894	Vamp2		ENSMUSG00000020921	Tmem101		ENSMUSG00000001496	Nkx2-1		ENSMUSG00000075394	Hoxc4
												ENSMUSG00000027327	1700037H04Rik											ENSMUSG00000071001	3830408D24Rik		ENSMUSG00000028643	Ccdc23					ENSMUSG00000037112	Snf1lk2		ENSMUSG00000050667	OTTMUSG00000007757		ENSMUSG00000020770	Unk		ENSMUSG00000034801	Sos2		ENSMUSG00000022485	Hoxc5
												ENSMUSG00000027366	2010106G01Rik											ENSMUSG00000035539	E230008N13Rik		ENSMUSG00000078588	Ccdc24					ENSMUSG00000053128	Rnf26		ENSMUSG00000017376	Nlk		ENSMUSG00000045980	Tmem104		ENSMUSG00000004788	Eif2b2		ENSMUSG00000033356	Pus7l
												ENSMUSG00000027272	Ubr1											ENSMUSG00000028417	Tal2		ENSMUSG00000034762	Glis1					ENSMUSG00000032401	Lctl		ENSMUSG00000017631	Abr		ENSMUSG00000020941	Map3k14		ENSMUSG00000058669	Nkx2-9		ENSMUSG00000046380	Jrk
												ENSMUSG00000074787	ENSMUSG00000074787											ENSMUSG00000028339	Col15a1		ENSMUSG00000054362	BC055111					ENSMUSG00000046167	Gldn		ENSMUSG00000018427	Ypel2		ENSMUSG00000020689	Itgb3		ENSMUSG00000021036	Sptlc2		ENSMUSG00000063354	Slc39a4
												ENSMUSG00000040007	Bahd1											ENSMUSG00000059810	Rgs3		ENSMUSG00000028635	Edn2					ENSMUSG00000036781	Rps27l		ENSMUSG00000019505	Ubb		ENSMUSG00000020758	Itgb4		ENSMUSG00000021253	Tgfb3		ENSMUSG00000001661	Hoxc6
												ENSMUSG00000027331	D2Ertd750e											ENSMUSG00000066150	Slc31a1		ENSMUSG00000063800	Prpf38a					ENSMUSG00000049526	Tmem202		ENSMUSG00000020886	Dlg4		ENSMUSG00000010021	Kif19a		ENSMUSG00000034145	Tmem63c		ENSMUSG00000047728	BC025446
												ENSMUSG00000078135	Eid1											ENSMUSG00000045083	Lingo2		ENSMUSG00000078599	NP_001093936.1					ENSMUSG00000041268	Dmxl2		ENSMUSG00000037958	Ccdc55		ENSMUSG00000020930	Ccdc103		ENSMUSG00000021007	Spata7		ENSMUSG00000022436	Sh3bp1
												ENSMUSG00000033902	Mapkbp1											ENSMUSG00000066152	Slc31a2		ENSMUSG00000046093	Hpcal4					ENSMUSG00000000088	Cox5a		ENSMUSG00000047773	Ankfn1		ENSMUSG00000020946	Gosr2		ENSMUSG00000046157	6330442E10Rik		ENSMUSG00000001657	Hoxc8
												ENSMUSG00000027386	Fbln7											ENSMUSG00000058006	Mdn1		ENSMUSG00000078576	A2BDR1_MOUSE					ENSMUSG00000032115	Hyou1		ENSMUSG00000002057	Foxn1		ENSMUSG00000045545	Krt14		ENSMUSG00000073041	ENSMUSG00000073041		ENSMUSG00000036139	Hoxc9
												ENSMUSG00000027300	Ubox5											ENSMUSG00000035649	D4Wsu132e		ENSMUSG00000028654	Mycl1					ENSMUSG00000034218	Atm		ENSMUSG00000072843	ENSMUSG00000072843		ENSMUSG00000053797	Krt16		ENSMUSG00000079108	Srp54a		ENSMUSG00000009739	Pou6f1
												ENSMUSG00000027209	4930525F21Rik											ENSMUSG00000058935	1700018C11Rik		ENSMUSG00000055960	9530098N22Rik					ENSMUSG00000004936	Map2k1		ENSMUSG00000040483	Fbxo39		ENSMUSG00000035557	Krt17		ENSMUSG00000059970	Hspa2		ENSMUSG00000022999	Lmbr1l
												ENSMUSG00000014361	Mertk											ENSMUSG00000028382	Rod1		ENSMUSG00000047143	Dmrta2					ENSMUSG00000015656	Hspa8		ENSMUSG00000020829	Slc46a1		ENSMUSG00000020911	Krt19		ENSMUSG00000059060	Rad51l1		ENSMUSG00000058099	Nfam1
												ENSMUSG00000068580	Zfyve19											ENSMUSG00000044813	Shb		ENSMUSG00000028716	Pdzk1ip1					ENSMUSG00000039452	Snx22		ENSMUSG00000072593	Q3UP94_MOUSE		ENSMUSG00000006575	Rundc3a		ENSMUSG00000032705	Exdl2		ENSMUSG00000072493	ENSMUSG00000072493
												ENSMUSG00000078137	NP_001075440.1											ENSMUSG00000060317	C730036D15Rik		ENSMUSG00000055198	OTTMUSG00000008584					ENSMUSG00000052481	1700036A12Rik		ENSMUSG00000048070	A530088H08Rik		ENSMUSG00000004043	Stat5b		ENSMUSG00000033454	Zbtb1		ENSMUSG00000075511	1700001L05Rik
												ENSMUSG00000045624	Esf1											ENSMUSG00000028327	1300002K09Rik		ENSMUSG00000032897	Nfyc					ENSMUSG00000032249	Anp32a		ENSMUSG00000042678	Myo15		ENSMUSG00000006574	Slc4a1		ENSMUSG00000053556	Strm		ENSMUSG00000056487	Higd1c
												ENSMUSG00000040093	Bmf											ENSMUSG00000028423	Nfx1		ENSMUSG00000000085	Scmh1					ENSMUSG00000058444	Map2k5		ENSMUSG00000020527	Myo19		ENSMUSG00000020733	Slc9a3r1		ENSMUSG00000021222	Wdr21		ENSMUSG00000045567	Col22a1
												ENSMUSG00000058793	Cds2											ENSMUSG00000036002	B230312A22Rik		ENSMUSG00000006389	Mpl					ENSMUSG00000032087	Dscaml1		ENSMUSG00000000983	Expi		ENSMUSG00000078619	Smarcd2		ENSMUSG00000049106	Wdr22		ENSMUSG00000072501	Phf20l1
												ENSMUSG00000035093	3110001I20Rik											ENSMUSG00000028476	Reck		ENSMUSG00000047671	Tctex1d4					ENSMUSG00000032011	Thy1		ENSMUSG00000005952	Trpv1		ENSMUSG00000020935	Dcakd		ENSMUSG00000007682	Dio2		ENSMUSG00000022997	Wnt1
												ENSMUSG00000035109	Shc4											ENSMUSG00000066148	Prpf4		ENSMUSG00000059027	9630013D21Rik					ENSMUSG00000074407	Nlrx1		ENSMUSG00000018507	Trpv2		ENSMUSG00000053654	Krt42		ENSMUSG00000057963	Itpk1		ENSMUSG00000022571	Pycrl
												ENSMUSG00000051319	1500011K16Rik											ENSMUSG00000035969	Rusc2		ENSMUSG00000060288	OTTMUSG00000002349					ENSMUSG00000032067	Pts		ENSMUSG00000043029	Trpv3		ENSMUSG00000001029	Icam2		ENSMUSG00000008438	Adam21		ENSMUSG00000022428	Cby1
												ENSMUSG00000027301	Oxt											ENSMUSG00000028414	Fktn		ENSMUSG00000028649	Macf1					ENSMUSG00000038264	Sema7a		ENSMUSG00000060216	Arrb2		ENSMUSG00000020715	Ern1		ENSMUSG00000020986	Sec23a		ENSMUSG00000042564	4933432B09Rik
												ENSMUSG00000033396	Spg11											ENSMUSG00000028464	Tpm2		ENSMUSG00000028610	Dmrtb1					ENSMUSG00000039438	BC021608		ENSMUSG00000069844	Sco1		ENSMUSG00000034664	Itga2b		ENSMUSG00000021139	1810020G14Rik		ENSMUSG00000022629	Kif21a
												ENSMUSG00000027318	Adam33											ENSMUSG00000046593	A930001M12Rik		ENSMUSG00000028687	Mutyh					ENSMUSG00000039542	Ncam1		ENSMUSG00000000976	Heatr6		ENSMUSG00000001558	Klhl10		ENSMUSG00000021062	Rab15		ENSMUSG00000022476	Polr3h
												ENSMUSG00000068290	2600009E05Rik											ENSMUSG00000028280	Gabrr1		ENSMUSG00000042707	Dnali1					ENSMUSG00000032392	Parp16		ENSMUSG00000042549	Gtlf3a		ENSMUSG00000048732	Klhl11		ENSMUSG00000034501	1810048J11Rik		ENSMUSG00000022391	Rangap1
												ENSMUSG00000074923	Pak6											ENSMUSG00000023267	Gabrr2		ENSMUSG00000028559	Osbpl9					ENSMUSG00000038086	Hspb2		ENSMUSG00000018931	Gtlf3b		ENSMUSG00000003518	Dusp3		ENSMUSG00000021078	4930553D19Rik		ENSMUSG00000042524	Unc84b
												ENSMUSG00000003662	Ciao1											ENSMUSG00000036078	Oprs1								ENSMUSG00000074343	1700104A03Rik		ENSMUSG00000069785	OTTMUSG00000001044		ENSMUSG00000018362	Kpna2		ENSMUSG00000071235	7420416P09Rik		ENSMUSG00000051853	Arf3
												ENSMUSG00000080197	Pak7											ENSMUSG00000073854	AI427809								ENSMUSG00000063849	Ppcdc		ENSMUSG00000048616	Nog		ENSMUSG00000019302	Atp6v0a1		ENSMUSG00000020949	Fkbp3		ENSMUSG00000022435	Upk3a
												ENSMUSG00000062098	Btbd3											ENSMUSG00000028451	1700022I11Rik								ENSMUSG00000032280	Tle3		ENSMUSG00000035085	1700020L24Rik		ENSMUSG00000039850	A730011L01Rik		ENSMUSG00000047014	Catsperb		ENSMUSG00000016758	Bik
												ENSMUSG00000027363	Usp8											ENSMUSG00000028443	Nudt2								ENSMUSG00000032327	Stra6		ENSMUSG00000017774	Myo1c		ENSMUSG00000020737	Hn1		ENSMUSG00000042523	Dnalc1		ENSMUSG00000018042	Cyb5r3
												ENSMUSG00000027233	Patl2											ENSMUSG00000066176	OTTMUSG00000007234								ENSMUSG00000032288	Imp3		ENSMUSG00000035441	Myo1d		ENSMUSG00000079991	Lin52		ENSMUSG00000072972	Adam4		ENSMUSG00000062760	1810041L15Rik
												ENSMUSG00000033256	Shf											ENSMUSG00000028284	Map3k7								ENSMUSG00000032388	Spg21		ENSMUSG00000020495	1200011M11Rik		ENSMUSG00000017119	Nbr1		ENSMUSG00000062929	Cfl2		ENSMUSG00000071713	Csf2rb
												ENSMUSG00000074796	Slc4a11											ENSMUSG00000070979	Actl7a								ENSMUSG00000032375	Aph1b		ENSMUSG00000050107	Gsg2		ENSMUSG00000035086	Becn1		ENSMUSG00000078369	MGI:3034522		ENSMUSG00000033099	Nol12
												ENSMUSG00000027356	5830467P10Rik											ENSMUSG00000070980	Actl7b								ENSMUSG00000034485	Uaca		ENSMUSG00000014243	2410012H22Rik		ENSMUSG00000034714	Ttyh2		ENSMUSG00000079017	Ifi27		ENSMUSG00000052369	Tmem106c
												ENSMUSG00000034723	Txndc13											ENSMUSG00000028345	Tex10								ENSMUSG00000053040	Aph1c		ENSMUSG00000059439	Bcas3		ENSMUSG00000018486	Wnt9b		ENSMUSG00000021003	Galc		ENSMUSG00000063260	Syt10
												ENSMUSG00000040035	Disp2											ENSMUSG00000055296	D730040F13Rik								ENSMUSG00000007892	Rplp1		ENSMUSG00000001039	B9d1		ENSMUSG00000020721	Helz		ENSMUSG00000021235	Coq6		ENSMUSG00000068600	Hemt1
												ENSMUSG00000079110	Capn3											ENSMUSG00000028426	Rad23b								ENSMUSG00000034487	Kdelc2		ENSMUSG00000017405	Nek8		ENSMUSG00000025576	D11Bwg0517e		ENSMUSG00000041781	Cpsf2		ENSMUSG00000023008	Fmnl3
												ENSMUSG00000027297	Ltk											ENSMUSG00000015242	1700054F22Rik								ENSMUSG00000032305	2310046O06Rik		ENSMUSG00000020702	Ccl1		ENSMUSG00000020940	1700023F06Rik		ENSMUSG00000021248	Tmed10		ENSMUSG00000022401	Xpnpep3
												ENSMUSG00000027324	Rpusd2											ENSMUSG00000040044	Orc3l								ENSMUSG00000032014	Oaf		ENSMUSG00000035385	Ccl2		ENSMUSG00000020713	Gh		ENSMUSG00000021221	Dpf3		ENSMUSG00000022557	Bop1
												ENSMUSG00000027288	Zfp106											ENSMUSG00000035615	Frmpd1								ENSMUSG00000032402	Smad3		ENSMUSG00000000982	Ccl3		ENSMUSG00000025572	Tmc6		ENSMUSG00000034892	Rps29		ENSMUSG00000033128	Gga1
												ENSMUSG00000045339	A930104D05Rik											ENSMUSG00000078727	NP_001078999.1								ENSMUSG00000032298	Neil1		ENSMUSG00000018930	Ccl4		ENSMUSG00000050106	Tmc8		ENSMUSG00000021096	Ppm1a		ENSMUSG00000075594	K230010J24Rik
												ENSMUSG00000053615	ENSMUSG00000053615											ENSMUSG00000028291	2700059D21Rik								ENSMUSG00000009927	Rps25		ENSMUSG00000035042	Ccl5		ENSMUSG00000033857	D230014K01Rik		ENSMUSG00000021180	Rps6ka5		ENSMUSG00000041815	Poldip3
												ENSMUSG00000027340	Slc23a2											ENSMUSG00000028436	Wdr40a								ENSMUSG00000036867	Smad6		ENSMUSG00000018927	Ccl6		ENSMUSG00000051378	3000004C01Rik		ENSMUSG00000021203	Otub2		ENSMUSG00000044986	Tst
																								ENSMUSG00000028277	Ube2j1								ENSMUSG00000074269	2410076I21Rik		ENSMUSG00000035373	Ccl7		ENSMUSG00000078632	A2AJD7_MOUSE		ENSMUSG00000073079	P14576-2		ENSMUSG00000023484	Prph
																								ENSMUSG00000028322	Exosc3								ENSMUSG00000032030	Cul5		ENSMUSG00000009185	Ccl8		ENSMUSG00000020617	1700012B07Rik		ENSMUSG00000021000	Ctage5		ENSMUSG00000018865	Sult4a1
																								ENSMUSG00000071000	Olfr155								ENSMUSG00000032336	Nptn		ENSMUSG00000019122	Ccl9		ENSMUSG00000035355	Kcnh4		ENSMUSG00000021032	Ngb		ENSMUSG00000033047	Eif3eip
																								ENSMUSG00000059448	Olfr156								ENSMUSG00000032047	Acat1		ENSMUSG00000042529	Kcnj12		ENSMUSG00000041674	BC006965		ENSMUSG00000020948	Klhl28		ENSMUSG00000023047	Amhr2
																								ENSMUSG00000059101	Olfr157								ENSMUSG00000037971	1110032A03Rik		ENSMUSG00000018377	Vezf1		ENSMUSG00000001901	Kcnh6		ENSMUSG00000043060	Fscb		ENSMUSG00000022456	2003-09-01
																								ENSMUSG00000044801	Olfr159								ENSMUSG00000074239	Plekho2		ENSMUSG00000072621	Slfn10		ENSMUSG00000053568	ENSMUSG00000053568		ENSMUSG00000021127	Zfp36l1		ENSMUSG00000023010	Tegt
																								ENSMUSG00000048232	Fbxo10								ENSMUSG00000032297	Brunol6		ENSMUSG00000020811	Wscd1		ENSMUSG00000004044	Ptrf		ENSMUSG00000021108	Prkch		ENSMUSG00000060794	Tssk5
																								ENSMUSG00000028381	Ugcg								ENSMUSG00000032318	Isl2		ENSMUSG00000070388	1700010H23Rik		ENSMUSG00000034239	Gm884		ENSMUSG00000021257	Angel1		ENSMUSG00000035828	Pim3
																								ENSMUSG00000071003	Ccl21b								ENSMUSG00000032226	Gcnt3		ENSMUSG00000020897	Aurkb		ENSMUSG00000040528	Gm885		ENSMUSG00000021065	Fut8		ENSMUSG00000036561	Saps2
																								ENSMUSG00000073869	Ccl21c								ENSMUSG00000059495	Arhgef12		ENSMUSG00000017615	Tnfaip1		ENSMUSG00000057948	Unc13d		ENSMUSG00000043319	Cox8c		ENSMUSG00000078907	NP_001074723.1
																								ENSMUSG00000028358	Zfp618								ENSMUSG00000034263	2010321M09Rik		ENSMUSG00000020888	Dvl2		ENSMUSG00000041695	Kcnj2		ENSMUSG00000034157	2310044G17Rik		ENSMUSG00000005124	Wisp1
																								ENSMUSG00000028348	2310039E09Rik								ENSMUSG00000032320	Rcn2		ENSMUSG00000047759	Hs3st3a1		ENSMUSG00000020918	Gcn5l2		ENSMUSG00000021219	Rgs6		ENSMUSG00000062683	Atp5g2
																																	ENSMUSG00000049556	Lingo1		ENSMUSG00000034329	Brip1		ENSMUSG00000041629	D11Wsu99e		ENSMUSG00000021098	Six6os1		ENSMUSG00000075605	2300005B03Rik
																																	ENSMUSG00000042195	Slc35f2		ENSMUSG00000018479	1700125H20Rik		ENSMUSG00000017466	Timp2		ENSMUSG00000021054	Sgpp1		ENSMUSG00000058586	Serhl
																																	ENSMUSG00000032383	Ppib		ENSMUSG00000034449	BC022224		ENSMUSG00000071818	4930417O22Rik		ENSMUSG00000021076	Actr10		ENSMUSG00000071711	Mpst
																																	ENSMUSG00000055069	Rab39		ENSMUSG00000042200	Cdrt4		ENSMUSG00000034120	Sfrs2		ENSMUSG00000041702	Btbd7		ENSMUSG00000036106	Prr5
																																	ENSMUSG00000079558	LOC436420		ENSMUSG00000053184	Spaca3		ENSMUSG00000078572	CQ089_MOUSE		ENSMUSG00000063129	Aldoart2		ENSMUSG00000063522	2010109I03Rik
																																	ENSMUSG00000032299	Commd4		ENSMUSG00000020898	1500010J02Rik		ENSMUSG00000005043	Sgsh		ENSMUSG00000041846	Smek1		ENSMUSG00000048175	Asb8
																																	ENSMUSG00000032010	Usp2		ENSMUSG00000005951	Carkl		ENSMUSG00000020612	Prkar1a		ENSMUSG00000021086	4930403N07Rik		ENSMUSG00000068105	Tnfrsf13c
																																	ENSMUSG00000032376	Usp3		ENSMUSG00000070407	Hs3st3b1		ENSMUSG00000050201	Otop2		ENSMUSG00000079076	Spg3a		ENSMUSG00000005354	Txn2
																																	ENSMUSG00000041837	Pdcd7		ENSMUSG00000042298	Ttc19		ENSMUSG00000020722	Cacng1		ENSMUSG00000021037	Ahsa1		ENSMUSG00000041653	Pnpla3
																																	ENSMUSG00000038664	Herc1		ENSMUSG00000040620	Dhx33		ENSMUSG00000033909	Usp36		ENSMUSG00000073092	ENSMUSG00000073092		ENSMUSG00000018868	Pnpla5
																																	ENSMUSG00000032403	2300009A05Rik		ENSMUSG00000046417	BC046404		ENSMUSG00000020723	Cacng4		ENSMUSG00000033395	Churc1		ENSMUSG00000000555	Itga5
																																	ENSMUSG00000052143	ENSMUSG00000052143		ENSMUSG00000020692	Nle1		ENSMUSG00000040373	Cacng5		ENSMUSG00000021114	Atp6v1d		ENSMUSG00000022335	Zfat1
																																	ENSMUSG00000000167	Pih1d2		ENSMUSG00000041189	Chrnb1		ENSMUSG00000041592	Sdk2		ENSMUSG00000021256	Vash1		ENSMUSG00000003355	Fkbp11
																																	ENSMUSG00000002031	1500035H01Rik		ENSMUSG00000018425	Dhx40		ENSMUSG00000020734	Grin2c		ENSMUSG00000034266	Batf		ENSMUSG00000006369	Fbln1
																																	ENSMUSG00000000168	Dlat		ENSMUSG00000019437	Tlcd1		ENSMUSG00000034520	Gjc1		ENSMUSG00000012076	Brms1l		ENSMUSG00000071586	Map3k12
																																	ENSMUSG00000032366	Tpm1		ENSMUSG00000020680	Taf15		ENSMUSG00000061878	Sphk1		ENSMUSG00000021068	Nin		ENSMUSG00000079002	C030006K11Rik
																																	ENSMUSG00000061559	Wdr61		ENSMUSG00000070394	1810027O10Rik		ENSMUSG00000078635	1700028N14Rik		ENSMUSG00000020973	1110034A24Rik		ENSMUSG00000033303	1700129L04Rik
																																	ENSMUSG00000044820	AY074887		ENSMUSG00000046731	Kctd11		ENSMUSG00000000142	Axin2		ENSMUSG00000044548	Dact1		ENSMUSG00000063296	Tmem117
																																	ENSMUSG00000036244	Tbc1d21		ENSMUSG00000017390	Aldoc		ENSMUSG00000020945	Lyzl6		ENSMUSG00000042724	Map3k9		ENSMUSG00000022635	Zcrb1
																																	ENSMUSG00000054360	Bsx		ENSMUSG00000043602	Zfp3		ENSMUSG00000039781	Azi1		ENSMUSG00000020962	Gtf2a1		ENSMUSG00000018006	1700041B01Rik
																																	ENSMUSG00000032314	Etfa		ENSMUSG00000005198	Polr2a		ENSMUSG00000078627	2010-03-01		ENSMUSG00000064215	D12Ertd647e		ENSMUSG00000036529	Sbf1
																																	ENSMUSG00000034007	Scaper		ENSMUSG00000044328	Trp53i13		ENSMUSG00000048442	2210020M01Rik		ENSMUSG00000046768	Rhoj		ENSMUSG00000035845	Alg12
																																	ENSMUSG00000070298	Trcg1		ENSMUSG00000063881	Olfr376		ENSMUSG00000006931	1110036O03Rik		ENSMUSG00000045064	2810002I04Rik		ENSMUSG00000037280	Galnt6
																																	ENSMUSG00000037206	Islr		ENSMUSG00000055971	Olfr378		ENSMUSG00000044787	4933400C05Rik		ENSMUSG00000056729	ENSMUSG00000056729		ENSMUSG00000022375	Lrrc6
																																	ENSMUSG00000057559	ENSMUSG00000057559		ENSMUSG00000049299	Trappc1		ENSMUSG00000020806	Rhbdf2		ENSMUSG00000034402	Kcnh5		ENSMUSG00000042535	Gtpbp1
																																	ENSMUSG00000041986	Elmod1		ENSMUSG00000007646	Rad51c		ENSMUSG00000034586	C630004H02Rik		ENSMUSG00000044062	0610009B14Rik		ENSMUSG00000071715	Ncf4
																																	ENSMUSG00000032085	Tagln		ENSMUSG00000040904	Rnasek		ENSMUSG00000034641	4732429D16Rik		ENSMUSG00000034435	Tmem30b		ENSMUSG00000022466	Rpap3
																																	ENSMUSG00000053199	Arhgap20		ENSMUSG00000038178	Slc43a2		ENSMUSG00000041828	Abca8a		ENSMUSG00000034168	6430527G18Rik		ENSMUSG00000042428	Mgat3
																																	ENSMUSG00000032018	Sc5d		ENSMUSG00000046207	BB220380		ENSMUSG00000020620	Abca8b		ENSMUSG00000045690	Wdr89		ENSMUSG00000044361	BC024139
																																	ENSMUSG00000032294	Pkm2		ENSMUSG00000047490	4932411E22Rik		ENSMUSG00000020823	Sec14l1		ENSMUSG00000021056	Tex21		ENSMUSG00000022561	Gpaa1
																																	ENSMUSG00000035337	Uchl4		ENSMUSG00000018752	Tnfsf12		ENSMUSG00000034288	Cdk3		ENSMUSG00000020988	L2hgdh		ENSMUSG00000022390	Zc3h7b
																																	ENSMUSG00000074259	Gramd2		ENSMUSG00000020790	Ankfy1		ENSMUSG00000017715	Pgs1		ENSMUSG00000021067	Sav1		ENSMUSG00000001076	C1ql4
																																	ENSMUSG00000074415	2610203C20Rik		ENSMUSG00000020826	Nos2		ENSMUSG00000025571	Tnrc6c		ENSMUSG00000052673	ENSMUSG00000052673		ENSMUSG00000001281	Itgb7
																																	ENSMUSG00000032295	Man2c1		ENSMUSG00000072709	Olfr380		ENSMUSG00000019303	Psmc3ip		ENSMUSG00000045440	Insm2		ENSMUSG00000013846	St3gal1
																																	ENSMUSG00000032065	Tex12		ENSMUSG00000072708	Olfr381		ENSMUSG00000063316	Rpl27		ENSMUSG00000066392	Nrxn3		ENSMUSG00000044933	Sstr3
																																	ENSMUSG00000033543	Gtf2a2		ENSMUSG00000069820	Olfr382		ENSMUSG00000020718	Polg2					ENSMUSG00000004187	Kifc2
																																	ENSMUSG00000032911	Cspg4		ENSMUSG00000020844	Nxn		ENSMUSG00000015869	Prpsap1					ENSMUSG00000038009	2810451A06Rik
																																	ENSMUSG00000074354	9230115E21Rik		ENSMUSG00000059470	Olfr385		ENSMUSG00000078251	ENSMUSG00000053270					ENSMUSG00000051864	Tbc1d22a
																																	ENSMUSG00000032316	Clk3		ENSMUSG00000069823	Olfr1		ENSMUSG00000075410	OTTMUSG00000003947					ENSMUSG00000022431	Ribc2
																																	ENSMUSG00000032373	Car12		ENSMUSG00000060335	Olfr386		ENSMUSG00000057322	Rpl38					ENSMUSG00000033565	Rbm9
																																	ENSMUSG00000040524	Zfp609		ENSMUSG00000000093	Tbx2		ENSMUSG00000040699	Limd2					ENSMUSG00000022580	Rhpn1
																																	ENSMUSG00000037716	Ccdc33		ENSMUSG00000000094	Tbx4		ENSMUSG00000052949	Rnf157					ENSMUSG00000022560	Gpr172b
																																	ENSMUSG00000032329	Hmg20a		ENSMUSG00000070383	Olfr389		ENSMUSG00000017176	Nt5c3l					ENSMUSG00000022483	Col2a1
																																	ENSMUSG00000051243	Islr2		ENSMUSG00000010277	2610507B11Rik		ENSMUSG00000054418	2900041M22Rik					ENSMUSG00000033697	D15Wsu169e
																																	ENSMUSG00000032023	4931429I11Rik		ENSMUSG00000069763	Tmem100		ENSMUSG00000041654	Slc39a11					ENSMUSG00000000530	Acvrl1
																																	ENSMUSG00000051705	Senp8		ENSMUSG00000072788	Tmem102		ENSMUSG00000018727	Cpsf4l					ENSMUSG00000035900	BC021523
																																	ENSMUSG00000032381	5730536A07Rik		ENSMUSG00000040712	Camta2		ENSMUSG00000000049	Apoh					ENSMUSG00000055024	Ep300
																																	ENSMUSG00000059890	Ube4a		ENSMUSG00000020895	Tmem107		ENSMUSG00000055805	Fmnl1					ENSMUSG00000068101	Cenpm
																																	ENSMUSG00000032306	Mpi		ENSMUSG00000069818	Olfr390		ENSMUSG00000020740	Gga3					ENSMUSG00000033170	Card10
																																	ENSMUSG00000047880	Blr1		ENSMUSG00000061984	Olfr392		ENSMUSG00000018634	Crhr1					ENSMUSG00000016552	Foxred2
																																	ENSMUSG00000034584	Exph5		ENSMUSG00000043861	Atp1b2		ENSMUSG00000001755	Coasy					ENSMUSG00000036218	Pdzrn4
																																	ENSMUSG00000066607	6030419C18Rik		ENSMUSG00000064228	Olfr393		ENSMUSG00000001751	Naglu					ENSMUSG00000022602	Arc
																																	ENSMUSG00000032083	Apoa1		ENSMUSG00000056921	Olfr394		ENSMUSG00000059248	2009-09-01					ENSMUSG00000023043	Krt18
																																	ENSMUSG00000032080	Apoa4		ENSMUSG00000062186	Olfr395		ENSMUSG00000020610	X83328					ENSMUSG00000022388	1700019P01Rik
																																	ENSMUSG00000032079	Apoa5		ENSMUSG00000057050	Olfr397		ENSMUSG00000025573	6030468B19Rik					ENSMUSG00000042351	Grap2
																																	ENSMUSG00000032062	2310030G06Rik		ENSMUSG00000049041	Olfr398		ENSMUSG00000020738	Sumo2					ENSMUSG00000061360	Phf5a
																																	ENSMUSG00000037493	Cib2		ENSMUSG00000043692	Olfr399		ENSMUSG00000061306	1810073N04Rik					ENSMUSG00000047921	1810044A24Rik
																																	ENSMUSG00000050702	4930563M21Rik		ENSMUSG00000046490	9930039A11Rik		ENSMUSG00000020792	Exoc7					ENSMUSG00000022450	Ndufa6
																																	ENSMUSG00000032091	Tmprss4		ENSMUSG00000072564	ENSMUSG00000072564		ENSMUSG00000078629	A2A9G1_MOUSE					ENSMUSG00000044636	BC035295
																																	ENSMUSG00000032268	Tmprss5		ENSMUSG00000072753	9230020A06Rik		ENSMUSG00000078640	A6PWP4_MOUSE					ENSMUSG00000022994	Adcy6
																																	ENSMUSG00000049313	Sorl1		ENSMUSG00000001103	Sebox		ENSMUSG00000034993	Vat1					ENSMUSG00000022387	Brd1
																																	ENSMUSG00000040111	Gramd1b		ENSMUSG00000005947	Itgae		ENSMUSG00000035530	Eif1					ENSMUSG00000018040	1110014J01Rik
																																				ENSMUSG00000010392	Gosr1		ENSMUSG00000013483	Card14					ENSMUSG00000023009	C230021P08Rik
																																				ENSMUSG00000038268	Ovca2		ENSMUSG00000018861	Fdxr					ENSMUSG00000075590	Nrbp2
																																				ENSMUSG00000002055	Spag5		ENSMUSG00000020923	Ubtf					ENSMUSG00000001288	Rarg
																																				ENSMUSG00000018287	Spag7		ENSMUSG00000069609	OTTMUSG00000003605					ENSMUSG00000068349	Gml
																																				ENSMUSG00000020483	Dynll2		ENSMUSG00000034621	Gpatch8					ENSMUSG00000054855	Rnd1
																																				ENSMUSG00000011877	Git1		ENSMUSG00000034282	Evpl					ENSMUSG00000022623	Shank3
																																				ENSMUSG00000072590	ENSMUSG00000072590		ENSMUSG00000020926	Adam11					ENSMUSG00000014372	Cyp2d10
																																				ENSMUSG00000046811	Gltpd2		ENSMUSG00000020623	Map2k6					ENSMUSG00000022607	Ptk2
																																				ENSMUSG00000020553	Pctp		ENSMUSG00000070330	OTTMUSG00000007589					ENSMUSG00000068085	Cyp2d11
																																				ENSMUSG00000020846	1500005K14Rik		ENSMUSG00000050628	1110014K08Rik					ENSMUSG00000057138	Cyp2d12
																																				ENSMUSG00000038335	Tsr1		ENSMUSG00000050910	Cdr2l					ENSMUSG00000057088	Cyp2d13
																																				ENSMUSG00000040447	Spns2		ENSMUSG00000020917	Acly					ENSMUSG00000022484	Hoxc10
																																				ENSMUSG00000020798	Spns3		ENSMUSG00000078600	A2AAF5_MOUSE					ENSMUSG00000001656	Hoxc11
																																				ENSMUSG00000018845	Unc45b		ENSMUSG00000034793	G6pc3					ENSMUSG00000075408	6030408B16Rik
																																				ENSMUSG00000020821	Kif1c		ENSMUSG00000020815	1110005A03Rik					ENSMUSG00000023013	Aqp2
																																				ENSMUSG00000038046	Rnmtl1		ENSMUSG00000079990	Wdr68					ENSMUSG00000050328	Hoxc12
																																				ENSMUSG00000035152	Ap2b1		ENSMUSG00000034255	Arhgap27					ENSMUSG00000023011	Faim2
																																				ENSMUSG00000020884	Asgr1		ENSMUSG00000056962	Jmjd6					ENSMUSG00000001655	Hoxc13
																																				ENSMUSG00000040963	Asgr2								ENSMUSG00000044217	Aqp5
																																				ENSMUSG00000005949	Ctns								ENSMUSG00000043144	Aqp6
																																				ENSMUSG00000001095	Slc13a2								ENSMUSG00000045608	Dbx2
																																				ENSMUSG00000020805	Slc13a5								ENSMUSG00000078954	Arhgap8
																																				ENSMUSG00000055697	ENSMUSG00000055697								ENSMUSG00000059895	Ptp4a3
																																				ENSMUSG00000040543	Pitpnm3								ENSMUSG00000041736	Tspo
																																				ENSMUSG00000051232	Tmem199								ENSMUSG00000068227	Il2rb
																																				ENSMUSG00000042377	2310040C09Rik								ENSMUSG00000023032	Slc4a8
																																				ENSMUSG00000078789	Dph1								ENSMUSG00000023018	Smarcd1
																																				ENSMUSG00000020530	Ggnbp2								ENSMUSG00000051518	Rps19bp1
																																				ENSMUSG00000020903	Stx8								ENSMUSG00000036046	5031439G07Rik
																																				ENSMUSG00000002058	Unc119								ENSMUSG00000034161	Scx
																																				ENSMUSG00000020847	Rph3al								ENSMUSG00000022455	Wbp2nl
																																				ENSMUSG00000057181	5730455P16Rik								ENSMUSG00000022469	Rapgef3
																																				ENSMUSG00000034940	Ap1gbp1								ENSMUSG00000061740	Cyp2d22
																																				ENSMUSG00000041287	Sox16								ENSMUSG00000068086	Cyp2d9
																																				ENSMUSG00000037750	BC017647								ENSMUSG00000059213	Ddn
																																				ENSMUSG00000040938	Slc16a11								ENSMUSG00000022445	Cyp2d26
																																				ENSMUSG00000044367	Slc16a13								ENSMUSG00000022416	Cacna1i
																																				ENSMUSG00000044795	Cyb5d1								ENSMUSG00000036661	Dennd3
																																				ENSMUSG00000057778	Cyb5d2								ENSMUSG00000068114	Ccdc134
																																				ENSMUSG00000002064	Sdf2								ENSMUSG00000075536	Apobec3
																																				ENSMUSG00000005237	Dnahc2								ENSMUSG00000050982	Apol10a
																																				ENSMUSG00000056752	Dnahc9								ENSMUSG00000050014	Apol10b
																																				ENSMUSG00000053930	Gm879								ENSMUSG00000075602	Ly6a
																																				ENSMUSG00000001105	Ift20								ENSMUSG00000023020	2310016M24Rik
																																				ENSMUSG00000020538	Srebf1								ENSMUSG00000060992	Copz1
																																				ENSMUSG00000023170	Gps2								ENSMUSG00000034634	Ly6d
																																				ENSMUSG00000034031	1700106J16Rik								ENSMUSG00000002524	Puf60
																																				ENSMUSG00000023781	Hes7								ENSMUSG00000042632	Pla2g6
																																				ENSMUSG00000014609	Chrne								ENSMUSG00000022587	Ly6e
																																				ENSMUSG00000044639	OTTMUSG00000001474								ENSMUSG00000022583	Ly6f
																																				ENSMUSG00000053783	1700016K19Rik								ENSMUSG00000022582	Ly6g
																																				ENSMUSG00000038057	Dbil5								ENSMUSG00000036698	Eif2c2
																																				ENSMUSG00000040599	Mis12								ENSMUSG00000022577	Ly6h
																																				ENSMUSG00000001123	Lgals9								ENSMUSG00000022586	Ly6i
																																				ENSMUSG00000042506	Usp22								ENSMUSG00000044678	Ly6k
																																				ENSMUSG00000018379	Sfrs1								ENSMUSG00000044021	Muc19
																																				ENSMUSG00000020774	Aspa								ENSMUSG00000041708	Mpped1
																																				ENSMUSG00000018569	Cldn7								ENSMUSG00000071714	Csf2rb2
																																				ENSMUSG00000000804	Usp32								ENSMUSG00000062154	1700061J05Rik
																																				ENSMUSG00000020526	Znhit3								ENSMUSG00000062185	Cyp2d34
																																				ENSMUSG00000020905	Usp43								ENSMUSG00000008690	Ncaph2
																																				ENSMUSG00000072553	Gm525								ENSMUSG00000063268	Parp10
																																				ENSMUSG00000057135	A430084P05Rik								ENSMUSG00000072235	Tuba1a
																																				ENSMUSG00000020532	Acaca								ENSMUSG00000047938	4930483J18Rik
																																				ENSMUSG00000033389	AU040829								ENSMUSG00000023004	Tuba1b
																																				ENSMUSG00000020676	Ccl11								ENSMUSG00000043091	Tuba1c
																																				ENSMUSG00000035352	Ccl12								ENSMUSG00000022468	Pp11r
																																				ENSMUSG00000069765	ENSMUSG00000069765								ENSMUSG00000052560	Cpne8
																																				ENSMUSG00000043099	Hic1								ENSMUSG00000062906	Hdac10
																																				ENSMUSG00000004798	Ulk2								ENSMUSG00000049653	Spatc1
																																				ENSMUSG00000069808	2310047D13Rik								ENSMUSG00000054863	NM_134096.2
																																				ENSMUSG00000049612	Omg								ENSMUSG00000068391	Chrac1
																																				ENSMUSG00000010122	Slc47a1								ENSMUSG00000022420	Dnalc4
																																				ENSMUSG00000069855	Slc47a2								ENSMUSG00000022414	Map3k7ip1
																																				ENSMUSG00000042331	Specc1								ENSMUSG00000022382	Wnt7b
																																				ENSMUSG00000020827	Mink1								ENSMUSG00000068083	Cyp2d40
																																				ENSMUSG00000018733	Pex12								ENSMUSG00000016763	Scube1
																																				ENSMUSG00000069830	Nlrp1a								ENSMUSG00000034333	Zbed4
																																				ENSMUSG00000070390	Nlrp1b								ENSMUSG00000000489	Pdgfb
																																				ENSMUSG00000040575	Nlrp1c								ENSMUSG00000006378	Gcat
																																				ENSMUSG00000018765	Fxr2								ENSMUSG00000034022	Cpsf1
																																				ENSMUSG00000018921	Pelp1								ENSMUSG00000022634	Yaf2
																																				ENSMUSG00000070345	Hsf5								ENSMUSG00000015377	1700027J05Rik
																																				ENSMUSG00000000318	Mgl1								ENSMUSG00000001285	Myg1
																																				ENSMUSG00000000686	1300007F04Rik								ENSMUSG00000022472	D15Wsu75e
																																				ENSMUSG00000040950	Mgl2								ENSMUSG00000023755	Rhebl1
																																				ENSMUSG00000020707	Rnf135								ENSMUSG00000035944	AW124722
																																				ENSMUSG00000070379	Olfr402								ENSMUSG00000023034	Nr4a1
																																				ENSMUSG00000052234	Epx								ENSMUSG00000064210	Tmem16f
																																				ENSMUSG00000070378	Olfr403								ENSMUSG00000022490	Ppp1r1a
																																				ENSMUSG00000070375	Olfr406								ENSMUSG00000022619	Mapk8ip2
																																				ENSMUSG00000020528	Prpsap2								ENSMUSG00000022477	Aco2
																																				ENSMUSG00000018347	Zkscan6								ENSMUSG00000000346	Dazap2
																																				ENSMUSG00000017291	Taok1								ENSMUSG00000016541	Atxn10
																																				ENSMUSG00000018570	2810408A11Rik								ENSMUSG00000055022	Cntn1
																																				ENSMUSG00000063116	Olfr410								ENSMUSG00000023007	Prpf40b
																																				ENSMUSG00000054406	Olfr411								ENSMUSG00000000531	Grasp
																																				ENSMUSG00000058275	Olfr412								ENSMUSG00000047878	A4galt
																																				ENSMUSG00000017386	Traf4								ENSMUSG00000033837	Foxh1
																																				ENSMUSG00000017692	Rhbdl3								ENSMUSG00000063971	1700011A15Rik
																																				ENSMUSG00000051748	1100001G20Rik								ENSMUSG00000036944	Tmem71
																																				ENSMUSG00000020892	Aloxe3								ENSMUSG00000055041	Commd5
																																				ENSMUSG00000055072	ENSMUSG00000055072								ENSMUSG00000022443	Myh9
																																				ENSMUSG00000040746	Rnf167								ENSMUSG00000023046	Igfbp6
																																				ENSMUSG00000020492	1110001A07Rik								ENSMUSG00000068117	Mei1
																																				ENSMUSG00000018776	Amac1								ENSMUSG00000023000	Dhh
																																				ENSMUSG00000018334	Ksr1								ENSMUSG00000022996	Wnt10b
																																				ENSMUSG00000000753	Serpinf1								ENSMUSG00000051879	Krt71
																																				ENSMUSG00000038224	Serpinf2								ENSMUSG00000046162	EG432987
																																				ENSMUSG00000059552	Trp53								ENSMUSG00000053724	EG432988
																																				ENSMUSG00000069796	OTTMUSG00000000913								ENSMUSG00000056605	Krt72
																																				ENSMUSG00000020741	1300001I01Rik								ENSMUSG00000063661	Krt73
																																				ENSMUSG00000047821	Fbxw10								ENSMUSG00000067596	Krt74
																																				ENSMUSG00000020684	Rasl10b								ENSMUSG00000037003	Tenc1
																																				ENSMUSG00000057054	AI842396								ENSMUSG00000022986	Krt75
																																				ENSMUSG00000072809	9330160F10Rik								ENSMUSG00000075402	Krt76
																																				ENSMUSG00000050539	Olfr462								ENSMUSG00000067594	Krt77
																																				ENSMUSG00000058075	Olfr463								ENSMUSG00000050463	Krt78
																																				ENSMUSG00000060787	Olfr464								ENSMUSG00000069564	C430014K11Rik
																																				ENSMUSG00000018809	Smyd4								ENSMUSG00000061397	Krt79
																																				ENSMUSG00000072631	ENSMUSG00000072631								ENSMUSG00000056851	Pcbp2
																																				ENSMUSG00000051832	E230016K23Rik								ENSMUSG00000022595	Lypd2
																																				ENSMUSG00000072632	ENSMUSG00000072632								ENSMUSG00000054277	Arfgap3
																																				ENSMUSG00000020534	Shmt1								ENSMUSG00000036966	Spryd3
																																				ENSMUSG00000017686	Rhot1								ENSMUSG00000036273	Lrrk2
																																				ENSMUSG00000020807	4933427D14Rik								ENSMUSG00000047429	Galr3
																																				ENSMUSG00000041165	Spem1								ENSMUSG00000041852	Tcf20
																																				ENSMUSG00000044084	4933402P03Rik								ENSMUSG00000047295	Smgc
																																				ENSMUSG00000018217	Pmp22								ENSMUSG00000058354	Krt6a
																																				ENSMUSG00000002052	Supt6h								ENSMUSG00000023041	Krt6b
																																				ENSMUSG00000020832	Eral1								ENSMUSG00000037525	Bcdin3d
																																				ENSMUSG00000005202	Shbg								ENSMUSG00000035891	Cerk
																																				ENSMUSG00000038807	Garnl4								ENSMUSG00000023027	Atf1
																																				ENSMUSG00000020788	Atp2a3								ENSMUSG00000022394	L3mbtl2
																																				ENSMUSG00000020787	P2rx1								ENSMUSG00000079020	Slc45a4
																																				ENSMUSG00000020904	Wdr16								ENSMUSG00000043805	5730585A16Rik
																																				ENSMUSG00000005950	P2rx5								ENSMUSG00000016757	Ttll12
																																				ENSMUSG00000020836	Coro6								ENSMUSG00000042406	Atf4
																																				ENSMUSG00000018932	Map2k3								ENSMUSG00000023045	Soat2
																																				ENSMUSG00000033352	Map2k4								ENSMUSG00000052414	Atf7
																																				ENSMUSG00000018068	4632419I22Rik								ENSMUSG00000016619	Nup50
																																				ENSMUSG00000060938	ENSMUSG00000063754								ENSMUSG00000037185	Krt80
																																				ENSMUSG00000040463	Mybbp1a								ENSMUSG00000067615	Krt81
																																				ENSMUSG00000018501	Ncor1								ENSMUSG00000022559	Fbxl6
																																				ENSMUSG00000049489	1810009O10Rik								ENSMUSG00000049521	Cdc42ep1
																																				ENSMUSG00000048497	BC025076								ENSMUSG00000049548	Krt82
																																				ENSMUSG00000061981	Flot2								ENSMUSG00000047641	Krt83
																																				ENSMUSG00000018567	Gabarap								ENSMUSG00000044294	Krt84
																																				ENSMUSG00000009356	Lpo								ENSMUSG00000067614	Krt86
																																				ENSMUSG00000072673	ENSMUSG00000072673								ENSMUSG00000068153	I730030J21Rik
																																				ENSMUSG00000018698	Lhx1								ENSMUSG00000022438	Parvb
																																				ENSMUSG00000020525	Ppm1d								ENSMUSG00000052496	Pkdrej
																																				ENSMUSG00000046442	Ppm1e								ENSMUSG00000022383	Ppara
																																				ENSMUSG00000001034	Mapk7								ENSMUSG00000022439	Parvg
																																				ENSMUSG00000069792	OTTMUSG00000000971								ENSMUSG00000001289	Pfdn5
																																				ENSMUSG00000014177	Fam18b								ENSMUSG00000033065	Pfkm
																																				ENSMUSG00000059278	Lsmd1								ENSMUSG00000046761	AA409316
																																				ENSMUSG00000019102	Aldh3a1								ENSMUSG00000033006	Sox10
																																				ENSMUSG00000010025	Aldh3a2								ENSMUSG00000054619	Mettl7a
																																				ENSMUSG00000002814	Top3a								ENSMUSG00000047394	2010001J22Rik
																																				ENSMUSG00000020794	Ube2g1								ENSMUSG00000022553	Maf1
																																				ENSMUSG00000020840	Blmh								ENSMUSG00000051786	Tubgcp6
																																				ENSMUSG00000017561	Crlf3								ENSMUSG00000023272	Creld2
																																				ENSMUSG00000056652	ENSMUSG00000056652								ENSMUSG00000036061	Smug1
																																				ENSMUSG00000018474	Chd3								ENSMUSG00000058290	Espl1
																																				ENSMUSG00000020850	Prpf8								ENSMUSG00000036167	Pphln1
																																				ENSMUSG00000018925	OTTMUSG00000000990								ENSMUSG00000055745	Ldoc1l
																																				ENSMUSG00000020549	Elac2								ENSMUSG00000054136	Adm2
																																				ENSMUSG00000069835	Sat2								ENSMUSG00000053559	BC004728
																																				ENSMUSG00000051452	OTTMUSG00000000997								ENSMUSG00000053137	Mapk11
																																				ENSMUSG00000020803	Txndc17								ENSMUSG00000049687	C920005C14Rik
																																				ENSMUSG00000020799	Tekt1								ENSMUSG00000075433	ENSMUSG00000075433
																																				ENSMUSG00000042189	Tekt3								ENSMUSG00000022610	Mapk12
																																				ENSMUSG00000020891	Alox8								ENSMUSG00000050164	Mchr1
																																				ENSMUSG00000041346	Wdr79								ENSMUSG00000036678	Aaas
																																				ENSMUSG00000070380	NP_666917.1								ENSMUSG00000033088	Triobp
																																				ENSMUSG00000000751	Rpa1								ENSMUSG00000063704	Mapk15
																																				ENSMUSG00000017344	Vtn								ENSMUSG00000061633	1700029P11Rik
																																				ENSMUSG00000078763	Slfn1								ENSMUSG00000022389	Tef
																																				ENSMUSG00000072620	Slfn2								ENSMUSG00000010601	Apol7a
																																				ENSMUSG00000018986	Slfn3								ENSMUSG00000071716	Apol7b
																																				ENSMUSG00000000204	Slfn4								ENSMUSG00000044309	Apol7c
																																				ENSMUSG00000054404	Slfn5								ENSMUSG00000003352	Cacnb3
																																				ENSMUSG00000035208	Slfn8								ENSMUSG00000064232	EG406223
																																				ENSMUSG00000020910	2310004I24Rik								ENSMUSG00000023026	Dip2b
																																				ENSMUSG00000045374	Wdr81								ENSMUSG00000022555	Dgat1
																																				ENSMUSG00000018476	Jmjd3								ENSMUSG00000033075	Senp1
																																													ENSMUSG00000037579	Kcnh3
																																													ENSMUSG00000067713	Prkag1
																																													ENSMUSG00000022434	3110048E14Rik
																																													ENSMUSG00000023017	Accn2
																																													ENSMUSG00000022613	Miox
																																													ENSMUSG00000053168	9030619P08Rik
																																													ENSMUSG00000034259	Exosc4
																																													ENSMUSG00000075393	ENSMUSG00000075393
																																													ENSMUSG00000072511	Snrpc
																																													ENSMUSG00000075396	ENSMUSG00000075396
																																													ENSMUSG00000045350	1700030F18Rik
																																													ENSMUSG00000047591	Mafa
																																													ENSMUSG00000047034	Ankrd33
																																													ENSMUSG00000075413	Gm920
																																													ENSMUSG00000022408	AW544981
																																													ENSMUSG00000042622	Maff
																																													ENSMUSG00000078937	Cpt1b
																																													ENSMUSG00000035757	1300018J18Rik
																																													ENSMUSG00000037570	Mcrs1
																																													ENSMUSG00000016942	Tmprss6
																																													ENSMUSG00000022412	Smcr7l
																																													ENSMUSG00000033220	Rac2
