# Supplementary material for: Correlation of microsynteny conservation and disease gene distribution in mammalian genomes
Source: BMC Genomics. 2009 Nov 12;10:521. doi: 10.1186/1471-2164-10-521 (PMC2779822; doi:10.1186/1471-2164-10-521)
Supplement: Additional file 2 — Data on conserved and disease genes by window for mouse genome. An excel file listing for each window in the mouse genome the number of conserved or disease genes, with the Z-score of each window. Each window size is presented as a separate worksheet. [file 1471-2164-10-521-S2.xls]

## Sheet: Window=20
Chromosome	Window: from (Mb) - to (Mb)	Total number genes	Disease	Disease	Conserved	Conserved
			Number of genes	(% of total ; Z-score)	Number of genes	(% of total ; Z-score)
chr 1	0 - 20	tot= 63	disease= 4	( 6.35 -0.49 )	conserved= 12	( 19.05 -1.63 )
chr 1	5 - 25	tot= 81	disease= 5	( 6.17 -0.55 )	conserved= 13	( 16.05 -1.88 )
chr 1	10 - 30	tot= 69	disease= 4	( 5.80 -0.69 )	conserved= 11	( 15.94 -1.89 )
chr 1	15 - 35	tot= 79	disease= 5	( 6.33 -0.50 )	conserved= 11	( 13.92 -2.06 )
chr 1	20 - 40	tot= 104	disease= 5	( 4.81 -1.06 )	conserved= 25	( 24.04 -1.21 )
chr 1	25 - 45	tot= 109	disease= 4	( 3.67 -1.47 )	conserved= 35	( 32.11 -0.52 )
chr 1	30 - 50	tot= 112	disease= 7	( 6.25 -0.53 )	conserved= 38	( 33.93 -0.37 )
chr 1	35 - 55	tot= 111	disease= 8	( 7.21 -0.17 )	conserved= 40	( 36.04 -0.19 )
chr 1	40 - 60	tot= 111	disease= 9	( 8.11 0.16 )	conserved= 43	( 38.74 0.04 )
chr 1	45 - 65	tot= 109	disease= 11	( 10.09 0.89 )	conserved= 42	( 38.53 0.02 )
chr 1	50 - 70	tot= 124	disease= 13	( 10.48 1.03 )	conserved= 49	( 39.52 0.10 )
chr 1	55 - 75	tot= 145	disease= 18	( 12.41 1.74 )	conserved= 80	( 55.17 1.43 )
chr 1	60 - 80	tot= 138	disease= 17	( 12.32 1.71 )	conserved= 88	( 63.77 2.16 )
chr 1	65 - 85	tot= 130	disease= 16	( 12.31 1.70 )	conserved= 90	( 69.23 2.62 )
chr 1	70 - 90	tot= 158	disease= 13	( 8.23 0.20 )	conserved= 95	( 60.13 1.85 )
chr 1	75 - 95	tot= 165	disease= 9	( 5.45 -0.82 )	conserved= 72	( 43.64 0.45 )
chr 1	80 - 100	tot= 156	disease= 9	( 5.77 -0.70 )	conserved= 53	( 33.97 -0.37 )
chr 1	85 - 105	tot= 137	disease= 7	( 5.11 -0.95 )	conserved= 40	( 29.20 -0.77 )
chr 1	90 - 110	tot= 108	disease= 8	( 7.41 -0.10 )	conserved= 32	( 29.63 -0.73 )
chr 1	95 - 115	tot= 57	disease= 5	( 8.77 0.40 )	conserved= 21	( 36.84 -0.12 )
chr 1	100 - 120	tot= 28	disease= 3	( 10.71 1.12 )	conserved= 9	( 32.14 -0.52 )
chr 1	105 - 125	tot= 50	disease= 4	( 8.00 0.12 )	conserved= 17	( 34.00 -0.36 )
chr 1	110 - 130	tot= 43	disease= 2	( 4.65 -1.11 )	conserved= 16	( 37.21 -0.09 )
chr 1	115 - 135	tot= 92	disease= 6	( 6.52 -0.43 )	conserved= 43	( 46.74 0.72 )
chr 1	120 - 140	tot= 154	disease= 12	( 7.79 0.04 )	conserved= 80	( 51.95 1.16 )
chr 1	125 - 145	tot= 144	disease= 14	( 9.72 0.75 )	conserved= 73	( 50.69 1.05 )
chr 1	130 - 150	tot= 140	disease= 13	( 9.29 0.59 )	conserved= 70	( 50.00 0.99 )
chr 1	135 - 155	tot= 112	disease= 12	( 10.71 1.12 )	conserved= 53	( 47.32 0.76 )
chr 1	140 - 160	tot= 93	disease= 10	( 10.75 1.13 )	conserved= 28	( 30.11 -0.69 )
chr 1	145 - 165	tot= 120	disease= 10	( 8.33 0.24 )	conserved= 41	( 34.17 -0.35 )
chr 1	150 - 170	tot= 153	disease= 15	( 9.80 0.78 )	conserved= 68	( 44.44 0.52 )
chr 1	155 - 175	tot= 210	disease= 23	( 10.95 1.20 )	conserved= 107	( 50.95 1.07 )
chr 1	160 - 180	tot= 216	disease= 21	( 9.72 0.75 )	conserved= 107	( 49.54 0.95 )
chr 1	165 - 185	tot= 229	disease= 20	( 8.73 0.39 )	conserved= 110	( 48.03 0.83 )
chr 1	170 - 190	tot= 205	disease= 16	( 7.80 0.05 )	conserved= 85	( 41.46 0.27 )
chr 1	175 - 195	tot= 163	disease= 7	( 4.29 -1.24 )	conserved= 47	( 28.83 -0.80 )
chr 1	180 - 200	tot= 123	disease= 8	( 6.50 -0.43 )	conserved= 41	( 33.33 -0.42 )
chr 1	185 - 205	tot= 69	disease= 6	( 8.70 0.37 )	conserved= 24	( 34.78 -0.30 )
chr 2	0 - 20	tot= 99	disease= 6	( 6.06 -0.60 )	conserved= 37	( 37.37 -0.08 )
chr 2	5 - 25	tot= 115	disease= 9	( 7.83 0.05 )	conserved= 38	( 33.04 -0.44 )
chr 2	10 - 30	tot= 228	disease= 20	( 8.77 0.40 )	conserved= 109	( 47.81 0.81 )
chr 2	15 - 35	tot= 289	disease= 26	( 9.00 0.48 )	conserved= 140	( 48.44 0.86 )
chr 2	20 - 40	tot= 336	disease= 26	( 7.74 0.02 )	conserved= 153	( 45.54 0.61 )
chr 2	25 - 45	tot= 305	disease= 20	( 6.56 -0.41 )	conserved= 147	( 48.20 0.84 )
chr 2	30 - 50	tot= 174	disease= 8	( 4.60 -1.13 )	conserved= 74	( 42.53 0.36 )
chr 2	35 - 55	tot= 98	disease= 3	( 3.06 -1.70 )	conserved= 35	( 35.71 -0.22 )
chr 2	40 - 60	tot= 46	disease= 5	( 10.87 1.17 )	conserved= 22	( 47.83 0.81 )
chr 2	45 - 65	tot= 60	disease= 7	( 11.67 1.47 )	conserved= 32	( 53.33 1.27 )
chr 2	50 - 70	tot= 88	disease= 11	( 12.50 1.77 )	conserved= 53	( 60.23 1.86 )
chr 2	55 - 75	tot= 117	disease= 13	( 11.11 1.26 )	conserved= 68	( 58.12 1.68 )
chr 2	60 - 80	tot= 128	disease= 13	( 10.16 0.91 )	conserved= 72	( 56.25 1.52 )
chr 2	65 - 85	tot= 146	disease= 12	( 8.22 0.20 )	conserved= 79	( 54.11 1.34 )
chr 2	70 - 90	tot= 333	disease= 8	( 2.40 -1.94 )	conserved= 63	( 18.92 -1.64 )
chr 2	75 - 95	tot= 352	disease= 15	( 4.26 -1.26 )	conserved= 67	( 19.03 -1.63 )
chr 2	80 - 100	tot= 326	disease= 12	( 3.68 -1.47 )	conserved= 54	( 16.56 -1.84 )
chr 2	85 - 105	tot= 329	disease= 17	( 5.17 -0.92 )	conserved= 46	( 13.98 -2.06 )
chr 2	90 - 110	tot= 127	disease= 20	( 15.75 2.97 )	conserved= 42	( 33.07 -0.44 )
chr 2	95 - 115	tot= 128	disease= 10	( 7.81 0.05 )	conserved= 28	( 21.88 -1.39 )
chr 2	100 - 120	tot= 187	disease= 14	( 7.49 -0.07 )	conserved= 60	( 32.09 -0.53 )
chr 2	105 - 125	tot= 209	disease= 16	( 7.66 -0.01 )	conserved= 91	( 43.54 0.44 )
chr 2	110 - 130	tot= 263	disease= 19	( 7.22 -0.17 )	conserved= 116	( 44.11 0.49 )
chr 2	115 - 135	tot= 258	disease= 23	( 8.91 0.45 )	conserved= 135	( 52.33 1.19 )
chr 2	120 - 140	tot= 213	disease= 21	( 9.86 0.80 )	conserved= 108	( 50.70 1.05 )
chr 2	125 - 145	tot= 176	disease= 13	( 7.39 -0.11 )	conserved= 71	( 40.34 0.17 )
chr 2	130 - 150	tot= 139	disease= 9	( 6.47 -0.44 )	conserved= 57	( 41.01 0.23 )
chr 2	135 - 155	tot= 187	disease= 8	( 4.28 -1.25 )	conserved= 76	( 40.64 0.20 )
chr 2	140 - 160	tot= 242	disease= 9	( 3.72 -1.46 )	conserved= 91	( 37.60 -0.06 )
chr 2	145 - 165	tot= 308	disease= 12	( 3.90 -1.39 )	conserved= 118	( 38.31 0.00 )
chr 2	150 - 170	tot= 318	disease= 15	( 4.72 -1.09 )	conserved= 119	( 37.42 -0.07 )
chr 2	155 - 175	tot= 252	disease= 16	( 6.35 -0.49 )	conserved= 80	( 31.75 -0.55 )
chr 2	160 - 180	tot= 219	disease= 13	( 5.94 -0.64 )	conserved= 68	( 31.05 -0.61 )
chr 2	165 - 185	tot= 177	disease= 14	( 7.91 0.08 )	conserved= 65	( 36.72 -0.13 )
chr 2	170 - 190	tot= 130	disease= 9	( 6.92 -0.28 )	conserved= 51	( 39.23 0.08 )
chr 3	0 - 20	tot= 54	disease= 4	( 7.41 -0.10 )	conserved= 21	( 38.89 0.05 )
chr 3	5 - 25	tot= 60	disease= 5	( 8.33 0.24 )	conserved= 24	( 40.00 0.14 )
chr 3	10 - 30	tot= 62	disease= 8	( 12.90 1.92 )	conserved= 26	( 41.94 0.31 )
chr 3	15 - 35	tot= 73	disease= 11	( 15.07 2.72 )	conserved= 37	( 50.68 1.05 )
chr 3	20 - 40	tot= 81	disease= 11	( 13.58 2.17 )	conserved= 40	( 49.38 0.94 )
chr 3	25 - 45	tot= 89	disease= 10	( 11.24 1.31 )	conserved= 43	( 48.31 0.85 )
chr 3	30 - 50	tot= 77	disease= 7	( 9.09 0.52 )	conserved= 38	( 49.35 0.94 )
chr 3	35 - 55	tot= 79	disease= 7	( 8.86 0.43 )	conserved= 32	( 40.51 0.19 )
chr 3	40 - 60	tot= 84	disease= 5	( 5.95 -0.64 )	conserved= 37	( 44.05 0.49 )
chr 3	45 - 65	tot= 87	disease= 7	( 8.05 0.13 )	conserved= 44	( 50.57 1.04 )
chr 3	50 - 70	tot= 113	disease= 8	( 7.08 -0.22 )	conserved= 56	( 49.56 0.95 )
chr 3	55 - 75	tot= 83	disease= 5	( 6.02 -0.61 )	conserved= 45	( 54.22 1.35 )
chr 3	60 - 80	tot= 67	disease= 7	( 10.45 1.02 )	conserved= 33	( 49.25 0.93 )
chr 3	65 - 85	tot= 76	disease= 10	( 13.16 2.01 )	conserved= 28	( 36.84 -0.12 )
chr 3	70 - 90	tot= 159	disease= 16	( 10.06 0.88 )	conserved= 57	( 35.85 -0.21 )
chr 3	75 - 95	tot= 263	disease= 17	( 6.46 -0.45 )	conserved= 101	( 38.40 0.01 )
chr 3	80 - 100	tot= 339	disease= 28	( 8.26 0.21 )	conserved= 132	( 38.94 0.05 )
chr 3	85 - 105	tot= 361	disease= 29	( 8.03 0.13 )	conserved= 148	( 41.00 0.23 )
chr 3	90 - 110	tot= 332	disease= 24	( 7.23 -0.17 )	conserved= 134	( 40.36 0.18 )
chr 3	95 - 115	tot= 230	disease= 23	( 10.00 0.85 )	conserved= 87	( 37.83 -0.04 )
chr 3	100 - 120	tot= 165	disease= 12	( 7.27 -0.15 )	conserved= 65	( 39.39 0.09 )
chr 3	105 - 125	tot= 147	disease= 10	( 6.80 -0.32 )	conserved= 52	( 35.37 -0.25 )
chr 3	110 - 130	tot= 89	disease= 10	( 11.24 1.31 )	conserved= 36	( 40.45 0.18 )
chr 3	115 - 135	tot= 106	disease= 10	( 9.43 0.64 )	conserved= 39	( 36.79 -0.13 )
chr 3	120 - 140	tot= 112	disease= 10	( 8.93 0.46 )	conserved= 32	( 28.57 -0.82 )
chr 3	125 - 145	tot= 108	disease= 7	( 6.48 -0.44 )	conserved= 27	( 25.00 -1.13 )
chr 3	130 - 150	tot= 107	disease= 6	( 5.61 -0.76 )	conserved= 26	( 24.30 -1.18 )
chr 3	135 - 155	tot= 113	disease= 6	( 5.31 -0.87 )	conserved= 24	( 21.24 -1.44 )
chr 3	140 - 160	tot= 94	disease= 5	( 5.32 -0.87 )	conserved= 19	( 20.21 -1.53 )
chr 3	145 - 165	tot= 67	disease= 4	( 5.97 -0.63 )	conserved= 13	( 19.40 -1.60 )
chr 4	0 - 20	tot= 68	disease= 4	( 5.88 -0.66 )	conserved= 27	( 39.71 0.12 )
chr 4	5 - 25	tot= 71	disease= 3	( 4.23 -1.27 )	conserved= 24	( 33.80 -0.38 )
chr 4	10 - 30	tot= 65	disease= 3	( 4.62 -1.13 )	conserved= 17	( 26.15 -1.03 )
chr 4	15 - 35	tot= 67	disease= 2	( 2.99 -1.73 )	conserved= 27	( 40.30 0.17 )
chr 4	20 - 40	tot= 54	disease= 0	( 0.00 -2.82 )	conserved= 24	( 44.44 0.52 )
chr 4	25 - 45	tot= 138	disease= 10	( 7.25 -0.16 )	conserved= 66	( 47.83 0.81 )
chr 4	30 - 50	tot= 189	disease= 18	( 9.52 0.68 )	conserved= 103	( 54.50 1.37 )
chr 4	35 - 55	tot= 180	disease= 20	( 11.11 1.26 )	conserved= 93	( 51.67 1.13 )
chr 4	40 - 60	tot= 215	disease= 20	( 9.30 0.60 )	conserved= 110	( 51.16 1.09 )
chr 4	45 - 65	tot= 153	disease= 11	( 7.19 -0.18 )	conserved= 83	( 54.25 1.35 )
chr 4	50 - 70	tot= 101	disease= 6	( 5.94 -0.64 )	conserved= 50	( 49.50 0.95 )
chr 4	55 - 75	tot= 97	disease= 4	( 4.12 -1.31 )	conserved= 42	( 43.30 0.42 )
chr 4	60 - 80	tot= 59	disease= 4	( 6.78 -0.33 )	conserved= 24	( 40.68 0.20 )
chr 4	65 - 85	tot= 34	disease= 4	( 11.76 1.50 )	conserved= 13	( 38.24 -0.00 )
chr 4	70 - 90	tot= 67	disease= 8	( 11.94 1.57 )	conserved= 25	( 37.31 -0.08 )
chr 4	75 - 95	tot= 67	disease= 9	( 13.43 2.12 )	conserved= 27	( 40.30 0.17 )
chr 4	80 - 100	tot= 95	disease= 10	( 10.53 1.05 )	conserved= 33	( 34.74 -0.30 )
chr 4	85 - 105	tot= 112	disease= 12	( 10.71 1.12 )	conserved= 38	( 33.93 -0.37 )
chr 4	90 - 110	tot= 135	disease= 10	( 7.41 -0.10 )	conserved= 56	( 41.48 0.27 )
chr 4	95 - 115	tot= 143	disease= 11	( 7.69 0.00 )	conserved= 57	( 39.86 0.13 )
chr 4	100 - 120	tot= 226	disease= 20	( 8.85 0.43 )	conserved= 107	( 47.35 0.77 )
chr 4	105 - 125	tot= 256	disease= 21	( 8.20 0.19 )	conserved= 131	( 51.17 1.09 )
chr 4	110 - 130	tot= 280	disease= 21	( 7.50 -0.07 )	conserved= 131	( 46.79 0.72 )
chr 4	115 - 135	tot= 350	disease= 23	( 6.57 -0.41 )	conserved= 171	( 48.86 0.89 )
chr 4	120 - 140	tot= 321	disease= 24	( 7.48 -0.07 )	conserved= 154	( 47.98 0.82 )
chr 4	125 - 145	tot= 341	disease= 24	( 7.04 -0.24 )	conserved= 151	( 44.28 0.51 )
chr 4	130 - 150	tot= 322	disease= 26	( 8.07 0.15 )	conserved= 146	( 45.34 0.60 )
chr 4	135 - 155	tot= 299	disease= 24	( 8.03 0.13 )	conserved= 137	( 45.82 0.64 )
chr 4	140 - 160	tot= 251	disease= 13	( 5.18 -0.92 )	conserved= 112	( 44.62 0.54 )
chr 4	145 - 165	tot= 170	disease= 9	( 5.29 -0.88 )	conserved= 80	( 47.06 0.74 )
chr 5	0 - 20	tot= 56	disease= 4	( 7.14 -0.20 )	conserved= 8	( 14.29 -2.03 )
chr 5	5 - 25	tot= 101	disease= 9	( 8.91 0.45 )	conserved= 29	( 28.71 -0.81 )
chr 5	10 - 30	tot= 103	disease= 9	( 8.74 0.39 )	conserved= 25	( 24.27 -1.19 )
chr 5	15 - 35	tot= 188	disease= 18	( 9.57 0.70 )	conserved= 74	( 39.36 0.09 )
chr 5	20 - 40	tot= 228	disease= 21	( 9.21 0.56 )	conserved= 98	( 42.98 0.40 )
chr 5	25 - 45	tot= 184	disease= 17	( 9.24 0.57 )	conserved= 80	( 43.48 0.44 )
chr 5	30 - 50	tot= 173	disease= 16	( 9.25 0.58 )	conserved= 82	( 47.40 0.77 )
chr 5	35 - 55	tot= 98	disease= 8	( 8.16 0.18 )	conserved= 35	( 35.71 -0.22 )
chr 5	40 - 60	tot= 50	disease= 4	( 8.00 0.12 )	conserved= 11	( 22.00 -1.38 )
chr 5	45 - 65	tot= 40	disease= 3	( 7.50 -0.07 )	conserved= 7	( 17.50 -1.76 )
chr 5	50 - 70	tot= 64	disease= 4	( 6.25 -0.53 )	conserved= 13	( 20.31 -1.52 )
chr 5	55 - 75	tot= 75	disease= 4	( 5.33 -0.86 )	conserved= 28	( 37.33 -0.08 )
chr 5	60 - 80	tot= 103	disease= 8	( 7.77 0.03 )	conserved= 37	( 35.92 -0.20 )
chr 5	65 - 85	tot= 99	disease= 8	( 8.08 0.15 )	conserved= 36	( 36.36 -0.16 )
chr 5	70 - 90	tot= 114	disease= 10	( 8.77 0.40 )	conserved= 41	( 35.96 -0.20 )
chr 5	75 - 95	tot= 135	disease= 9	( 6.67 -0.37 )	conserved= 39	( 28.89 -0.80 )
chr 5	80 - 100	tot= 129	disease= 7	( 5.43 -0.83 )	conserved= 35	( 27.13 -0.94 )
chr 5	85 - 105	tot= 164	disease= 11	( 6.71 -0.36 )	conserved= 54	( 32.93 -0.45 )
chr 5	90 - 110	tot= 165	disease= 10	( 6.06 -0.60 )	conserved= 59	( 35.76 -0.21 )
chr 5	95 - 115	tot= 183	disease= 19	( 10.38 0.99 )	conserved= 70	( 38.25 -0.00 )
chr 5	100 - 120	tot= 220	disease= 20	( 9.09 0.52 )	conserved= 92	( 41.82 0.30 )
chr 5	105 - 125	tot= 284	disease= 26	( 9.15 0.54 )	conserved= 119	( 41.90 0.31 )
chr 5	110 - 130	tot= 261	disease= 24	( 9.20 0.56 )	conserved= 103	( 39.46 0.10 )
chr 5	115 - 135	tot= 226	disease= 19	( 8.41 0.27 )	conserved= 84	( 37.17 -0.09 )
chr 5	120 - 140	tot= 297	disease= 23	( 7.74 0.02 )	conserved= 113	( 38.05 -0.02 )
chr 5	125 - 145	tot= 257	disease= 17	( 6.61 -0.39 )	conserved= 84	( 32.68 -0.47 )
chr 5	130 - 150	tot= 285	disease= 22	( 7.72 0.01 )	conserved= 92	( 32.28 -0.51 )
chr 5	135 - 155	tot= 268	disease= 20	( 7.46 -0.08 )	conserved= 90	( 33.58 -0.40 )
chr 5	140 - 160	tot= 136	disease= 13	( 9.56 0.69 )	conserved= 34	( 25.00 -1.13 )
chr 6	0 - 20	tot= 58	disease= 11	( 18.97 4.15 )	conserved= 30	( 51.72 1.14 )
chr 6	5 - 25	tot= 69	disease= 10	( 14.49 2.50 )	conserved= 31	( 44.93 0.56 )
chr 6	10 - 30	tot= 81	disease= 9	( 11.11 1.26 )	conserved= 36	( 44.44 0.52 )
chr 6	15 - 35	tot= 107	disease= 8	( 7.48 -0.07 )	conserved= 47	( 43.93 0.48 )
chr 6	20 - 40	tot= 130	disease= 10	( 7.69 0.00 )	conserved= 50	( 38.46 0.01 )
chr 6	25 - 45	tot= 182	disease= 14	( 7.69 0.00 )	conserved= 73	( 40.11 0.15 )
chr 6	30 - 50	tot= 198	disease= 12	( 6.06 -0.60 )	conserved= 72	( 36.36 -0.16 )
chr 6	35 - 55	tot= 208	disease= 15	( 7.21 -0.17 )	conserved= 71	( 34.13 -0.35 )
chr 6	40 - 60	tot= 220	disease= 14	( 6.36 -0.48 )	conserved= 66	( 30.00 -0.70 )
chr 6	45 - 65	tot= 154	disease= 9	( 5.84 -0.67 )	conserved= 41	( 26.62 -0.99 )
chr 6	50 - 70	tot= 126	disease= 9	( 7.14 -0.20 )	conserved= 30	( 23.81 -1.23 )
chr 6	55 - 75	tot= 121	disease= 11	( 9.09 0.52 )	conserved= 39	( 32.23 -0.51 )
chr 6	60 - 80	tot= 81	disease= 8	( 9.88 0.81 )	conserved= 30	( 37.04 -0.11 )
chr 6	65 - 85	tot= 120	disease= 11	( 9.17 0.55 )	conserved= 53	( 44.17 0.50 )
chr 6	70 - 90	tot= 183	disease= 13	( 7.10 -0.21 )	conserved= 83	( 45.36 0.60 )
chr 6	75 - 95	tot= 179	disease= 10	( 5.59 -0.77 )	conserved= 73	( 40.78 0.21 )
chr 6	80 - 100	tot= 186	disease= 11	( 5.91 -0.65 )	conserved= 80	( 43.01 0.40 )
chr 6	85 - 105	tot= 150	disease= 7	( 4.67 -1.11 )	conserved= 56	( 37.33 -0.08 )
chr 6	90 - 110	tot= 79	disease= 6	( 7.59 -0.03 )	conserved= 30	( 37.97 -0.03 )
chr 6	95 - 115	tot= 83	disease= 10	( 12.05 1.61 )	conserved= 39	( 46.99 0.74 )
chr 6	100 - 120	tot= 123	disease= 17	( 13.82 2.26 )	conserved= 51	( 41.46 0.27 )
chr 6	105 - 125	tot= 195	disease= 23	( 11.79 1.51 )	conserved= 74	( 37.95 -0.03 )
chr 6	110 - 130	tot= 267	disease= 27	( 10.11 0.89 )	conserved= 96	( 35.96 -0.20 )
chr 6	115 - 135	tot= 283	disease= 21	( 7.42 -0.10 )	conserved= 87	( 30.74 -0.64 )
chr 6	120 - 140	tot= 260	disease= 16	( 6.15 -0.56 )	conserved= 86	( 33.08 -0.44 )
chr 6	125 - 145	tot= 205	disease= 13	( 6.34 -0.49 )	conserved= 71	( 34.63 -0.31 )
chr 6	130 - 150	tot= 162	disease= 8	( 4.94 -1.01 )	conserved= 55	( 33.95 -0.37 )
chr 6	135 - 155	tot= 104	disease= 7	( 6.73 -0.35 )	conserved= 43	( 41.35 0.26 )
chr 7	0 - 20	tot= 268	disease= 9	( 3.36 -1.59 )	conserved= 87	( 32.46 -0.49 )
chr 7	5 - 25	tot= 258	disease= 10	( 3.88 -1.40 )	conserved= 63	( 24.42 -1.17 )
chr 7	10 - 30	tot= 364	disease= 18	( 4.95 -1.01 )	conserved= 123	( 33.79 -0.38 )
chr 7	15 - 35	tot= 408	disease= 22	( 5.39 -0.84 )	conserved= 151	( 37.01 -0.11 )
chr 7	20 - 40	tot= 343	disease= 19	( 5.54 -0.79 )	conserved= 124	( 36.15 -0.18 )
chr 7	25 - 45	tot= 290	disease= 15	( 5.17 -0.92 )	conserved= 115	( 39.66 0.12 )
chr 7	30 - 50	tot= 154	disease= 7	( 4.55 -1.15 )	conserved= 50	( 32.47 -0.49 )
chr 7	35 - 55	tot= 229	disease= 15	( 6.55 -0.42 )	conserved= 90	( 39.30 0.09 )
chr 7	40 - 60	tot= 222	disease= 16	( 7.21 -0.17 )	conserved= 84	( 37.84 -0.04 )
chr 7	45 - 65	tot= 235	disease= 18	( 7.66 -0.01 )	conserved= 85	( 36.17 -0.18 )
chr 7	50 - 70	tot= 227	disease= 21	( 9.25 0.58 )	conserved= 85	( 37.44 -0.07 )
chr 7	55 - 75	tot= 81	disease= 10	( 12.35 1.72 )	conserved= 12	( 14.81 -1.99 )
chr 7	60 - 80	tot= 68	disease= 7	( 10.29 0.96 )	conserved= 7	( 10.29 -2.37 )
chr 7	65 - 85	tot= 65	disease= 5	( 7.69 0.00 )	conserved= 7	( 10.77 -2.33 )
chr 7	70 - 90	tot= 124	disease= 5	( 4.03 -1.34 )	conserved= 38	( 30.65 -0.65 )
chr 7	75 - 95	tot= 131	disease= 5	( 3.82 -1.42 )	conserved= 41	( 31.30 -0.59 )
chr 7	80 - 100	tot= 146	disease= 7	( 4.79 -1.06 )	conserved= 55	( 37.67 -0.05 )
chr 7	85 - 105	tot= 158	disease= 8	( 5.06 -0.96 )	conserved= 65	( 41.14 0.24 )
chr 7	90 - 110	tot= 189	disease= 13	( 6.88 -0.29 )	conserved= 79	( 41.80 0.30 )
chr 7	95 - 115	tot= 333	disease= 12	( 3.60 -1.50 )	conserved= 96	( 28.83 -0.80 )
chr 7	100 - 120	tot= 384	disease= 12	( 3.12 -1.67 )	conserved= 104	( 27.08 -0.95 )
chr 7	105 - 125	tot= 385	disease= 15	( 3.90 -1.39 )	conserved= 100	( 25.97 -1.04 )
chr 7	110 - 130	tot= 350	disease= 13	( 3.71 -1.46 )	conserved= 83	( 23.71 -1.23 )
chr 7	115 - 135	tot= 265	disease= 19	( 7.17 -0.19 )	conserved= 102	( 38.49 0.02 )
chr 7	120 - 140	tot= 247	disease= 24	( 9.72 0.75 )	conserved= 115	( 46.56 0.70 )
chr 7	125 - 145	tot= 251	disease= 21	( 8.37 0.25 )	conserved= 121	( 48.21 0.84 )
chr 7	130 - 150	tot= 308	disease= 26	( 8.44 0.28 )	conserved= 143	( 46.43 0.69 )
chr 7	135 - 155	tot= 247	disease= 24	( 9.72 0.75 )	conserved= 109	( 44.13 0.49 )
chr 8	0 - 20	tot= 128	disease= 13	( 10.16 0.91 )	conserved= 31	( 24.22 -1.19 )
chr 8	5 - 25	tot= 144	disease= 13	( 9.03 0.50 )	conserved= 25	( 17.36 -1.77 )
chr 8	10 - 30	tot= 180	disease= 14	( 7.78 0.04 )	conserved= 43	( 23.89 -1.22 )
chr 8	15 - 35	tot= 144	disease= 10	( 6.94 -0.27 )	conserved= 34	( 23.61 -1.24 )
chr 8	20 - 40	tot= 135	disease= 10	( 7.41 -0.10 )	conserved= 33	( 24.44 -1.17 )
chr 8	25 - 45	tot= 106	disease= 10	( 9.43 0.64 )	conserved= 30	( 28.30 -0.85 )
chr 8	30 - 50	tot= 99	disease= 10	( 10.10 0.89 )	conserved= 29	( 29.29 -0.76 )
chr 8	35 - 55	tot= 86	disease= 9	( 10.47 1.02 )	conserved= 26	( 30.23 -0.68 )
chr 8	40 - 60	tot= 86	disease= 8	( 9.30 0.60 )	conserved= 28	( 32.56 -0.49 )
chr 8	45 - 65	tot= 76	disease= 4	( 5.26 -0.89 )	conserved= 21	( 27.63 -0.90 )
chr 8	50 - 70	tot= 58	disease= 1	( 1.72 -2.19 )	conserved= 8	( 13.79 -2.07 )
chr 8	55 - 75	tot= 176	disease= 10	( 5.68 -0.73 )	conserved= 67	( 38.07 -0.02 )
chr 8	60 - 80	tot= 177	disease= 13	( 7.34 -0.12 )	conserved= 70	( 39.55 0.11 )
chr 8	65 - 85	tot= 185	disease= 16	( 8.65 0.36 )	conserved= 73	( 39.46 0.10 )
chr 8	70 - 90	tot= 254	disease= 24	( 9.45 0.65 )	conserved= 114	( 44.88 0.56 )
chr 8	75 - 95	tot= 155	disease= 16	( 10.32 0.97 )	conserved= 59	( 38.06 -0.02 )
chr 8	80 - 100	tot= 204	disease= 18	( 8.82 0.42 )	conserved= 72	( 35.29 -0.25 )
chr 8	85 - 105	tot= 183	disease= 15	( 8.20 0.19 )	conserved= 68	( 37.16 -0.10 )
chr 8	90 - 110	tot= 204	disease= 16	( 7.84 0.06 )	conserved= 81	( 39.71 0.12 )
chr 8	95 - 115	tot= 233	disease= 17	( 7.30 -0.14 )	conserved= 90	( 38.63 0.03 )
chr 8	100 - 120	tot= 186	disease= 15	( 8.06 0.14 )	conserved= 75	( 40.32 0.17 )
chr 8	105 - 125	tot= 241	disease= 19	( 7.88 0.07 )	conserved= 93	( 38.59 0.03 )
chr 8	110 - 130	tot= 205	disease= 18	( 8.78 0.40 )	conserved= 72	( 35.12 -0.27 )
chr 8	115 - 135	tot= 156	disease= 15	( 9.62 0.71 )	conserved= 59	( 37.82 -0.04 )
chr 8	120 - 140	tot= 135	disease= 12	( 8.89 0.44 )	conserved= 55	( 40.74 0.21 )
chr 9	0 - 20	tot= 108	disease= 7	( 6.48 -0.44 )	conserved= 24	( 22.22 -1.36 )
chr 9	5 - 25	tot= 187	disease= 12	( 6.42 -0.46 )	conserved= 67	( 35.83 -0.21 )
chr 9	10 - 30	tot= 171	disease= 9	( 5.26 -0.89 )	conserved= 61	( 35.67 -0.22 )
chr 9	15 - 35	tot= 176	disease= 7	( 3.98 -1.36 )	conserved= 62	( 35.23 -0.26 )
chr 9	20 - 40	tot= 263	disease= 8	( 3.04 -1.71 )	conserved= 79	( 30.04 -0.70 )
chr 9	25 - 45	tot= 249	disease= 10	( 4.02 -1.35 )	conserved= 75	( 30.12 -0.69 )
chr 9	30 - 50	tot= 276	disease= 14	( 5.07 -0.96 )	conserved= 93	( 33.70 -0.39 )
chr 9	35 - 55	tot= 317	disease= 20	( 6.31 -0.50 )	conserved= 128	( 40.38 0.18 )
chr 9	40 - 60	tot= 255	disease= 28	( 10.98 1.21 )	conserved= 140	( 54.90 1.41 )
chr 9	45 - 65	tot= 228	disease= 22	( 9.65 0.72 )	conserved= 115	( 50.44 1.03 )
chr 9	50 - 70	tot= 232	disease= 19	( 8.19 0.19 )	conserved= 120	( 51.72 1.14 )
chr 9	55 - 75	tot= 200	disease= 16	( 8.00 0.12 )	conserved= 93	( 46.50 0.70 )
chr 9	60 - 80	tot= 169	disease= 9	( 5.33 -0.87 )	conserved= 75	( 44.38 0.52 )
chr 9	65 - 85	tot= 137	disease= 11	( 8.03 0.13 )	conserved= 66	( 48.18 0.84 )
chr 9	70 - 90	tot= 123	disease= 9	( 7.32 -0.13 )	conserved= 57	( 46.34 0.68 )
chr 9	75 - 95	tot= 99	disease= 6	( 6.06 -0.60 )	conserved= 44	( 44.44 0.52 )
chr 9	80 - 100	tot= 103	disease= 6	( 5.83 -0.68 )	conserved= 37	( 35.92 -0.20 )
chr 9	85 - 105	tot= 121	disease= 7	( 5.79 -0.70 )	conserved= 35	( 28.93 -0.79 )
chr 9	90 - 110	tot= 225	disease= 18	( 8.00 0.12 )	conserved= 74	( 32.89 -0.46 )
chr 9	95 - 115	tot= 271	disease= 23	( 8.49 0.30 )	conserved= 90	( 33.21 -0.43 )
chr 9	100 - 120	tot= 260	disease= 26	( 10.00 0.85 )	conserved= 96	( 36.92 -0.12 )
chr 9	105 - 125	tot= 289	disease= 24	( 8.30 0.23 )	conserved= 121	( 41.87 0.30 )
chr 9	110 - 130	tot= 153	disease= 13	( 8.50 0.30 )	conserved= 65	( 42.48 0.36 )
chr 10	0 - 20	tot= 81	disease= 8	( 9.88 0.81 )	conserved= 27	( 33.33 -0.42 )
chr 10	5 - 25	tot= 122	disease= 12	( 9.84 0.79 )	conserved= 31	( 25.41 -1.09 )
chr 10	10 - 30	tot= 114	disease= 12	( 10.53 1.05 )	conserved= 28	( 24.56 -1.16 )
chr 10	15 - 35	tot= 113	disease= 10	( 8.85 0.43 )	conserved= 24	( 21.24 -1.44 )
chr 10	20 - 40	tot= 109	disease= 8	( 7.34 -0.13 )	conserved= 21	( 19.27 -1.61 )
chr 10	25 - 45	tot= 100	disease= 6	( 6.00 -0.62 )	conserved= 24	( 24.00 -1.21 )
chr 10	30 - 50	tot= 87	disease= 5	( 5.75 -0.71 )	conserved= 22	( 25.29 -1.10 )
chr 10	35 - 55	tot= 84	disease= 5	( 5.95 -0.64 )	conserved= 24	( 28.57 -0.82 )
chr 10	40 - 60	tot= 105	disease= 10	( 9.52 0.68 )	conserved= 27	( 25.71 -1.06 )
chr 10	45 - 65	tot= 115	disease= 13	( 11.30 1.33 )	conserved= 34	( 29.57 -0.74 )
chr 10	50 - 70	tot= 128	disease= 15	( 11.72 1.48 )	conserved= 37	( 28.91 -0.79 )
chr 10	55 - 75	tot= 127	disease= 15	( 11.81 1.52 )	conserved= 33	( 25.98 -1.04 )
chr 10	60 - 80	tot= 232	disease= 22	( 9.48 0.66 )	conserved= 97	( 41.81 0.30 )
chr 10	65 - 85	tot= 281	disease= 20	( 7.12 -0.21 )	conserved= 121	( 43.06 0.40 )
chr 10	70 - 90	tot= 305	disease= 23	( 7.54 -0.05 )	conserved= 133	( 43.61 0.45 )
chr 10	75 - 95	tot= 313	disease= 23	( 7.35 -0.12 )	conserved= 142	( 45.37 0.60 )
chr 10	80 - 100	tot= 190	disease= 12	( 6.32 -0.50 )	conserved= 71	( 37.37 -0.08 )
chr 10	85 - 105	tot= 99	disease= 8	( 8.08 0.15 )	conserved= 33	( 33.33 -0.42 )
chr 10	90 - 110	tot= 69	disease= 4	( 5.80 -0.69 )	conserved= 22	( 31.88 -0.54 )
chr 10	95 - 115	tot= 64	disease= 3	( 4.69 -1.10 )	conserved= 15	( 23.44 -1.26 )
chr 10	100 - 120	tot= 83	disease= 5	( 6.02 -0.61 )	conserved= 22	( 26.51 -1.00 )
chr 10	105 - 125	tot= 96	disease= 7	( 7.29 -0.14 )	conserved= 24	( 25.00 -1.13 )
chr 10	110 - 130	tot= 240	disease= 14	( 5.83 -0.68 )	conserved= 71	( 29.58 -0.74 )
chr 10	115 - 135	tot= 217	disease= 13	( 5.99 -0.62 )	conserved= 66	( 30.41 -0.67 )
chr 11	0 - 20	tot= 119	disease= 10	( 8.40 0.27 )	conserved= 56	( 47.06 0.74 )
chr 11	5 - 25	tot= 100	disease= 8	( 8.00 0.12 )	conserved= 41	( 41.00 0.23 )
chr 11	10 - 30	tot= 77	disease= 4	( 5.19 -0.91 )	conserved= 21	( 27.27 -0.93 )
chr 11	15 - 35	tot= 109	disease= 4	( 3.67 -1.47 )	conserved= 33	( 30.28 -0.68 )
chr 11	20 - 40	tot= 100	disease= 3	( 3.00 -1.72 )	conserved= 34	( 34.00 -0.36 )
chr 11	25 - 45	tot= 90	disease= 5	( 5.56 -0.78 )	conserved= 33	( 36.67 -0.14 )
chr 11	30 - 50	tot= 132	disease= 6	( 4.55 -1.15 )	conserved= 37	( 28.03 -0.87 )
chr 11	35 - 55	tot= 176	disease= 14	( 7.95 0.10 )	conserved= 59	( 33.52 -0.40 )
chr 11	40 - 60	tot= 263	disease= 17	( 6.46 -0.45 )	conserved= 78	( 29.66 -0.73 )
chr 11	45 - 65	tot= 306	disease= 22	( 7.19 -0.18 )	conserved= 92	( 30.07 -0.70 )
chr 11	50 - 70	tot= 349	disease= 32	( 9.17 0.55 )	conserved= 147	( 42.12 0.32 )
chr 11	55 - 75	tot= 386	disease= 31	( 8.03 0.13 )	conserved= 179	( 46.37 0.68 )
chr 11	60 - 80	tot= 400	disease= 34	( 8.50 0.30 )	conserved= 215	( 53.75 1.31 )
chr 11	65 - 85	tot= 405	disease= 32	( 7.90 0.08 )	conserved= 221	( 54.57 1.38 )
chr 11	70 - 90	tot= 364	disease= 28	( 7.69 0.00 )	conserved= 185	( 50.82 1.06 )
chr 11	75 - 95	tot= 281	disease= 23	( 8.19 0.19 )	conserved= 133	( 47.33 0.77 )
chr 11	80 - 100	tot= 360	disease= 24	( 6.67 -0.37 )	conserved= 148	( 41.11 0.24 )
chr 11	85 - 105	tot= 429	disease= 31	( 7.23 -0.17 )	conserved= 203	( 47.32 0.76 )
chr 11	90 - 110	tot= 430	disease= 32	( 7.44 -0.09 )	conserved= 202	( 46.98 0.74 )
chr 11	95 - 115	tot= 428	disease= 31	( 7.24 -0.16 )	conserved= 196	( 45.79 0.64 )
chr 11	100 - 120	tot= 365	disease= 32	( 8.77 0.40 )	conserved= 185	( 50.68 1.05 )
chr 11	105 - 125	tot= 292	disease= 21	( 7.19 -0.18 )	conserved= 119	( 40.75 0.21 )
chr 11	110 - 130	tot= 228	disease= 12	( 5.26 -0.89 )	conserved= 91	( 39.91 0.14 )
chr 12	0 - 20	tot= 70	disease= 3	( 4.29 -1.25 )	conserved= 10	( 14.29 -2.03 )
chr 12	5 - 25	tot= 62	disease= 3	( 4.84 -1.04 )	conserved= 10	( 16.13 -1.88 )
chr 12	10 - 30	tot= 67	disease= 1	( 1.49 -2.27 )	conserved= 12	( 17.91 -1.73 )
chr 12	15 - 35	tot= 89	disease= 5	( 5.62 -0.76 )	conserved= 20	( 22.47 -1.34 )
chr 12	20 - 40	tot= 90	disease= 4	( 4.44 -1.19 )	conserved= 21	( 23.33 -1.27 )
chr 12	25 - 45	tot= 85	disease= 4	( 4.71 -1.09 )	conserved= 18	( 21.18 -1.45 )
chr 12	30 - 50	tot= 69	disease= 4	( 5.80 -0.69 )	conserved= 13	( 18.84 -1.65 )
chr 12	35 - 55	tot= 51	disease= 1	( 1.96 -2.10 )	conserved= 8	( 15.69 -1.91 )
chr 12	40 - 60	tot= 66	disease= 4	( 6.06 -0.60 )	conserved= 13	( 19.70 -1.57 )
chr 12	45 - 65	tot= 64	disease= 4	( 6.25 -0.53 )	conserved= 18	( 28.12 -0.86 )
chr 12	50 - 70	tot= 69	disease= 5	( 7.25 -0.16 )	conserved= 24	( 34.78 -0.30 )
chr 12	55 - 75	tot= 106	disease= 10	( 9.43 0.64 )	conserved= 42	( 39.62 0.11 )
chr 12	60 - 80	tot= 107	disease= 9	( 8.41 0.27 )	conserved= 48	( 44.86 0.56 )
chr 12	65 - 85	tot= 139	disease= 10	( 7.19 -0.18 )	conserved= 58	( 41.73 0.29 )
chr 12	70 - 90	tot= 203	disease= 17	( 8.37 0.26 )	conserved= 84	( 41.38 0.26 )
chr 12	75 - 95	tot= 154	disease= 12	( 7.79 0.04 )	conserved= 66	( 42.86 0.39 )
chr 12	80 - 100	tot= 129	disease= 11	( 8.53 0.31 )	conserved= 56	( 43.41 0.43 )
chr 12	85 - 105	tot= 141	disease= 15	( 10.64 1.09 )	conserved= 60	( 42.55 0.36 )
chr 12	90 - 110	tot= 113	disease= 16	( 14.16 2.38 )	conserved= 38	( 33.63 -0.39 )
chr 12	95 - 115	tot= 179	disease= 18	( 10.06 0.87 )	conserved= 66	( 36.87 -0.12 )
chr 12	100 - 120	tot= 184	disease= 17	( 9.24 0.57 )	conserved= 65	( 35.33 -0.25 )
chr 12	105 - 125	tot= 137	disease= 13	( 9.49 0.67 )	conserved= 46	( 33.58 -0.40 )
chr 12	110 - 130	tot= 90	disease= 4	( 4.44 -1.19 )	conserved= 36	( 40.00 0.14 )
chr 13	0 - 20	tot= 72	disease= 14	( 19.44 4.33 )	conserved= 18	( 25.00 -1.13 )
chr 13	5 - 25	tot= 159	disease= 8	( 5.03 -0.97 )	conserved= 21	( 13.21 -2.12 )
chr 13	10 - 30	tot= 182	disease= 7	( 3.85 -1.41 )	conserved= 22	( 12.09 -2.22 )
chr 13	15 - 35	tot= 199	disease= 8	( 4.02 -1.35 )	conserved= 27	( 13.57 -2.09 )
chr 13	20 - 40	tot= 206	disease= 7	( 3.40 -1.57 )	conserved= 33	( 16.02 -1.89 )
chr 13	25 - 45	tot= 124	disease= 7	( 5.65 -0.75 )	conserved= 32	( 25.81 -1.06 )
chr 13	30 - 50	tot= 130	disease= 13	( 10.00 0.85 )	conserved= 47	( 36.15 -0.18 )
chr 13	35 - 55	tot= 126	disease= 15	( 11.90 1.55 )	conserved= 52	( 41.27 0.25 )
chr 13	40 - 60	tot= 167	disease= 20	( 11.98 1.58 )	conserved= 77	( 46.11 0.66 )
chr 13	45 - 65	tot= 183	disease= 22	( 12.02 1.60 )	conserved= 72	( 39.34 0.09 )
chr 13	50 - 70	tot= 197	disease= 18	( 9.14 0.54 )	conserved= 59	( 29.95 -0.71 )
chr 13	55 - 75	tot= 195	disease= 15	( 7.69 0.00 )	conserved= 51	( 26.15 -1.03 )
chr 13	60 - 80	tot= 147	disease= 10	( 6.80 -0.32 )	conserved= 23	( 15.65 -1.92 )
chr 13	65 - 85	tot= 116	disease= 6	( 5.17 -0.92 )	conserved= 18	( 15.52 -1.93 )
chr 13	70 - 90	tot= 68	disease= 5	( 7.35 -0.12 )	conserved= 16	( 23.53 -1.25 )
chr 13	75 - 95	tot= 59	disease= 6	( 10.17 0.92 )	conserved= 16	( 27.12 -0.95 )
chr 13	80 - 100	tot= 84	disease= 7	( 8.33 0.24 )	conserved= 22	( 26.19 -1.02 )
chr 13	85 - 105	tot= 110	disease= 9	( 8.18 0.18 )	conserved= 31	( 28.18 -0.86 )
chr 13	90 - 110	tot= 123	disease= 9	( 7.32 -0.13 )	conserved= 37	( 30.08 -0.70 )
chr 13	95 - 115	tot= 128	disease= 7	( 5.47 -0.81 )	conserved= 36	( 28.12 -0.86 )
chr 13	100 - 120	tot= 103	disease= 8	( 7.77 0.03 )	conserved= 26	( 25.24 -1.10 )
chr 13	105 - 125	tot= 74	disease= 6	( 8.11 0.16 )	conserved= 16	( 21.62 -1.41 )
chr 13	110 - 130	tot= 54	disease= 5	( 9.26 0.58 )	conserved= 8	( 14.81 -1.99 )
chr 14	0 - 20	tot= 66	disease= 4	( 6.06 -0.60 )	conserved= 11	( 16.67 -1.83 )
chr 14	5 - 25	tot= 101	disease= 7	( 6.93 -0.28 )	conserved= 25	( 24.75 -1.15 )
chr 14	10 - 30	tot= 106	disease= 6	( 5.66 -0.74 )	conserved= 27	( 25.47 -1.09 )
chr 14	15 - 35	tot= 161	disease= 11	( 6.83 -0.31 )	conserved= 55	( 34.16 -0.35 )
chr 14	20 - 40	tot= 166	disease= 13	( 7.83 0.06 )	conserved= 63	( 37.95 -0.03 )
chr 14	25 - 45	tot= 147	disease= 12	( 8.16 0.18 )	conserved= 53	( 36.05 -0.19 )
chr 14	30 - 50	tot= 150	disease= 14	( 9.33 0.61 )	conserved= 61	( 40.67 0.20 )
chr 14	35 - 55	tot= 172	disease= 11	( 6.40 -0.47 )	conserved= 66	( 38.37 0.01 )
chr 14	40 - 60	tot= 268	disease= 19	( 7.09 -0.22 )	conserved= 117	( 43.66 0.45 )
chr 14	45 - 65	tot= 295	disease= 20	( 6.78 -0.33 )	conserved= 139	( 47.12 0.75 )
chr 14	50 - 70	tot= 307	disease= 20	( 6.51 -0.43 )	conserved= 126	( 41.04 0.23 )
chr 14	55 - 75	tot= 260	disease= 23	( 8.85 0.43 )	conserved= 117	( 45.00 0.57 )
chr 14	60 - 80	tot= 187	disease= 13	( 6.95 -0.27 )	conserved= 64	( 34.22 -0.34 )
chr 14	65 - 85	tot= 145	disease= 10	( 6.90 -0.29 )	conserved= 39	( 26.90 -0.96 )
chr 14	70 - 90	tot= 97	disease= 7	( 7.22 -0.17 )	conserved= 35	( 36.08 -0.19 )
chr 14	75 - 95	tot= 56	disease= 1	( 1.79 -2.17 )	conserved= 8	( 14.29 -2.03 )
chr 14	80 - 100	tot= 19	disease= 0	( 0.00 -2.82 )	conserved= 2	( 10.53 -2.35 )
chr 14	85 - 105	tot= 31	disease= 2	( 6.45 -0.45 )	conserved= 5	( 16.13 -1.88 )
chr 14	90 - 110	tot= 35	disease= 3	( 8.57 0.33 )	conserved= 5	( 14.29 -2.03 )
chr 14	95 - 115	tot= 36	disease= 3	( 8.33 0.24 )	conserved= 7	( 19.44 -1.60 )
chr 14	100 - 120	tot= 41	disease= 3	( 7.32 -0.13 )	conserved= 13	( 31.71 -0.56 )
chr 14	105 - 125	tot= 47	disease= 4	( 8.51 0.31 )	conserved= 18	( 38.30 0.00 )
chr 14	110 - 130	tot= 40	disease= 3	( 7.50 -0.07 )	conserved= 17	( 42.50 0.36 )
chr 15	0 - 20	tot= 66	disease= 7	( 10.61 1.08 )	conserved= 23	( 34.85 -0.29 )
chr 15	5 - 25	tot= 61	disease= 5	( 8.20 0.19 )	conserved= 21	( 34.43 -0.33 )
chr 15	10 - 30	tot= 44	disease= 2	( 4.55 -1.15 )	conserved= 14	( 31.82 -0.55 )
chr 15	15 - 35	tot= 44	disease= 4	( 9.09 0.52 )	conserved= 10	( 22.73 -1.32 )
chr 15	20 - 40	tot= 74	disease= 6	( 8.11 0.16 )	conserved= 23	( 31.08 -0.61 )
chr 15	25 - 45	tot= 89	disease= 7	( 7.87 0.07 )	conserved= 30	( 33.71 -0.39 )
chr 15	30 - 50	tot= 76	disease= 5	( 6.58 -0.40 )	conserved= 28	( 36.84 -0.12 )
chr 15	35 - 55	tot= 71	disease= 6	( 8.45 0.28 )	conserved= 31	( 43.66 0.45 )
chr 15	40 - 60	tot= 70	disease= 5	( 7.14 -0.20 )	conserved= 33	( 47.14 0.75 )
chr 15	45 - 65	tot= 66	disease= 5	( 7.58 -0.04 )	conserved= 27	( 40.91 0.22 )
chr 15	50 - 70	tot= 79	disease= 7	( 8.86 0.43 )	conserved= 36	( 45.57 0.62 )
chr 15	55 - 75	tot= 98	disease= 7	( 7.14 -0.20 )	conserved= 36	( 36.73 -0.13 )
chr 15	60 - 80	tot= 217	disease= 16	( 7.37 -0.11 )	conserved= 104	( 47.93 0.82 )
chr 15	65 - 85	tot= 294	disease= 26	( 8.84 0.43 )	conserved= 151	( 51.36 1.11 )
chr 15	70 - 90	tot= 327	disease= 32	( 9.79 0.77 )	conserved= 175	( 53.52 1.29 )
chr 15	75 - 95	tot= 313	disease= 32	( 10.22 0.94 )	conserved= 177	( 56.55 1.55 )
chr 15	80 - 100	tot= 247	disease= 27	( 10.93 1.20 )	conserved= 140	( 56.68 1.56 )
chr 15	85 - 105	tot= 262	disease= 20	( 7.63 -0.02 )	conserved= 143	( 54.58 1.38 )
chr 15	90 - 110	tot= 214	disease= 12	( 5.61 -0.76 )	conserved= 110	( 51.40 1.11 )
chr 16	0 - 20	tot= 194	disease= 15	( 7.73 0.02 )	conserved= 71	( 36.60 -0.14 )
chr 16	5 - 25	tot= 216	disease= 20	( 9.26 0.58 )	conserved= 77	( 35.65 -0.22 )
chr 16	10 - 30	tot= 216	disease= 21	( 9.72 0.75 )	conserved= 74	( 34.26 -0.34 )
chr 16	15 - 35	tot= 220	disease= 18	( 8.18 0.18 )	conserved= 80	( 36.36 -0.16 )
chr 16	20 - 40	tot= 189	disease= 16	( 8.47 0.29 )	conserved= 84	( 44.44 0.52 )
chr 16	25 - 45	tot= 157	disease= 10	( 6.37 -0.48 )	conserved= 74	( 47.13 0.75 )
chr 16	30 - 50	tot= 168	disease= 6	( 3.57 -1.51 )	conserved= 76	( 45.24 0.59 )
chr 16	35 - 55	tot= 118	disease= 5	( 4.24 -1.27 )	conserved= 51	( 43.22 0.42 )
chr 16	40 - 60	tot= 122	disease= 3	( 2.46 -1.92 )	conserved= 30	( 24.59 -1.16 )
chr 16	45 - 65	tot= 108	disease= 2	( 1.85 -2.14 )	conserved= 17	( 15.74 -1.91 )
chr 16	50 - 70	tot= 83	disease= 2	( 2.41 -1.94 )	conserved= 9	( 10.84 -2.32 )
chr 16	55 - 75	tot= 80	disease= 3	( 3.75 -1.44 )	conserved= 9	( 11.25 -2.29 )
chr 16	60 - 80	tot= 31	disease= 2	( 6.45 -0.45 )	conserved= 8	( 25.81 -1.06 )
chr 16	65 - 85	tot= 28	disease= 3	( 10.71 1.12 )	conserved= 7	( 25.00 -1.13 )
chr 16	70 - 90	tot= 59	disease= 3	( 5.08 -0.95 )	conserved= 16	( 27.12 -0.95 )
chr 16	75 - 95	tot= 110	disease= 10	( 9.09 0.52 )	conserved= 43	( 39.09 0.07 )
chr 16	80 - 100	tot= 122	disease= 10	( 8.20 0.19 )	conserved= 44	( 36.07 -0.19 )
chr 16	85 - 105	tot= 115	disease= 9	( 7.83 0.05 )	conserved= 44	( 38.26 -0.00 )
chr 17	0 - 20	tot= 113	disease= 3	( 2.65 -1.85 )	conserved= 24	( 21.24 -1.44 )
chr 17	5 - 25	tot= 217	disease= 7	( 3.23 -1.64 )	conserved= 57	( 26.27 -1.02 )
chr 17	10 - 30	tot= 322	disease= 16	( 4.97 -1.00 )	conserved= 135	( 41.93 0.31 )
chr 17	15 - 35	tot= 415	disease= 30	( 7.23 -0.17 )	conserved= 182	( 43.86 0.47 )
chr 17	20 - 40	tot= 535	disease= 32	( 5.98 -0.62 )	conserved= 214	( 40.00 0.14 )
chr 17	25 - 45	tot= 454	disease= 33	( 7.27 -0.15 )	conserved= 193	( 42.51 0.36 )
chr 17	30 - 50	tot= 407	disease= 32	( 7.86 0.07 )	conserved= 144	( 35.38 -0.25 )
chr 17	35 - 55	tot= 296	disease= 17	( 5.74 -0.71 )	conserved= 94	( 31.76 -0.55 )
chr 17	40 - 60	tot= 216	disease= 17	( 7.87 0.07 )	conserved= 54	( 25.00 -1.13 )
chr 17	45 - 65	tot= 192	disease= 12	( 6.25 -0.53 )	conserved= 42	( 21.88 -1.39 )
chr 17	50 - 70	tot= 122	disease= 5	( 4.10 -1.32 )	conserved= 7	( 5.74 -2.76 )
chr 17	55 - 75	tot= 134	disease= 6	( 4.48 -1.18 )	conserved= 26	( 19.40 -1.60 )
chr 17	60 - 80	tot= 81	disease= 3	( 3.70 -1.46 )	conserved= 34	( 41.98 0.31 )
chr 17	65 - 85	tot= 103	disease= 5	( 4.85 -1.04 )	conserved= 55	( 53.40 1.28 )
chr 17	70 - 90	tot= 115	disease= 14	( 12.17 1.65 )	conserved= 71	( 61.74 1.99 )
chr 17	75 - 95	tot= 89	disease= 12	( 13.48 2.13 )	conserved= 51	( 57.30 1.61 )
chr 17	80 - 100	tot= 74	disease= 12	( 16.22 3.14 )	conserved= 43	( 58.11 1.68 )
chr 17	85 - 105	tot= 45	disease= 10	( 22.22 5.35 )	conserved= 21	( 46.67 0.71 )
chr 18	0 - 20	tot= 62	disease= 5	( 8.06 0.14 )	conserved= 15	( 24.19 -1.19 )
chr 18	5 - 25	tot= 89	disease= 11	( 12.36 1.72 )	conserved= 30	( 33.71 -0.39 )
chr 18	10 - 30	tot= 71	disease= 11	( 15.49 2.87 )	conserved= 30	( 42.25 0.34 )
chr 18	15 - 35	tot= 87	disease= 11	( 12.64 1.82 )	conserved= 35	( 40.23 0.16 )
chr 18	20 - 40	tot= 169	disease= 15	( 8.88 0.44 )	conserved= 71	( 42.01 0.32 )
chr 18	25 - 45	tot= 165	disease= 13	( 7.88 0.07 )	conserved= 71	( 43.03 0.40 )
chr 18	30 - 50	tot= 181	disease= 13	( 7.18 -0.18 )	conserved= 75	( 41.44 0.27 )
chr 18	35 - 55	tot= 160	disease= 13	( 8.12 0.16 )	conserved= 67	( 41.88 0.30 )
chr 18	40 - 60	tot= 91	disease= 10	( 10.99 1.22 )	conserved= 39	( 42.86 0.39 )
chr 18	45 - 65	tot= 110	disease= 13	( 11.82 1.52 )	conserved= 45	( 40.91 0.22 )
chr 18	50 - 70	tot= 129	disease= 17	( 13.18 2.02 )	conserved= 56	( 43.41 0.43 )
chr 18	55 - 75	tot= 131	disease= 15	( 11.45 1.39 )	conserved= 55	( 41.98 0.31 )
chr 18	60 - 80	tot= 139	disease= 16	( 11.51 1.41 )	conserved= 55	( 39.57 0.11 )
chr 18	65 - 85	tot= 111	disease= 9	( 8.11 0.16 )	conserved= 43	( 38.74 0.04 )
chr 18	70 - 90	tot= 82	disease= 6	( 7.32 -0.13 )	conserved= 30	( 36.59 -0.14 )
chr 18	75 - 95	tot= 62	disease= 4	( 6.45 -0.45 )	conserved= 21	( 33.87 -0.37 )
chr 18	80 - 100	tot= 34	disease= 2	( 5.88 -0.66 )	conserved= 12	( 35.29 -0.25 )
chr 19	0 - 20	tot= 373	disease= 19	( 5.09 -0.95 )	conserved= 150	( 40.21 0.16 )
chr 19	5 - 25	tot= 338	disease= 12	( 3.55 -1.52 )	conserved= 118	( 34.91 -0.29 )
chr 19	10 - 30	tot= 218	disease= 12	( 5.50 -0.80 )	conserved= 63	( 28.90 -0.80 )
chr 19	15 - 35	tot= 119	disease= 12	( 10.08 0.88 )	conserved= 45	( 37.82 -0.04 )
chr 19	20 - 40	tot= 143	disease= 11	( 7.69 0.00 )	conserved= 58	( 40.56 0.19 )
chr 19	25 - 45	tot= 181	disease= 16	( 8.84 0.43 )	conserved= 90	( 49.72 0.97 )
chr 19	30 - 50	tot= 212	disease= 17	( 8.02 0.12 )	conserved= 121	( 57.08 1.59 )
chr 19	35 - 55	tot= 192	disease= 16	( 8.33 0.24 )	conserved= 106	( 55.21 1.43 )
chr 19	40 - 60	tot= 194	disease= 19	( 9.79 0.78 )	conserved= 108	( 55.67 1.47 )
chr 19	45 - 65	tot= 140	disease= 13	( 9.29 0.59 )	conserved= 72	( 51.43 1.11 )
chr 19	50 - 70	tot= 74	disease= 8	( 10.81 1.15 )	conserved= 25	( 33.78 -0.38 )

## Sheet: Window=10
Chromosome	Window: from (Mb) - to (Mb)	Total number genes	Disease	Disease	Conserved	Conserved
			Number of genes	(% of total ; Z-score)	Number of genes	(% of total ; Z-score)
chr 1	0.0 - 10.0	tot= 25	disease= 2	( 8.00 0.08 )	conserved= 3	( 12.00 -1.68 )
chr 1	2.5 - 12.5	tot= 31	disease= 2	( 6.45 -0.31 )	conserved= 6	( 19.35 -1.15 )
chr 1	5.0 - 15.0	tot= 34	disease= 1	( 2.94 -1.17 )	conserved= 5	( 14.71 -1.48 )
chr 1	7.5 - 17.5	tot= 40	disease= 1	( 2.50 -1.28 )	conserved= 6	( 15.00 -1.46 )
chr 1	10.0 - 20.0	tot= 38	disease= 2	( 5.26 -0.60 )	conserved= 9	( 23.68 -0.84 )
chr 1	12.5 - 22.5	tot= 46	disease= 3	( 6.52 -0.29 )	conserved= 8	( 17.39 -1.29 )
chr 1	15.0 - 25.0	tot= 47	disease= 4	( 8.51 0.20 )	conserved= 8	( 17.02 -1.32 )
chr 1	17.5 - 27.5	tot= 37	disease= 3	( 8.11 0.10 )	conserved= 7	( 18.92 -1.18 )
chr 1	20.0 - 30.0	tot= 31	disease= 2	( 6.45 -0.31 )	conserved= 2	( 6.45 -2.07 )
chr 1	22.5 - 32.5	tot= 23	disease= 1	( 4.35 -0.83 )	conserved= 0	( 0.00 -2.54 )
chr 1	25.0 - 35.0	tot= 32	disease= 1	( 3.12 -1.13 )	conserved= 3	( 9.38 -1.86 )
chr 1	27.5 - 37.5	tot= 52	disease= 3	( 5.77 -0.47 )	conserved= 11	( 21.15 -1.02 )
chr 1	30.0 - 40.0	tot= 73	disease= 3	( 4.11 -0.88 )	conserved= 23	( 31.51 -0.28 )
chr 1	32.5 - 42.5	tot= 78	disease= 3	( 3.85 -0.95 )	conserved= 30	( 38.46 0.22 )
chr 1	35.0 - 45.0	tot= 77	disease= 3	( 3.90 -0.94 )	conserved= 32	( 41.56 0.44 )
chr 1	37.5 - 47.5	tot= 61	disease= 4	( 6.56 -0.28 )	conserved= 27	( 44.26 0.63 )
chr 1	40.0 - 50.0	tot= 39	disease= 4	( 10.26 0.63 )	conserved= 15	( 38.46 0.22 )
chr 1	42.5 - 52.5	tot= 35	disease= 5	( 14.29 1.63 )	conserved= 8	( 22.86 -0.90 )
chr 1	45.0 - 55.0	tot= 34	disease= 5	( 14.71 1.73 )	conserved= 8	( 23.53 -0.85 )
chr 1	47.5 - 57.5	tot= 42	disease= 2	( 4.76 -0.72 )	conserved= 11	( 26.19 -0.66 )
chr 1	50.0 - 60.0	tot= 72	disease= 5	( 6.94 -0.18 )	conserved= 28	( 38.89 0.25 )
chr 1	52.5 - 62.5	tot= 75	disease= 6	( 8.00 0.08 )	conserved= 33	( 44.00 0.62 )
chr 1	55.0 - 65.0	tot= 75	disease= 6	( 8.00 0.08 )	conserved= 34	( 45.33 0.71 )
chr 1	57.5 - 67.5	tot= 80	disease= 11	( 13.75 1.50 )	conserved= 36	( 45.00 0.69 )
chr 1	60.0 - 70.0	tot= 52	disease= 8	( 15.38 1.90 )	conserved= 21	( 40.38 0.36 )
chr 1	62.5 - 72.5	tot= 54	disease= 8	( 14.81 1.76 )	conserved= 25	( 46.30 0.78 )
chr 1	65.0 - 75.0	tot= 70	disease= 12	( 17.14 2.33 )	conserved= 46	( 65.71 2.17 )
chr 1	67.5 - 77.5	tot= 76	disease= 8	( 10.53 0.70 )	conserved= 63	( 82.89 3.40 )
chr 1	70.0 - 80.0	tot= 86	disease= 9	( 10.47 0.69 )	conserved= 67	( 77.91 3.04 )
chr 1	72.5 - 82.5	tot= 82	disease= 8	( 9.76 0.51 )	conserved= 61	( 74.39 2.79 )
chr 1	75.0 - 85.0	tot= 60	disease= 4	( 6.67 -0.25 )	conserved= 44	( 73.33 2.72 )
chr 1	77.5 - 87.5	tot= 42	disease= 3	( 7.14 -0.14 )	conserved= 19	( 45.24 0.70 )
chr 1	80.0 - 90.0	tot= 72	disease= 4	( 5.56 -0.53 )	conserved= 28	( 38.89 0.25 )
chr 1	82.5 - 92.5	tot= 76	disease= 3	( 3.95 -0.92 )	conserved= 29	( 38.16 0.20 )
chr 1	85.0 - 95.0	tot= 105	disease= 5	( 4.76 -0.72 )	conserved= 28	( 26.67 -0.63 )
chr 1	87.5 - 97.5	tot= 120	disease= 7	( 5.83 -0.46 )	conserved= 38	( 31.67 -0.27 )
chr 1	90.0 - 100.0	tot= 84	disease= 5	( 5.95 -0.43 )	conserved= 25	( 29.76 -0.40 )
chr 1	92.5 - 102.5	tot= 74	disease= 5	( 6.76 -0.23 )	conserved= 21	( 28.38 -0.50 )
chr 1	95.0 - 105.0	tot= 32	disease= 2	( 6.25 -0.36 )	conserved= 12	( 37.50 0.15 )
chr 1	97.5 - 107.5	tot= 12	disease= 0	( 0.00 -1.90 )	conserved= 2	( 16.67 -1.34 )
chr 1	100.0 - 110.0	tot= 24	disease= 3	( 12.50 1.19 )	conserved= 7	( 29.17 -0.45 )
chr 1	102.5 - 112.5	tot= 23	disease= 3	( 13.04 1.32 )	conserved= 8	( 34.78 -0.04 )
chr 1	105.0 - 115.0	tot= 25	disease= 3	( 12.00 1.06 )	conserved= 9	( 36.00 0.04 )
chr 1	107.5 - 117.5	tot= 22	disease= 3	( 13.64 1.47 )	conserved= 9	( 40.91 0.39 )
chr 1	110.0 - 120.0	tot= 4	disease= 0	( 0.00 -1.90 )	conserved= 2	( 50.00 1.05 )
chr 1	112.5 - 122.5	tot= 23	disease= 1	( 4.35 -0.83 )	conserved= 7	( 30.43 -0.36 )
chr 1	115.0 - 125.0	tot= 25	disease= 1	( 4.00 -0.91 )	conserved= 8	( 32.00 -0.24 )
chr 1	117.5 - 127.5	tot= 28	disease= 1	( 3.57 -1.02 )	conserved= 8	( 28.57 -0.49 )
chr 1	120.0 - 130.0	tot= 39	disease= 2	( 5.13 -0.63 )	conserved= 14	( 35.90 0.03 )
chr 1	122.5 - 132.5	tot= 28	disease= 3	( 10.71 0.75 )	conserved= 13	( 46.43 0.79 )
chr 1	125.0 - 135.0	tot= 67	disease= 5	( 7.46 -0.06 )	conserved= 35	( 52.24 1.21 )
chr 1	127.5 - 137.5	tot= 108	disease= 7	( 6.48 -0.30 )	conserved= 61	( 56.48 1.51 )
chr 1	130.0 - 140.0	tot= 115	disease= 10	( 8.70 0.25 )	conserved= 66	( 57.39 1.57 )
chr 1	132.5 - 142.5	tot= 120	disease= 11	( 9.17 0.36 )	conserved= 62	( 51.67 1.16 )
chr 1	135.0 - 145.0	tot= 77	disease= 9	( 11.69 0.99 )	conserved= 38	( 49.35 1.00 )
chr 1	137.5 - 147.5	tot= 42	disease= 7	( 16.67 2.22 )	conserved= 15	( 35.71 0.02 )
chr 1	140.0 - 150.0	tot= 25	disease= 3	( 12.00 1.06 )	conserved= 4	( 16.00 -1.39 )
chr 1	142.5 - 152.5	tot= 18	disease= 1	( 5.56 -0.53 )	conserved= 5	( 27.78 -0.55 )
chr 1	145.0 - 155.0	tot= 35	disease= 3	( 8.57 0.22 )	conserved= 15	( 42.86 0.53 )
chr 1	147.5 - 157.5	tot= 47	disease= 5	( 10.64 0.73 )	conserved= 19	( 40.43 0.36 )
chr 1	150.0 - 160.0	tot= 68	disease= 7	( 10.29 0.64 )	conserved= 24	( 35.29 -0.01 )
chr 1	152.5 - 162.5	tot= 73	disease= 6	( 8.22 0.13 )	conserved= 26	( 35.62 0.01 )
chr 1	155.0 - 165.0	tot= 85	disease= 7	( 8.24 0.13 )	conserved= 26	( 30.59 -0.35 )
chr 1	157.5 - 167.5	tot= 88	disease= 9	( 10.23 0.63 )	conserved= 35	( 39.77 0.31 )
chr 1	160.0 - 170.0	tot= 85	disease= 8	( 9.41 0.43 )	conserved= 44	( 51.76 1.17 )
chr 1	162.5 - 172.5	tot= 87	disease= 11	( 12.64 1.22 )	conserved= 43	( 49.43 1.00 )
chr 1	165.0 - 175.0	tot= 125	disease= 16	( 12.80 1.26 )	conserved= 81	( 64.80 2.11 )
chr 1	167.5 - 177.5	tot= 136	disease= 13	( 9.56 0.46 )	conserved= 69	( 50.74 1.10 )
chr 1	170.0 - 180.0	tot= 131	disease= 13	( 9.92 0.55 )	conserved= 63	( 48.09 0.91 )
chr 1	172.5 - 182.5	tot= 139	disease= 11	( 7.91 0.06 )	conserved= 65	( 46.76 0.81 )
chr 1	175.0 - 185.0	tot= 104	disease= 4	( 3.85 -0.95 )	conserved= 29	( 27.88 -0.54 )
chr 1	177.5 - 187.5	tot= 82	disease= 4	( 4.88 -0.69 )	conserved= 30	( 36.59 0.08 )
chr 1	180.0 - 190.0	tot= 74	disease= 3	( 4.05 -0.90 )	conserved= 22	( 29.73 -0.41 )
chr 1	182.5 - 192.5	tot= 59	disease= 3	( 5.08 -0.64 )	conserved= 19	( 32.20 -0.23 )
chr 1	185.0 - 195.0	tot= 59	disease= 3	( 5.08 -0.64 )	conserved= 18	( 30.51 -0.35 )
chr 1	187.5 - 197.5	tot= 56	disease= 5	( 8.93 0.31 )	conserved= 19	( 33.93 -0.11 )
chr 1	190.0 - 200.0	tot= 49	disease= 5	( 10.20 0.62 )	conserved= 19	( 38.78 0.24 )
chr 2	0.0 - 10.0	tot= 46	disease= 4	( 8.70 0.25 )	conserved= 12	( 26.09 -0.67 )
chr 2	2.5 - 12.5	tot= 61	disease= 5	( 8.20 0.13 )	conserved= 17	( 27.87 -0.54 )
chr 2	5.0 - 15.0	tot= 57	disease= 2	( 3.51 -1.03 )	conserved= 19	( 33.33 -0.15 )
chr 2	7.5 - 17.5	tot= 43	disease= 2	( 4.65 -0.75 )	conserved= 18	( 41.86 0.46 )
chr 2	10.0 - 20.0	tot= 53	disease= 2	( 3.77 -0.97 )	conserved= 25	( 47.17 0.84 )
chr 2	12.5 - 22.5	tot= 46	disease= 2	( 4.35 -0.83 )	conserved= 22	( 47.83 0.89 )
chr 2	15.0 - 25.0	tot= 58	disease= 7	( 12.07 1.08 )	conserved= 19	( 32.76 -0.19 )
chr 2	17.5 - 27.5	tot= 151	disease= 16	( 10.60 0.72 )	conserved= 68	( 45.03 0.69 )
chr 2	20.0 - 30.0	tot= 175	disease= 18	( 10.29 0.64 )	conserved= 84	( 48.00 0.90 )
chr 2	22.5 - 32.5	tot= 225	disease= 21	( 9.33 0.41 )	conserved= 117	( 52.00 1.19 )
chr 2	25.0 - 35.0	tot= 231	disease= 19	( 8.23 0.13 )	conserved= 121	( 52.38 1.22 )
chr 2	27.5 - 37.5	tot= 189	disease= 11	( 5.82 -0.46 )	conserved= 82	( 43.39 0.57 )
chr 2	30.0 - 40.0	tot= 161	disease= 8	( 4.97 -0.67 )	conserved= 69	( 42.86 0.53 )
chr 2	32.5 - 42.5	tot= 104	disease= 4	( 3.85 -0.95 )	conserved= 34	( 32.69 -0.19 )
chr 2	35.0 - 45.0	tot= 74	disease= 1	( 1.35 -1.57 )	conserved= 26	( 35.14 -0.02 )
chr 2	37.5 - 47.5	tot= 20	disease= 0	( 0.00 -1.90 )	conserved= 14	( 70.00 2.48 )
chr 2	40.0 - 50.0	tot= 13	disease= 0	( 0.00 -1.90 )	conserved= 5	( 38.46 0.22 )
chr 2	42.5 - 52.5	tot= 23	disease= 2	( 8.70 0.25 )	conserved= 8	( 34.78 -0.04 )
chr 2	45.0 - 55.0	tot= 24	disease= 2	( 8.33 0.16 )	conserved= 9	( 37.50 0.15 )
chr 2	47.5 - 57.5	tot= 28	disease= 4	( 14.29 1.63 )	conserved= 10	( 35.71 0.02 )
chr 2	50.0 - 60.0	tot= 33	disease= 5	( 15.15 1.84 )	conserved= 17	( 51.52 1.15 )
chr 2	52.5 - 62.5	tot= 37	disease= 5	( 13.51 1.44 )	conserved= 23	( 62.16 1.92 )
chr 2	55.0 - 65.0	tot= 36	disease= 5	( 13.89 1.53 )	conserved= 23	( 63.89 2.04 )
chr 2	57.5 - 67.5	tot= 44	disease= 5	( 11.36 0.91 )	conserved= 31	( 70.45 2.51 )
chr 2	60.0 - 70.0	tot= 55	disease= 6	( 10.91 0.79 )	conserved= 36	( 65.45 2.15 )
chr 2	62.5 - 72.5	tot= 60	disease= 5	( 8.33 0.16 )	conserved= 44	( 73.33 2.72 )
chr 2	65.0 - 75.0	tot= 81	disease= 8	( 9.88 0.54 )	conserved= 45	( 55.56 1.44 )
chr 2	67.5 - 77.5	tot= 87	disease= 8	( 9.20 0.37 )	conserved= 46	( 52.87 1.25 )
chr 2	70.0 - 80.0	tot= 73	disease= 7	( 9.59 0.47 )	conserved= 36	( 49.32 1.00 )
chr 2	72.5 - 82.5	tot= 61	disease= 7	( 11.48 0.93 )	conserved= 20	( 32.79 -0.19 )
chr 2	75.0 - 85.0	tot= 65	disease= 4	( 6.15 -0.38 )	conserved= 34	( 52.31 1.21 )
chr 2	77.5 - 87.5	tot= 158	disease= 2	( 1.27 -1.59 )	conserved= 28	( 17.72 -1.27 )
chr 2	80.0 - 90.0	tot= 260	disease= 1	( 0.38 -1.80 )	conserved= 27	( 10.38 -1.79 )
chr 2	82.5 - 92.5	tot= 299	disease= 9	( 3.01 -1.16 )	conserved= 53	( 17.73 -1.27 )
chr 2	85.0 - 95.0	tot= 287	disease= 11	( 3.83 -0.95 )	conserved= 33	( 11.50 -1.71 )
chr 2	87.5 - 97.5	tot= 177	disease= 11	( 6.21 -0.36 )	conserved= 29	( 16.38 -1.36 )
chr 2	90.0 - 100.0	tot= 66	disease= 11	( 16.67 2.22 )	conserved= 27	( 40.91 0.39 )
chr 2	92.5 - 102.5	tot= 30	disease= 4	( 13.33 1.39 )	conserved= 6	( 20.00 -1.10 )
chr 2	95.0 - 105.0	tot= 42	disease= 6	( 14.29 1.63 )	conserved= 13	( 30.95 -0.32 )
chr 2	97.5 - 107.5	tot= 54	disease= 8	( 14.81 1.76 )	conserved= 15	( 27.78 -0.55 )
chr 2	100.0 - 110.0	tot= 61	disease= 9	( 14.75 1.74 )	conserved= 15	( 24.59 -0.78 )
chr 2	102.5 - 112.5	tot= 106	disease= 8	( 7.55 -0.04 )	conserved= 15	( 14.15 -1.52 )
chr 2	105.0 - 115.0	tot= 86	disease= 4	( 4.65 -0.75 )	conserved= 15	( 17.44 -1.29 )
chr 2	107.5 - 117.5	tot= 79	disease= 2	( 2.53 -1.27 )	conserved= 18	( 22.78 -0.90 )
chr 2	110.0 - 120.0	tot= 126	disease= 5	( 3.97 -0.92 )	conserved= 45	( 35.71 0.02 )
chr 2	112.5 - 122.5	tot= 125	disease= 10	( 8.00 0.08 )	conserved= 76	( 60.80 1.82 )
chr 2	115.0 - 125.0	tot= 123	disease= 12	( 9.76 0.51 )	conserved= 76	( 61.79 1.89 )
chr 2	117.5 - 127.5	tot= 157	disease= 14	( 8.92 0.30 )	conserved= 88	( 56.05 1.48 )
chr 2	120.0 - 130.0	tot= 137	disease= 14	( 10.22 0.62 )	conserved= 71	( 51.82 1.18 )
chr 2	122.5 - 132.5	tot= 132	disease= 13	( 9.85 0.53 )	conserved= 58	( 43.94 0.61 )
chr 2	125.0 - 135.0	tot= 135	disease= 11	( 8.15 0.11 )	conserved= 59	( 43.70 0.59 )
chr 2	127.5 - 137.5	tot= 104	disease= 11	( 10.58 0.71 )	conserved= 43	( 41.35 0.43 )
chr 2	130.0 - 140.0	tot= 76	disease= 7	( 9.21 0.38 )	conserved= 37	( 48.68 0.95 )
chr 2	132.5 - 142.5	tot= 31	disease= 2	( 6.45 -0.31 )	conserved= 13	( 41.94 0.47 )
chr 2	135.0 - 145.0	tot= 41	disease= 2	( 4.88 -0.69 )	conserved= 12	( 29.27 -0.44 )
chr 2	137.5 - 147.5	tot= 46	disease= 0	( 0.00 -1.90 )	conserved= 16	( 34.78 -0.04 )
chr 2	140.0 - 150.0	tot= 63	disease= 2	( 3.17 -1.11 )	conserved= 20	( 31.75 -0.26 )
chr 2	142.5 - 152.5	tot= 113	disease= 3	( 2.65 -1.24 )	conserved= 41	( 36.28 0.06 )
chr 2	145.0 - 155.0	tot= 146	disease= 6	( 4.11 -0.88 )	conserved= 64	( 43.84 0.60 )
chr 2	147.5 - 157.5	tot= 184	disease= 9	( 4.89 -0.69 )	conserved= 77	( 41.85 0.46 )
chr 2	150.0 - 160.0	tot= 179	disease= 7	( 3.91 -0.93 )	conserved= 71	( 39.66 0.30 )
chr 2	152.5 - 162.5	tot= 136	disease= 7	( 5.15 -0.63 )	conserved= 53	( 38.97 0.26 )
chr 2	155.0 - 165.0	tot= 162	disease= 6	( 3.70 -0.98 )	conserved= 54	( 33.33 -0.15 )
chr 2	157.5 - 167.5	tot= 139	disease= 6	( 4.32 -0.83 )	conserved= 47	( 33.81 -0.11 )
chr 2	160.0 - 170.0	tot= 139	disease= 8	( 5.76 -0.48 )	conserved= 48	( 34.53 -0.06 )
chr 2	162.5 - 172.5	tot= 142	disease= 9	( 6.34 -0.33 )	conserved= 50	( 35.21 -0.01 )
chr 2	165.0 - 175.0	tot= 90	disease= 10	( 11.11 0.84 )	conserved= 26	( 28.89 -0.47 )
chr 2	167.5 - 177.5	tot= 75	disease= 7	( 9.33 0.41 )	conserved= 15	( 20.00 -1.10 )
chr 2	170.0 - 180.0	tot= 80	disease= 5	( 6.25 -0.36 )	conserved= 20	( 25.00 -0.75 )
chr 2	172.5 - 182.5	tot= 115	disease= 7	( 6.09 -0.40 )	conserved= 46	( 40.00 0.33 )
chr 2	175.0 - 185.0	tot= 87	disease= 4	( 4.60 -0.76 )	conserved= 39	( 44.83 0.67 )
chr 3	0.0 - 10.0	tot= 15	disease= 0	( 0.00 -1.90 )	conserved= 3	( 20.00 -1.10 )
chr 3	2.5 - 12.5	tot= 27	disease= 0	( 0.00 -1.90 )	conserved= 10	( 37.04 0.12 )
chr 3	5.0 - 15.0	tot= 35	disease= 1	( 2.86 -1.19 )	conserved= 13	( 37.14 0.12 )
chr 3	7.5 - 17.5	tot= 34	disease= 1	( 2.94 -1.17 )	conserved= 13	( 38.24 0.20 )
chr 3	10.0 - 20.0	tot= 39	disease= 4	( 10.26 0.63 )	conserved= 18	( 46.15 0.77 )
chr 3	12.5 - 22.5	tot= 33	disease= 5	( 15.15 1.84 )	conserved= 14	( 42.42 0.50 )
chr 3	15.0 - 25.0	tot= 25	disease= 4	( 16.00 2.05 )	conserved= 11	( 44.00 0.62 )
chr 3	17.5 - 27.5	tot= 29	disease= 5	( 17.24 2.36 )	conserved= 15	( 51.72 1.17 )
chr 3	20.0 - 30.0	tot= 23	disease= 4	( 17.39 2.40 )	conserved= 8	( 34.78 -0.04 )
chr 3	22.5 - 32.5	tot= 38	disease= 5	( 13.16 1.35 )	conserved= 18	( 47.37 0.86 )
chr 3	25.0 - 35.0	tot= 48	disease= 7	( 14.58 1.70 )	conserved= 26	( 54.17 1.34 )
chr 3	27.5 - 37.5	tot= 62	disease= 9	( 14.52 1.69 )	conserved= 33	( 53.23 1.28 )
chr 3	30.0 - 40.0	tot= 58	disease= 7	( 12.07 1.08 )	conserved= 32	( 55.17 1.42 )
chr 3	32.5 - 42.5	tot= 52	disease= 5	( 9.62 0.48 )	conserved= 25	( 48.08 0.91 )
chr 3	35.0 - 45.0	tot= 41	disease= 3	( 7.32 -0.09 )	conserved= 17	( 41.46 0.43 )
chr 3	37.5 - 47.5	tot= 21	disease= 0	( 0.00 -1.90 )	conserved= 6	( 28.57 -0.49 )
chr 3	40.0 - 50.0	tot= 19	disease= 0	( 0.00 -1.90 )	conserved= 6	( 31.58 -0.27 )
chr 3	42.5 - 52.5	tot= 16	disease= 1	( 6.25 -0.36 )	conserved= 9	( 56.25 1.49 )
chr 3	45.0 - 55.0	tot= 38	disease= 4	( 10.53 0.70 )	conserved= 15	( 39.47 0.29 )
chr 3	47.5 - 57.5	tot= 46	disease= 4	( 8.70 0.25 )	conserved= 19	( 41.30 0.42 )
chr 3	50.0 - 60.0	tot= 65	disease= 5	( 7.69 0.00 )	conserved= 31	( 47.69 0.88 )
chr 3	52.5 - 62.5	tot= 60	disease= 4	( 6.67 -0.25 )	conserved= 29	( 48.33 0.93 )
chr 3	55.0 - 65.0	tot= 49	disease= 3	( 6.12 -0.39 )	conserved= 29	( 59.18 1.70 )
chr 3	57.5 - 67.5	tot= 53	disease= 4	( 7.55 -0.04 )	conserved= 33	( 62.26 1.92 )
chr 3	60.0 - 70.0	tot= 48	disease= 3	( 6.25 -0.36 )	conserved= 25	( 52.08 1.19 )
chr 3	62.5 - 72.5	tot= 41	disease= 3	( 7.32 -0.09 )	conserved= 18	( 43.90 0.61 )
chr 3	65.0 - 75.0	tot= 34	disease= 2	( 5.88 -0.45 )	conserved= 16	( 47.06 0.83 )
chr 3	67.5 - 77.5	tot= 25	disease= 3	( 12.00 1.06 )	conserved= 11	( 44.00 0.62 )
chr 3	70.0 - 80.0	tot= 19	disease= 4	( 21.05 3.30 )	conserved= 8	( 42.11 0.48 )
chr 3	72.5 - 82.5	tot= 30	disease= 5	( 16.67 2.22 )	conserved= 11	( 36.67 0.09 )
chr 3	75.0 - 85.0	tot= 42	disease= 8	( 19.05 2.80 )	conserved= 12	( 28.57 -0.49 )
chr 3	77.5 - 87.5	tot= 56	disease= 6	( 10.71 0.75 )	conserved= 10	( 17.86 -1.26 )
chr 3	80.0 - 90.0	tot= 140	disease= 12	( 8.57 0.22 )	conserved= 49	( 35.00 -0.03 )
chr 3	82.5 - 92.5	tot= 179	disease= 12	( 6.70 -0.24 )	conserved= 71	( 39.66 0.30 )
chr 3	85.0 - 95.0	tot= 221	disease= 9	( 4.07 -0.89 )	conserved= 89	( 40.27 0.35 )
chr 3	87.5 - 97.5	tot= 273	disease= 15	( 5.49 -0.54 )	conserved= 118	( 43.22 0.56 )
chr 3	90.0 - 100.0	tot= 199	disease= 16	( 8.04 0.09 )	conserved= 83	( 41.71 0.45 )
chr 3	92.5 - 102.5	tot= 165	disease= 17	( 10.30 0.65 )	conserved= 66	( 40.00 0.33 )
chr 3	95.0 - 105.0	tot= 140	disease= 20	( 14.29 1.63 )	conserved= 59	( 42.14 0.48 )
chr 3	97.5 - 107.5	tot= 109	disease= 15	( 13.76 1.50 )	conserved= 39	( 35.78 0.03 )
chr 3	100.0 - 110.0	tot= 133	disease= 8	( 6.02 -0.41 )	conserved= 51	( 38.35 0.21 )
chr 3	102.5 - 112.5	tot= 118	disease= 6	( 5.08 -0.64 )	conserved= 43	( 36.44 0.07 )
chr 3	105.0 - 115.0	tot= 90	disease= 3	( 3.33 -1.08 )	conserved= 28	( 31.11 -0.31 )
chr 3	107.5 - 117.5	tot= 73	disease= 4	( 5.48 -0.55 )	conserved= 31	( 42.47 0.51 )
chr 3	110.0 - 120.0	tot= 32	disease= 4	( 12.50 1.19 )	conserved= 14	( 43.75 0.60 )
chr 3	112.5 - 122.5	tot= 49	disease= 7	( 14.29 1.63 )	conserved= 19	( 38.78 0.24 )
chr 3	115.0 - 125.0	tot= 57	disease= 7	( 12.28 1.13 )	conserved= 24	( 42.11 0.48 )
chr 3	117.5 - 127.5	tot= 44	disease= 6	( 13.64 1.47 )	conserved= 14	( 31.82 -0.26 )
chr 3	120.0 - 130.0	tot= 57	disease= 6	( 10.53 0.70 )	conserved= 22	( 38.60 0.23 )
chr 3	122.5 - 132.5	tot= 50	disease= 4	( 8.00 0.08 )	conserved= 20	( 40.00 0.33 )
chr 3	125.0 - 135.0	tot= 49	disease= 3	( 6.12 -0.39 )	conserved= 15	( 30.61 -0.34 )
chr 3	127.5 - 137.5	tot= 52	disease= 3	( 5.77 -0.47 )	conserved= 14	( 26.92 -0.61 )
chr 3	130.0 - 140.0	tot= 55	disease= 4	( 7.27 -0.10 )	conserved= 10	( 18.18 -1.23 )
chr 3	132.5 - 142.5	tot= 56	disease= 4	( 7.14 -0.14 )	conserved= 8	( 14.29 -1.51 )
chr 3	135.0 - 145.0	tot= 59	disease= 4	( 6.78 -0.22 )	conserved= 12	( 20.34 -1.08 )
chr 3	137.5 - 147.5	tot= 67	disease= 4	( 5.97 -0.42 )	conserved= 20	( 29.85 -0.40 )
chr 3	140.0 - 150.0	tot= 52	disease= 2	( 3.85 -0.95 )	conserved= 16	( 30.77 -0.33 )
chr 3	142.5 - 152.5	tot= 54	disease= 1	( 1.85 -1.44 )	conserved= 16	( 29.63 -0.41 )
chr 3	145.0 - 155.0	tot= 54	disease= 2	( 3.70 -0.98 )	conserved= 12	( 22.22 -0.94 )
chr 3	147.5 - 157.5	tot= 37	disease= 1	( 2.70 -1.23 )	conserved= 2	( 5.41 -2.15 )
chr 3	150.0 - 160.0	tot= 42	disease= 3	( 7.14 -0.14 )	conserved= 3	( 7.14 -2.02 )
chr 3	152.5 - 162.5	tot= 28	disease= 3	( 10.71 0.75 )	conserved= 2	( 7.14 -2.02 )
chr 4	0.0 - 10.0	tot= 26	disease= 1	( 3.85 -0.95 )	conserved= 13	( 50.00 1.05 )
chr 4	2.5 - 12.5	tot= 44	disease= 2	( 4.55 -0.78 )	conserved= 18	( 40.91 0.39 )
chr 4	5.0 - 15.0	tot= 37	disease= 1	( 2.70 -1.23 )	conserved= 17	( 45.95 0.75 )
chr 4	7.5 - 17.5	tot= 37	disease= 1	( 2.70 -1.23 )	conserved= 13	( 35.14 -0.02 )
chr 4	10.0 - 20.0	tot= 42	disease= 3	( 7.14 -0.14 )	conserved= 14	( 33.33 -0.15 )
chr 4	12.5 - 22.5	tot= 35	disease= 2	( 5.71 -0.49 )	conserved= 10	( 28.57 -0.49 )
chr 4	15.0 - 25.0	tot= 34	disease= 2	( 5.88 -0.45 )	conserved= 7	( 20.59 -1.06 )
chr 4	17.5 - 27.5	tot= 33	disease= 2	( 6.06 -0.40 )	conserved= 6	( 18.18 -1.23 )
chr 4	20.0 - 30.0	tot= 23	disease= 0	( 0.00 -1.90 )	conserved= 3	( 13.04 -1.60 )
chr 4	22.5 - 32.5	tot= 14	disease= 0	( 0.00 -1.90 )	conserved= 2	( 14.29 -1.51 )
chr 4	25.0 - 35.0	tot= 33	disease= 0	( 0.00 -1.90 )	conserved= 20	( 60.61 1.80 )
chr 4	27.5 - 37.5	tot= 31	disease= 0	( 0.00 -1.90 )	conserved= 21	( 67.74 2.32 )
chr 4	30.0 - 40.0	tot= 31	disease= 0	( 0.00 -1.90 )	conserved= 21	( 67.74 2.32 )
chr 4	32.5 - 42.5	tot= 66	disease= 4	( 6.06 -0.40 )	conserved= 36	( 54.55 1.37 )
chr 4	35.0 - 45.0	tot= 105	disease= 10	( 9.52 0.45 )	conserved= 46	( 43.81 0.60 )
chr 4	37.5 - 47.5	tot= 140	disease= 15	( 10.71 0.75 )	conserved= 70	( 50.00 1.05 )
chr 4	40.0 - 50.0	tot= 158	disease= 18	( 11.39 0.91 )	conserved= 82	( 51.90 1.18 )
chr 4	42.5 - 52.5	tot= 123	disease= 14	( 11.38 0.91 )	conserved= 69	( 56.10 1.48 )
chr 4	45.0 - 55.0	tot= 75	disease= 10	( 13.33 1.39 )	conserved= 47	( 62.67 1.95 )
chr 4	47.5 - 57.5	tot= 51	disease= 5	( 9.80 0.52 )	conserved= 25	( 49.02 0.97 )
chr 4	50.0 - 60.0	tot= 57	disease= 2	( 3.51 -1.03 )	conserved= 28	( 49.12 0.98 )
chr 4	52.5 - 62.5	tot= 77	disease= 3	( 3.90 -0.94 )	conserved= 36	( 46.75 0.81 )
chr 4	55.0 - 65.0	tot= 78	disease= 1	( 1.28 -1.58 )	conserved= 36	( 46.15 0.77 )
chr 4	57.5 - 67.5	tot= 67	disease= 3	( 4.48 -0.79 )	conserved= 35	( 52.24 1.21 )
chr 4	60.0 - 70.0	tot= 44	disease= 4	( 9.09 0.35 )	conserved= 22	( 50.00 1.05 )
chr 4	62.5 - 72.5	tot= 25	disease= 3	( 12.00 1.06 )	conserved= 12	( 48.00 0.90 )
chr 4	65.0 - 75.0	tot= 19	disease= 3	( 15.79 2.00 )	conserved= 6	( 31.58 -0.27 )
chr 4	67.5 - 77.5	tot= 16	disease= 1	( 6.25 -0.36 )	conserved= 3	( 18.75 -1.19 )
chr 4	70.0 - 80.0	tot= 15	disease= 0	( 0.00 -1.90 )	conserved= 2	( 13.33 -1.58 )
chr 4	72.5 - 82.5	tot= 17	disease= 1	( 5.88 -0.45 )	conserved= 3	( 17.65 -1.27 )
chr 4	75.0 - 85.0	tot= 15	disease= 1	( 6.67 -0.25 )	conserved= 7	( 46.67 0.81 )
chr 4	77.5 - 87.5	tot= 25	disease= 1	( 4.00 -0.91 )	conserved= 12	( 48.00 0.90 )
chr 4	80.0 - 90.0	tot= 52	disease= 8	( 15.38 1.90 )	conserved= 23	( 44.23 0.63 )
chr 4	82.5 - 92.5	tot= 50	disease= 7	( 14.00 1.56 )	conserved= 22	( 44.00 0.62 )
chr 4	85.0 - 95.0	tot= 52	disease= 8	( 15.38 1.90 )	conserved= 20	( 38.46 0.22 )
chr 4	87.5 - 97.5	tot= 54	disease= 8	( 14.81 1.76 )	conserved= 15	( 27.78 -0.55 )
chr 4	90.0 - 100.0	tot= 43	disease= 2	( 4.65 -0.75 )	conserved= 10	( 23.26 -0.87 )
chr 4	92.5 - 102.5	tot= 57	disease= 3	( 5.26 -0.60 )	conserved= 13	( 22.81 -0.90 )
chr 4	95.0 - 105.0	tot= 60	disease= 4	( 6.67 -0.25 )	conserved= 18	( 30.00 -0.39 )
chr 4	97.5 - 107.5	tot= 75	disease= 6	( 8.00 0.08 )	conserved= 37	( 49.33 1.00 )
chr 4	100.0 - 110.0	tot= 92	disease= 8	( 8.70 0.25 )	conserved= 46	( 50.00 1.05 )
chr 4	102.5 - 112.5	tot= 86	disease= 7	( 8.14 0.11 )	conserved= 43	( 50.00 1.05 )
chr 4	105.0 - 115.0	tot= 83	disease= 7	( 8.43 0.18 )	conserved= 39	( 46.99 0.83 )
chr 4	107.5 - 117.5	tot= 110	disease= 12	( 10.91 0.79 )	conserved= 49	( 44.55 0.65 )
chr 4	110.0 - 120.0	tot= 134	disease= 12	( 8.96 0.31 )	conserved= 61	( 45.52 0.72 )
chr 4	112.5 - 122.5	tot= 142	disease= 15	( 10.56 0.71 )	conserved= 73	( 51.41 1.15 )
chr 4	115.0 - 125.0	tot= 173	disease= 14	( 8.09 0.10 )	conserved= 92	( 53.18 1.27 )
chr 4	117.5 - 127.5	tot= 154	disease= 10	( 6.49 -0.30 )	conserved= 83	( 53.90 1.32 )
chr 4	120.0 - 130.0	tot= 146	disease= 9	( 6.16 -0.38 )	conserved= 70	( 47.95 0.90 )
chr 4	122.5 - 132.5	tot= 159	disease= 7	( 4.40 -0.81 )	conserved= 66	( 41.51 0.44 )
chr 4	125.0 - 135.0	tot= 177	disease= 9	( 5.08 -0.64 )	conserved= 79	( 44.63 0.66 )
chr 4	127.5 - 137.5	tot= 186	disease= 13	( 6.99 -0.17 )	conserved= 78	( 41.94 0.47 )
chr 4	130.0 - 140.0	tot= 175	disease= 15	( 8.57 0.22 )	conserved= 84	( 48.00 0.90 )
chr 4	132.5 - 142.5	tot= 183	disease= 18	( 9.84 0.53 )	conserved= 105	( 57.38 1.57 )
chr 4	135.0 - 145.0	tot= 164	disease= 15	( 9.15 0.36 )	conserved= 72	( 43.90 0.61 )
chr 4	137.5 - 147.5	tot= 149	disease= 11	( 7.38 -0.08 )	conserved= 59	( 39.60 0.30 )
chr 4	140.0 - 150.0	tot= 147	disease= 11	( 7.48 -0.05 )	conserved= 62	( 42.18 0.48 )
chr 4	142.5 - 152.5	tot= 139	disease= 8	( 5.76 -0.48 )	conserved= 50	( 35.97 0.04 )
chr 4	145.0 - 155.0	tot= 135	disease= 9	( 6.67 -0.25 )	conserved= 65	( 48.15 0.91 )
chr 4	147.5 - 157.5	tot= 141	disease= 6	( 4.26 -0.85 )	conserved= 74	( 52.48 1.22 )
chr 4	150.0 - 160.0	tot= 104	disease= 2	( 1.92 -1.42 )	conserved= 50	( 48.08 0.91 )
chr 5	0.0 - 10.0	tot= 36	disease= 2	( 5.56 -0.53 )	conserved= 8	( 22.22 -0.94 )
chr 5	2.5 - 12.5	tot= 40	disease= 2	( 5.00 -0.66 )	conserved= 8	( 20.00 -1.10 )
chr 5	5.0 - 15.0	tot= 30	disease= 3	( 10.00 0.57 )	conserved= 6	( 20.00 -1.10 )
chr 5	7.5 - 17.5	tot= 32	disease= 4	( 12.50 1.19 )	conserved= 4	( 12.50 -1.64 )
chr 5	10.0 - 20.0	tot= 20	disease= 2	( 10.00 0.57 )	conserved= 0	( 0.00 -2.54 )
chr 5	12.5 - 22.5	tot= 38	disease= 4	( 10.53 0.70 )	conserved= 8	( 21.05 -1.03 )
chr 5	15.0 - 25.0	tot= 71	disease= 6	( 8.45 0.19 )	conserved= 23	( 32.39 -0.22 )
chr 5	17.5 - 27.5	tot= 70	disease= 5	( 7.14 -0.14 )	conserved= 23	( 32.86 -0.18 )
chr 5	20.0 - 30.0	tot= 83	disease= 7	( 8.43 0.18 )	conserved= 25	( 30.12 -0.38 )
chr 5	22.5 - 32.5	tot= 119	disease= 11	( 9.24 0.38 )	conserved= 47	( 39.50 0.29 )
chr 5	25.0 - 35.0	tot= 117	disease= 12	( 10.26 0.63 )	conserved= 51	( 43.59 0.59 )
chr 5	27.5 - 37.5	tot= 140	disease= 13	( 9.29 0.39 )	conserved= 67	( 47.86 0.89 )
chr 5	30.0 - 40.0	tot= 145	disease= 14	( 9.66 0.49 )	conserved= 73	( 50.34 1.07 )
chr 5	32.5 - 42.5	tot= 92	disease= 8	( 8.70 0.25 )	conserved= 43	( 46.74 0.81 )
chr 5	35.0 - 45.0	tot= 67	disease= 5	( 7.46 -0.06 )	conserved= 29	( 43.28 0.56 )
chr 5	37.5 - 47.5	tot= 44	disease= 5	( 11.36 0.91 )	conserved= 16	( 36.36 0.07 )
chr 5	40.0 - 50.0	tot= 28	disease= 2	( 7.14 -0.14 )	conserved= 9	( 32.14 -0.23 )
chr 5	42.5 - 52.5	tot= 25	disease= 3	( 12.00 1.06 )	conserved= 9	( 36.00 0.04 )
chr 5	45.0 - 55.0	tot= 31	disease= 3	( 9.68 0.49 )	conserved= 6	( 19.35 -1.15 )
chr 5	47.5 - 57.5	tot= 23	disease= 2	( 8.70 0.25 )	conserved= 3	( 13.04 -1.60 )
chr 5	50.0 - 60.0	tot= 22	disease= 2	( 9.09 0.35 )	conserved= 2	( 9.09 -1.89 )
chr 5	52.5 - 62.5	tot= 20	disease= 1	( 5.00 -0.66 )	conserved= 2	( 10.00 -1.82 )
chr 5	55.0 - 65.0	tot= 9	disease= 0	( 0.00 -1.90 )	conserved= 1	( 11.11 -1.74 )
chr 5	57.5 - 67.5	tot= 34	disease= 2	( 5.88 -0.45 )	conserved= 8	( 23.53 -0.85 )
chr 5	60.0 - 70.0	tot= 42	disease= 2	( 4.76 -0.72 )	conserved= 11	( 26.19 -0.66 )
chr 5	62.5 - 72.5	tot= 47	disease= 2	( 4.26 -0.85 )	conserved= 13	( 27.66 -0.56 )
chr 5	65.0 - 75.0	tot= 66	disease= 4	( 6.06 -0.40 )	conserved= 27	( 40.91 0.39 )
chr 5	67.5 - 77.5	tot= 64	disease= 6	( 9.38 0.42 )	conserved= 24	( 37.50 0.15 )
chr 5	70.0 - 80.0	tot= 61	disease= 6	( 9.84 0.53 )	conserved= 26	( 42.62 0.52 )
chr 5	72.5 - 82.5	tot= 57	disease= 6	( 10.53 0.70 )	conserved= 24	( 42.11 0.48 )
chr 5	75.0 - 85.0	tot= 33	disease= 4	( 12.12 1.09 )	conserved= 9	( 27.27 -0.58 )
chr 5	77.5 - 87.5	tot= 26	disease= 1	( 3.85 -0.95 )	conserved= 10	( 38.46 0.22 )
chr 5	80.0 - 90.0	tot= 53	disease= 4	( 7.55 -0.04 )	conserved= 15	( 28.30 -0.51 )
chr 5	82.5 - 92.5	tot= 81	disease= 5	( 6.17 -0.37 )	conserved= 20	( 24.69 -0.77 )
chr 5	85.0 - 95.0	tot= 102	disease= 5	( 4.90 -0.69 )	conserved= 30	( 29.41 -0.43 )
chr 5	87.5 - 97.5	tot= 97	disease= 5	( 5.15 -0.63 )	conserved= 28	( 28.87 -0.47 )
chr 5	90.0 - 100.0	tot= 76	disease= 3	( 3.95 -0.92 )	conserved= 20	( 26.32 -0.65 )
chr 5	92.5 - 102.5	tot= 67	disease= 3	( 4.48 -0.79 )	conserved= 23	( 34.33 -0.08 )
chr 5	95.0 - 105.0	tot= 62	disease= 6	( 9.68 0.49 )	conserved= 24	( 38.71 0.24 )
chr 5	97.5 - 107.5	tot= 67	disease= 5	( 7.46 -0.06 )	conserved= 22	( 32.84 -0.18 )
chr 5	100.0 - 110.0	tot= 89	disease= 7	( 7.87 0.04 )	conserved= 39	( 43.82 0.60 )
chr 5	102.5 - 112.5	tot= 98	disease= 8	( 8.16 0.12 )	conserved= 42	( 42.86 0.53 )
chr 5	105.0 - 115.0	tot= 121	disease= 13	( 10.74 0.75 )	conserved= 46	( 38.02 0.19 )
chr 5	107.5 - 117.5	tot= 149	disease= 15	( 10.07 0.59 )	conserved= 64	( 42.95 0.54 )
chr 5	110.0 - 120.0	tot= 131	disease= 13	( 9.92 0.55 )	conserved= 53	( 40.46 0.36 )
chr 5	112.5 - 122.5	tot= 144	disease= 16	( 11.11 0.84 )	conserved= 53	( 36.81 0.10 )
chr 5	115.0 - 125.0	tot= 163	disease= 13	( 7.98 0.07 )	conserved= 73	( 44.79 0.67 )
chr 5	117.5 - 127.5	tot= 136	disease= 12	( 8.82 0.28 )	conserved= 56	( 41.18 0.41 )
chr 5	120.0 - 130.0	tot= 130	disease= 11	( 8.46 0.19 )	conserved= 50	( 38.46 0.22 )
chr 5	122.5 - 132.5	tot= 116	disease= 10	( 8.62 0.23 )	conserved= 44	( 37.93 0.18 )
chr 5	125.0 - 135.0	tot= 63	disease= 6	( 9.52 0.45 )	conserved= 11	( 17.46 -1.29 )
chr 5	127.5 - 137.5	tot= 105	disease= 9	( 8.57 0.22 )	conserved= 35	( 33.33 -0.15 )
chr 5	130.0 - 140.0	tot= 167	disease= 12	( 7.19 -0.12 )	conserved= 63	( 37.72 0.17 )
chr 5	132.5 - 142.5	tot= 162	disease= 10	( 6.17 -0.37 )	conserved= 69	( 42.59 0.51 )
chr 5	135.0 - 145.0	tot= 194	disease= 11	( 5.67 -0.50 )	conserved= 73	( 37.63 0.16 )
chr 5	137.5 - 147.5	tot= 168	disease= 12	( 7.14 -0.14 )	conserved= 54	( 32.14 -0.23 )
chr 5	140.0 - 150.0	tot= 118	disease= 10	( 8.47 0.19 )	conserved= 29	( 24.58 -0.78 )
chr 5	142.5 - 152.5	tot= 113	disease= 11	( 9.73 0.50 )	conserved= 23	( 20.35 -1.08 )
chr 5	145.0 - 155.0	tot= 74	disease= 9	( 12.16 1.10 )	conserved= 17	( 22.97 -0.89 )
chr 6	0.0 - 10.0	tot= 32	disease= 7	( 21.88 3.50 )	conserved= 16	( 50.00 1.05 )
chr 6	2.5 - 12.5	tot= 36	disease= 7	( 19.44 2.90 )	conserved= 17	( 47.22 0.85 )
chr 6	5.0 - 15.0	tot= 31	disease= 6	( 19.35 2.88 )	conserved= 14	( 45.16 0.70 )
chr 6	7.5 - 17.5	tot= 27	disease= 3	( 11.11 0.84 )	conserved= 10	( 37.04 0.12 )
chr 6	10.0 - 20.0	tot= 26	disease= 4	( 15.38 1.90 )	conserved= 14	( 53.85 1.32 )
chr 6	12.5 - 22.5	tot= 28	disease= 4	( 14.29 1.63 )	conserved= 16	( 57.14 1.56 )
chr 6	15.0 - 25.0	tot= 38	disease= 4	( 10.53 0.70 )	conserved= 17	( 44.74 0.67 )
chr 6	17.5 - 27.5	tot= 34	disease= 3	( 8.82 0.28 )	conserved= 13	( 38.24 0.20 )
chr 6	20.0 - 30.0	tot= 55	disease= 5	( 9.09 0.35 )	conserved= 22	( 40.00 0.33 )
chr 6	22.5 - 32.5	tot= 68	disease= 5	( 7.35 -0.08 )	conserved= 26	( 38.24 0.20 )
chr 6	25.0 - 35.0	tot= 69	disease= 4	( 5.80 -0.47 )	conserved= 30	( 43.48 0.58 )
chr 6	27.5 - 37.5	tot= 78	disease= 4	( 5.13 -0.63 )	conserved= 30	( 38.46 0.22 )
chr 6	30.0 - 40.0	tot= 75	disease= 5	( 6.67 -0.25 )	conserved= 28	( 37.33 0.14 )
chr 6	32.5 - 42.5	tot= 109	disease= 11	( 10.09 0.59 )	conserved= 40	( 36.70 0.09 )
chr 6	35.0 - 45.0	tot= 113	disease= 10	( 8.85 0.29 )	conserved= 43	( 38.05 0.19 )
chr 6	37.5 - 47.5	tot= 105	disease= 11	( 10.48 0.69 )	conserved= 43	( 40.95 0.40 )
chr 6	40.0 - 50.0	tot= 123	disease= 7	( 5.69 -0.49 )	conserved= 44	( 35.77 0.03 )
chr 6	42.5 - 52.5	tot= 101	disease= 4	( 3.96 -0.92 )	conserved= 35	( 34.65 -0.05 )
chr 6	45.0 - 55.0	tot= 95	disease= 5	( 5.26 -0.60 )	conserved= 28	( 29.47 -0.43 )
chr 6	47.5 - 57.5	tot= 120	disease= 7	( 5.83 -0.46 )	conserved= 34	( 28.33 -0.51 )
chr 6	50.0 - 60.0	tot= 97	disease= 7	( 7.22 -0.12 )	conserved= 22	( 22.68 -0.91 )
chr 6	52.5 - 62.5	tot= 72	disease= 5	( 6.94 -0.18 )	conserved= 13	( 18.06 -1.24 )
chr 6	55.0 - 65.0	tot= 59	disease= 4	( 6.78 -0.22 )	conserved= 13	( 22.03 -0.96 )
chr 6	57.5 - 67.5	tot= 50	disease= 2	( 4.00 -0.91 )	conserved= 10	( 20.00 -1.10 )
chr 6	60.0 - 70.0	tot= 29	disease= 2	( 6.90 -0.20 )	conserved= 8	( 27.59 -0.56 )
chr 6	62.5 - 72.5	tot= 55	disease= 7	( 12.73 1.24 )	conserved= 29	( 52.73 1.24 )
chr 6	65.0 - 75.0	tot= 62	disease= 7	( 11.29 0.89 )	conserved= 26	( 41.94 0.47 )
chr 6	67.5 - 77.5	tot= 45	disease= 6	( 13.33 1.39 )	conserved= 22	( 48.89 0.97 )
chr 6	70.0 - 80.0	tot= 52	disease= 6	( 11.54 0.95 )	conserved= 22	( 42.31 0.49 )
chr 6	72.5 - 82.5	tot= 24	disease= 0	( 0.00 -1.90 )	conserved= 1	( 4.17 -2.24 )
chr 6	75.0 - 85.0	tot= 58	disease= 4	( 6.90 -0.20 )	conserved= 27	( 46.55 0.80 )
chr 6	77.5 - 87.5	tot= 99	disease= 6	( 6.06 -0.40 )	conserved= 52	( 52.53 1.23 )
chr 6	80.0 - 90.0	tot= 131	disease= 7	( 5.34 -0.58 )	conserved= 61	( 46.56 0.80 )
chr 6	82.5 - 92.5	tot= 160	disease= 10	( 6.25 -0.36 )	conserved= 70	( 43.75 0.60 )
chr 6	85.0 - 95.0	tot= 121	disease= 6	( 4.96 -0.67 )	conserved= 46	( 38.02 0.19 )
chr 6	87.5 - 97.5	tot= 89	disease= 4	( 4.49 -0.79 )	conserved= 24	( 26.97 -0.60 )
chr 6	90.0 - 100.0	tot= 55	disease= 4	( 7.27 -0.10 )	conserved= 19	( 34.55 -0.06 )
chr 6	92.5 - 102.5	tot= 30	disease= 1	( 3.33 -1.08 )	conserved= 12	( 40.00 0.33 )
chr 6	95.0 - 105.0	tot= 29	disease= 1	( 3.45 -1.05 )	conserved= 10	( 34.48 -0.07 )
chr 6	97.5 - 107.5	tot= 22	disease= 2	( 9.09 0.35 )	conserved= 10	( 45.45 0.72 )
chr 6	100.0 - 110.0	tot= 24	disease= 2	( 8.33 0.16 )	conserved= 11	( 45.83 0.75 )
chr 6	102.5 - 112.5	tot= 22	disease= 3	( 13.64 1.47 )	conserved= 11	( 50.00 1.05 )
chr 6	105.0 - 115.0	tot= 54	disease= 9	( 16.67 2.22 )	conserved= 29	( 53.70 1.31 )
chr 6	107.5 - 117.5	tot= 80	disease= 13	( 16.25 2.11 )	conserved= 39	( 48.75 0.96 )
chr 6	110.0 - 120.0	tot= 99	disease= 15	( 15.15 1.84 )	conserved= 40	( 40.40 0.36 )
chr 6	112.5 - 122.5	tot= 123	disease= 15	( 12.20 1.11 )	conserved= 43	( 34.96 -0.03 )
chr 6	115.0 - 125.0	tot= 141	disease= 14	( 9.93 0.55 )	conserved= 45	( 31.91 -0.25 )
chr 6	117.5 - 127.5	tot= 143	disease= 14	( 9.79 0.52 )	conserved= 50	( 34.97 -0.03 )
chr 6	120.0 - 130.0	tot= 168	disease= 12	( 7.14 -0.14 )	conserved= 56	( 33.33 -0.15 )
chr 6	122.5 - 132.5	tot= 162	disease= 11	( 6.79 -0.22 )	conserved= 52	( 32.10 -0.24 )
chr 6	125.0 - 135.0	tot= 142	disease= 7	( 4.93 -0.68 )	conserved= 42	( 29.58 -0.42 )
chr 6	127.5 - 137.5	tot= 134	disease= 5	( 3.73 -0.98 )	conserved= 36	( 26.87 -0.61 )
chr 6	130.0 - 140.0	tot= 92	disease= 4	( 4.35 -0.83 )	conserved= 30	( 32.61 -0.20 )
chr 6	132.5 - 142.5	tot= 84	disease= 6	( 7.14 -0.14 )	conserved= 38	( 45.24 0.70 )
chr 6	135.0 - 145.0	tot= 63	disease= 6	( 9.52 0.45 )	conserved= 29	( 46.03 0.76 )
chr 6	137.5 - 147.5	tot= 64	disease= 4	( 6.25 -0.36 )	conserved= 29	( 45.31 0.71 )
chr 6	140.0 - 150.0	tot= 70	disease= 4	( 5.71 -0.49 )	conserved= 25	( 35.71 0.02 )
chr 6	142.5 - 152.5	tot= 54	disease= 2	( 3.70 -0.98 )	conserved= 15	( 27.78 -0.55 )
chr 7	0.0 - 10.0	tot= 113	disease= 3	( 2.65 -1.24 )	conserved= 38	( 33.63 -0.13 )
chr 7	2.5 - 12.5	tot= 131	disease= 3	( 2.29 -1.33 )	conserved= 38	( 29.01 -0.46 )
chr 7	5.0 - 15.0	tot= 110	disease= 1	( 0.91 -1.67 )	conserved= 16	( 14.55 -1.49 )
chr 7	7.5 - 17.5	tot= 104	disease= 3	( 2.88 -1.19 )	conserved= 24	( 23.08 -0.88 )
chr 7	10.0 - 20.0	tot= 155	disease= 6	( 3.87 -0.94 )	conserved= 49	( 31.61 -0.27 )
chr 7	12.5 - 22.5	tot= 165	disease= 10	( 6.06 -0.40 )	conserved= 58	( 35.15 -0.02 )
chr 7	15.0 - 25.0	tot= 148	disease= 9	( 6.08 -0.40 )	conserved= 47	( 31.76 -0.26 )
chr 7	17.5 - 27.5	tot= 184	disease= 11	( 5.98 -0.42 )	conserved= 60	( 32.61 -0.20 )
chr 7	20.0 - 30.0	tot= 209	disease= 12	( 5.74 -0.48 )	conserved= 74	( 35.41 -0.00 )
chr 7	22.5 - 32.5	tot= 271	disease= 12	( 4.43 -0.81 )	conserved= 101	( 37.27 0.13 )
chr 7	25.0 - 35.0	tot= 260	disease= 13	( 5.00 -0.66 )	conserved= 104	( 40.00 0.33 )
chr 7	27.5 - 37.5	tot= 209	disease= 11	( 5.26 -0.60 )	conserved= 86	( 41.15 0.41 )
chr 7	30.0 - 40.0	tot= 134	disease= 7	( 5.22 -0.61 )	conserved= 50	( 37.31 0.14 )
chr 7	32.5 - 42.5	tot= 44	disease= 3	( 6.82 -0.22 )	conserved= 14	( 31.82 -0.26 )
chr 7	35.0 - 45.0	tot= 30	disease= 2	( 6.67 -0.25 )	conserved= 11	( 36.67 0.09 )
chr 7	37.5 - 47.5	tot= 12	disease= 0	( 0.00 -1.90 )	conserved= 3	( 25.00 -0.75 )
chr 7	40.0 - 50.0	tot= 20	disease= 0	( 0.00 -1.90 )	conserved= 0	( 0.00 -2.54 )
chr 7	42.5 - 52.5	tot= 121	disease= 4	( 3.31 -1.08 )	conserved= 45	( 37.19 0.13 )
chr 7	45.0 - 55.0	tot= 199	disease= 13	( 6.53 -0.29 )	conserved= 79	( 39.70 0.31 )
chr 7	47.5 - 57.5	tot= 212	disease= 15	( 7.08 -0.15 )	conserved= 83	( 39.15 0.27 )
chr 7	50.0 - 60.0	tot= 202	disease= 16	( 7.92 0.06 )	conserved= 84	( 41.58 0.44 )
chr 7	52.5 - 62.5	tot= 102	disease= 12	( 11.76 1.01 )	conserved= 39	( 38.24 0.20 )
chr 7	55.0 - 65.0	tot= 36	disease= 5	( 13.89 1.53 )	conserved= 6	( 16.67 -1.34 )
chr 7	57.5 - 67.5	tot= 23	disease= 5	( 21.74 3.47 )	conserved= 2	( 8.70 -1.91 )
chr 7	60.0 - 70.0	tot= 25	disease= 5	( 20.00 3.04 )	conserved= 1	( 4.00 -2.25 )
chr 7	62.5 - 72.5	tot= 36	disease= 6	( 16.67 2.22 )	conserved= 5	( 13.89 -1.54 )
chr 7	65.0 - 75.0	tot= 45	disease= 5	( 11.11 0.84 )	conserved= 6	( 13.33 -1.58 )
chr 7	67.5 - 77.5	tot= 46	disease= 3	( 6.52 -0.29 )	conserved= 6	( 13.04 -1.60 )
chr 7	70.0 - 80.0	tot= 43	disease= 2	( 4.65 -0.75 )	conserved= 6	( 13.95 -1.54 )
chr 7	72.5 - 82.5	tot= 38	disease= 1	( 2.63 -1.25 )	conserved= 2	( 5.26 -2.16 )
chr 7	75.0 - 85.0	tot= 20	disease= 0	( 0.00 -1.90 )	conserved= 1	( 5.00 -2.18 )
chr 7	77.5 - 87.5	tot= 54	disease= 3	( 5.56 -0.53 )	conserved= 18	( 33.33 -0.15 )
chr 7	80.0 - 90.0	tot= 81	disease= 3	( 3.70 -0.98 )	conserved= 32	( 39.51 0.29 )
chr 7	82.5 - 92.5	tot= 93	disease= 4	( 4.30 -0.84 )	conserved= 38	( 40.86 0.39 )
chr 7	85.0 - 95.0	tot= 111	disease= 5	( 4.50 -0.79 )	conserved= 40	( 36.04 0.04 )
chr 7	87.5 - 97.5	tot= 86	disease= 4	( 4.65 -0.75 )	conserved= 30	( 34.88 -0.04 )
chr 7	90.0 - 100.0	tot= 65	disease= 4	( 6.15 -0.38 )	conserved= 23	( 35.38 -0.00 )
chr 7	92.5 - 102.5	tot= 50	disease= 3	( 6.00 -0.42 )	conserved= 18	( 36.00 0.04 )
chr 7	95.0 - 105.0	tot= 47	disease= 3	( 6.38 -0.32 )	conserved= 25	( 53.19 1.27 )
chr 7	97.5 - 107.5	tot= 71	disease= 3	( 4.23 -0.86 )	conserved= 40	( 56.34 1.50 )
chr 7	100.0 - 110.0	tot= 124	disease= 9	( 7.26 -0.11 )	conserved= 56	( 45.16 0.70 )
chr 7	102.5 - 112.5	tot= 247	disease= 9	( 3.64 -1.00 )	conserved= 68	( 27.53 -0.56 )
chr 7	105.0 - 115.0	tot= 286	disease= 9	( 3.15 -1.12 )	conserved= 71	( 24.83 -0.76 )
chr 7	107.5 - 117.5	tot= 308	disease= 8	( 2.60 -1.26 )	conserved= 61	( 19.81 -1.12 )
chr 7	110.0 - 120.0	tot= 260	disease= 3	( 1.15 -1.61 )	conserved= 48	( 18.46 -1.21 )
chr 7	112.5 - 122.5	tot= 148	disease= 7	( 4.73 -0.73 )	conserved= 42	( 28.38 -0.50 )
chr 7	115.0 - 125.0	tot= 99	disease= 6	( 6.06 -0.40 )	conserved= 29	( 29.29 -0.44 )
chr 7	117.5 - 127.5	tot= 74	disease= 7	( 9.46 0.44 )	conserved= 31	( 41.89 0.46 )
chr 7	120.0 - 130.0	tot= 90	disease= 10	( 11.11 0.84 )	conserved= 35	( 38.89 0.25 )
chr 7	122.5 - 132.5	tot= 85	disease= 6	( 7.06 -0.16 )	conserved= 29	( 34.12 -0.09 )
chr 7	125.0 - 135.0	tot= 166	disease= 13	( 7.83 0.03 )	conserved= 73	( 43.98 0.61 )
chr 7	127.5 - 137.5	tot= 160	disease= 14	( 8.75 0.26 )	conserved= 79	( 49.38 1.00 )
chr 7	130.0 - 140.0	tot= 157	disease= 14	( 8.92 0.30 )	conserved= 80	( 50.96 1.11 )
chr 7	132.5 - 142.5	tot= 163	disease= 15	( 9.20 0.37 )	conserved= 90	( 55.21 1.42 )
chr 7	135.0 - 145.0	tot= 85	disease= 8	( 9.41 0.43 )	conserved= 48	( 56.47 1.51 )
chr 7	137.5 - 147.5	tot= 88	disease= 5	( 5.68 -0.50 )	conserved= 43	( 48.86 0.96 )
chr 7	140.0 - 150.0	tot= 151	disease= 12	( 7.95 0.06 )	conserved= 63	( 41.72 0.45 )
chr 8	0.0 - 10.0	tot= 47	disease= 6	( 12.77 1.25 )	conserved= 17	( 36.17 0.05 )
chr 8	2.5 - 12.5	tot= 66	disease= 9	( 13.64 1.47 )	conserved= 22	( 33.33 -0.15 )
chr 8	5.0 - 15.0	tot= 62	disease= 8	( 12.90 1.29 )	conserved= 12	( 19.35 -1.15 )
chr 8	7.5 - 17.5	tot= 66	disease= 7	( 10.61 0.72 )	conserved= 12	( 18.18 -1.23 )
chr 8	10.0 - 20.0	tot= 81	disease= 7	( 8.64 0.24 )	conserved= 14	( 17.28 -1.30 )
chr 8	12.5 - 22.5	tot= 72	disease= 4	( 5.56 -0.53 )	conserved= 9	( 12.50 -1.64 )
chr 8	15.0 - 25.0	tot= 82	disease= 5	( 6.10 -0.39 )	conserved= 13	( 15.85 -1.40 )
chr 8	17.5 - 27.5	tot= 106	disease= 8	( 7.55 -0.04 )	conserved= 25	( 23.58 -0.85 )
chr 8	20.0 - 30.0	tot= 99	disease= 7	( 7.07 -0.15 )	conserved= 29	( 29.29 -0.44 )
chr 8	22.5 - 32.5	tot= 94	disease= 7	( 7.45 -0.06 )	conserved= 30	( 31.91 -0.25 )
chr 8	25.0 - 35.0	tot= 62	disease= 5	( 8.06 0.09 )	conserved= 21	( 33.87 -0.11 )
chr 8	27.5 - 37.5	tot= 45	disease= 3	( 6.67 -0.25 )	conserved= 10	( 22.22 -0.94 )
chr 8	30.0 - 40.0	tot= 36	disease= 3	( 8.33 0.16 )	conserved= 4	( 11.11 -1.74 )
chr 8	32.5 - 42.5	tot= 50	disease= 7	( 14.00 1.56 )	conserved= 11	( 22.00 -0.96 )
chr 8	35.0 - 45.0	tot= 44	disease= 5	( 11.36 0.91 )	conserved= 9	( 20.45 -1.07 )
chr 8	37.5 - 47.5	tot= 51	disease= 7	( 13.73 1.49 )	conserved= 18	( 35.29 -0.01 )
chr 8	40.0 - 50.0	tot= 63	disease= 7	( 11.11 0.84 )	conserved= 25	( 39.68 0.31 )
chr 8	42.5 - 52.5	tot= 46	disease= 3	( 6.52 -0.29 )	conserved= 17	( 36.96 0.11 )
chr 8	45.0 - 55.0	tot= 42	disease= 4	( 9.52 0.45 )	conserved= 17	( 40.48 0.36 )
chr 8	47.5 - 57.5	tot= 30	disease= 1	( 3.33 -1.08 )	conserved= 7	( 23.33 -0.87 )
chr 8	50.0 - 60.0	tot= 23	disease= 1	( 4.35 -0.83 )	conserved= 3	( 13.04 -1.60 )
chr 8	52.5 - 62.5	tot= 24	disease= 1	( 4.17 -0.87 )	conserved= 3	( 12.50 -1.64 )
chr 8	55.0 - 65.0	tot= 34	disease= 0	( 0.00 -1.90 )	conserved= 4	( 11.76 -1.69 )
chr 8	57.5 - 67.5	tot= 33	disease= 0	( 0.00 -1.90 )	conserved= 5	( 15.15 -1.45 )
chr 8	60.0 - 70.0	tot= 35	disease= 0	( 0.00 -1.90 )	conserved= 5	( 14.29 -1.51 )
chr 8	62.5 - 72.5	tot= 59	disease= 4	( 6.78 -0.22 )	conserved= 14	( 23.73 -0.84 )
chr 8	65.0 - 75.0	tot= 142	disease= 10	( 7.04 -0.16 )	conserved= 63	( 44.37 0.64 )
chr 8	67.5 - 77.5	tot= 146	disease= 11	( 7.53 -0.04 )	conserved= 63	( 43.15 0.55 )
chr 8	70.0 - 80.0	tot= 142	disease= 13	( 9.15 0.36 )	conserved= 65	( 45.77 0.74 )
chr 8	72.5 - 82.5	tot= 131	disease= 11	( 8.40 0.17 )	conserved= 58	( 44.27 0.64 )
chr 8	75.0 - 85.0	tot= 43	disease= 6	( 13.95 1.55 )	conserved= 10	( 23.26 -0.87 )
chr 8	77.5 - 87.5	tot= 91	disease= 11	( 12.09 1.09 )	conserved= 40	( 43.96 0.61 )
chr 8	80.0 - 90.0	tot= 112	disease= 11	( 9.82 0.53 )	conserved= 49	( 43.75 0.60 )
chr 8	82.5 - 92.5	tot= 109	disease= 11	( 10.09 0.59 )	conserved= 50	( 45.87 0.75 )
chr 8	85.0 - 95.0	tot= 112	disease= 10	( 8.93 0.31 )	conserved= 49	( 43.75 0.60 )
chr 8	87.5 - 97.5	tot= 98	disease= 8	( 8.16 0.12 )	conserved= 29	( 29.59 -0.42 )
chr 8	90.0 - 100.0	tot= 92	disease= 7	( 7.61 -0.02 )	conserved= 23	( 25.00 -0.75 )
chr 8	92.5 - 102.5	tot= 82	disease= 5	( 6.10 -0.39 )	conserved= 20	( 24.39 -0.79 )
chr 8	95.0 - 105.0	tot= 71	disease= 5	( 7.04 -0.16 )	conserved= 19	( 26.76 -0.62 )
chr 8	97.5 - 107.5	tot= 54	disease= 2	( 3.70 -0.98 )	conserved= 14	( 25.93 -0.68 )
chr 8	100.0 - 110.0	tot= 112	disease= 9	( 8.04 0.09 )	conserved= 58	( 51.79 1.17 )
chr 8	102.5 - 112.5	tot= 125	disease= 10	( 8.00 0.08 )	conserved= 61	( 48.80 0.96 )
chr 8	105.0 - 115.0	tot= 162	disease= 12	( 7.41 -0.07 )	conserved= 71	( 43.83 0.60 )
chr 8	107.5 - 117.5	tot= 144	disease= 11	( 7.64 -0.01 )	conserved= 66	( 45.83 0.75 )
chr 8	110.0 - 120.0	tot= 74	disease= 6	( 8.11 0.10 )	conserved= 17	( 22.97 -0.89 )
chr 8	112.5 - 122.5	tot= 80	disease= 6	( 7.50 -0.05 )	conserved= 25	( 31.25 -0.30 )
chr 8	115.0 - 125.0	tot= 79	disease= 7	( 8.86 0.29 )	conserved= 22	( 27.85 -0.54 )
chr 8	117.5 - 127.5	tot= 126	disease= 14	( 11.11 0.84 )	conserved= 56	( 44.44 0.65 )
chr 8	120.0 - 130.0	tot= 131	disease= 12	( 9.16 0.36 )	conserved= 55	( 41.98 0.47 )
chr 8	122.5 - 132.5	tot= 113	disease= 11	( 9.73 0.50 )	conserved= 44	( 38.94 0.25 )
chr 8	125.0 - 135.0	tot= 77	disease= 8	( 10.39 0.67 )	conserved= 37	( 48.05 0.91 )
chr 9	0.0 - 10.0	tot= 39	disease= 4	( 10.26 0.63 )	conserved= 11	( 28.21 -0.52 )
chr 9	2.5 - 12.5	tot= 39	disease= 4	( 10.26 0.63 )	conserved= 11	( 28.21 -0.52 )
chr 9	5.0 - 15.0	tot= 52	disease= 7	( 13.46 1.43 )	conserved= 14	( 26.92 -0.61 )
chr 9	7.5 - 17.5	tot= 50	disease= 5	( 10.00 0.57 )	conserved= 18	( 36.00 0.04 )
chr 9	10.0 - 20.0	tot= 69	disease= 3	( 4.35 -0.83 )	conserved= 13	( 18.84 -1.19 )
chr 9	12.5 - 22.5	tot= 148	disease= 8	( 5.41 -0.56 )	conserved= 55	( 37.16 0.13 )
chr 9	15.0 - 25.0	tot= 135	disease= 5	( 3.70 -0.98 )	conserved= 53	( 39.26 0.28 )
chr 9	17.5 - 27.5	tot= 138	disease= 5	( 3.62 -1.00 )	conserved= 49	( 35.51 0.01 )
chr 9	20.0 - 30.0	tot= 102	disease= 6	( 5.88 -0.45 )	conserved= 48	( 47.06 0.83 )
chr 9	22.5 - 32.5	tot= 42	disease= 2	( 4.76 -0.72 )	conserved= 11	( 26.19 -0.66 )
chr 9	25.0 - 35.0	tot= 41	disease= 2	( 4.88 -0.69 )	conserved= 9	( 21.95 -0.96 )
chr 9	27.5 - 37.5	tot= 63	disease= 3	( 4.76 -0.72 )	conserved= 27	( 42.86 0.53 )
chr 9	30.0 - 40.0	tot= 161	disease= 2	( 1.24 -1.59 )	conserved= 31	( 19.25 -1.16 )
chr 9	32.5 - 42.5	tot= 158	disease= 3	( 1.90 -1.43 )	conserved= 33	( 20.89 -1.04 )
chr 9	35.0 - 45.0	tot= 208	disease= 8	( 3.85 -0.95 )	conserved= 66	( 31.73 -0.26 )
chr 9	37.5 - 47.5	tot= 195	disease= 11	( 5.64 -0.51 )	conserved= 55	( 28.21 -0.52 )
chr 9	40.0 - 50.0	tot= 115	disease= 12	( 10.43 0.68 )	conserved= 62	( 53.91 1.33 )
chr 9	42.5 - 52.5	tot= 131	disease= 14	( 10.69 0.74 )	conserved= 77	( 58.78 1.67 )
chr 9	45.0 - 55.0	tot= 109	disease= 12	( 11.01 0.82 )	conserved= 62	( 56.88 1.54 )
chr 9	47.5 - 57.5	tot= 125	disease= 10	( 8.00 0.08 )	conserved= 69	( 55.20 1.42 )
chr 9	50.0 - 60.0	tot= 140	disease= 16	( 11.43 0.92 )	conserved= 78	( 55.71 1.45 )
chr 9	52.5 - 62.5	tot= 123	disease= 12	( 9.76 0.51 )	conserved= 59	( 47.97 0.90 )
chr 9	55.0 - 65.0	tot= 119	disease= 10	( 8.40 0.18 )	conserved= 53	( 44.54 0.65 )
chr 9	57.5 - 67.5	tot= 116	disease= 10	( 8.62 0.23 )	conserved= 60	( 51.72 1.17 )
chr 9	60.0 - 70.0	tot= 92	disease= 3	( 3.26 -1.09 )	conserved= 42	( 45.65 0.73 )
chr 9	62.5 - 72.5	tot= 97	disease= 5	( 5.15 -0.63 )	conserved= 48	( 49.48 1.01 )
chr 9	65.0 - 75.0	tot= 81	disease= 6	( 7.41 -0.07 )	conserved= 40	( 49.38 1.00 )
chr 9	67.5 - 77.5	tot= 64	disease= 4	( 6.25 -0.36 )	conserved= 29	( 45.31 0.71 )
chr 9	70.0 - 80.0	tot= 77	disease= 6	( 7.79 0.03 )	conserved= 33	( 42.86 0.53 )
chr 9	72.5 - 82.5	tot= 61	disease= 5	( 8.20 0.13 )	conserved= 27	( 44.26 0.63 )
chr 9	75.0 - 85.0	tot= 56	disease= 5	( 8.93 0.31 )	conserved= 26	( 46.43 0.79 )
chr 9	77.5 - 87.5	tot= 51	disease= 5	( 9.80 0.52 )	conserved= 25	( 49.02 0.97 )
chr 9	80.0 - 90.0	tot= 46	disease= 3	( 6.52 -0.29 )	conserved= 24	( 52.17 1.20 )
chr 9	82.5 - 92.5	tot= 51	disease= 3	( 5.88 -0.45 )	conserved= 21	( 41.18 0.41 )
chr 9	85.0 - 95.0	tot= 43	disease= 1	( 2.33 -1.32 )	conserved= 18	( 41.86 0.46 )
chr 9	87.5 - 97.5	tot= 52	disease= 2	( 3.85 -0.95 )	conserved= 12	( 23.08 -0.88 )
chr 9	90.0 - 100.0	tot= 57	disease= 3	( 5.26 -0.60 )	conserved= 13	( 22.81 -0.90 )
chr 9	92.5 - 102.5	tot= 60	disease= 3	( 5.00 -0.66 )	conserved= 16	( 26.67 -0.63 )
chr 9	95.0 - 105.0	tot= 78	disease= 6	( 7.69 0.00 )	conserved= 17	( 21.79 -0.98 )
chr 9	97.5 - 107.5	tot= 110	disease= 9	( 8.18 0.12 )	conserved= 34	( 30.91 -0.32 )
chr 9	100.0 - 110.0	tot= 168	disease= 15	( 8.93 0.31 )	conserved= 61	( 36.31 0.06 )
chr 9	102.5 - 112.5	tot= 192	disease= 19	( 9.90 0.54 )	conserved= 67	( 34.90 -0.04 )
chr 9	105.0 - 115.0	tot= 193	disease= 17	( 8.81 0.28 )	conserved= 73	( 37.82 0.17 )
chr 9	107.5 - 117.5	tot= 144	disease= 14	( 9.72 0.50 )	conserved= 50	( 34.72 -0.05 )
chr 9	110.0 - 120.0	tot= 92	disease= 11	( 11.96 1.05 )	conserved= 35	( 38.04 0.19 )
chr 9	112.5 - 122.5	tot= 88	disease= 8	( 9.09 0.35 )	conserved= 37	( 42.05 0.48 )
chr 9	115.0 - 125.0	tot= 96	disease= 7	( 7.29 -0.10 )	conserved= 48	( 50.00 1.05 )
chr 9	117.5 - 127.5	tot= 91	disease= 6	( 6.59 -0.27 )	conserved= 48	( 52.75 1.24 )
chr 10	0.0 - 10.0	tot= 35	disease= 2	( 5.71 -0.49 )	conserved= 8	( 22.86 -0.90 )
chr 10	2.5 - 12.5	tot= 44	disease= 4	( 9.09 0.35 )	conserved= 10	( 22.73 -0.91 )
chr 10	5.0 - 15.0	tot= 51	disease= 5	( 9.80 0.52 )	conserved= 14	( 27.45 -0.57 )
chr 10	7.5 - 17.5	tot= 35	disease= 4	( 11.43 0.92 )	conserved= 10	( 28.57 -0.49 )
chr 10	10.0 - 20.0	tot= 46	disease= 6	( 13.04 1.32 )	conserved= 19	( 41.30 0.42 )
chr 10	12.5 - 22.5	tot= 57	disease= 5	( 8.77 0.27 )	conserved= 18	( 31.58 -0.27 )
chr 10	15.0 - 25.0	tot= 71	disease= 7	( 9.86 0.54 )	conserved= 17	( 23.94 -0.82 )
chr 10	17.5 - 27.5	tot= 77	disease= 8	( 10.39 0.67 )	conserved= 17	( 22.08 -0.96 )
chr 10	20.0 - 30.0	tot= 68	disease= 6	( 8.82 0.28 )	conserved= 9	( 13.24 -1.59 )
chr 10	22.5 - 32.5	tot= 55	disease= 5	( 9.09 0.35 )	conserved= 10	( 18.18 -1.23 )
chr 10	25.0 - 35.0	tot= 42	disease= 3	( 7.14 -0.14 )	conserved= 7	( 16.67 -1.34 )
chr 10	27.5 - 37.5	tot= 39	disease= 2	( 5.13 -0.63 )	conserved= 8	( 20.51 -1.07 )
chr 10	30.0 - 40.0	tot= 41	disease= 2	( 4.88 -0.69 )	conserved= 12	( 29.27 -0.44 )
chr 10	32.5 - 42.5	tot= 59	disease= 5	( 8.47 0.19 )	conserved= 17	( 28.81 -0.47 )
chr 10	35.0 - 45.0	tot= 58	disease= 3	( 5.17 -0.62 )	conserved= 17	( 29.31 -0.44 )
chr 10	37.5 - 47.5	tot= 58	disease= 3	( 5.17 -0.62 )	conserved= 16	( 27.59 -0.56 )
chr 10	40.0 - 50.0	tot= 46	disease= 3	( 6.52 -0.29 )	conserved= 10	( 21.74 -0.98 )
chr 10	42.5 - 52.5	tot= 36	disease= 1	( 2.78 -1.21 )	conserved= 7	( 19.44 -1.14 )
chr 10	45.0 - 55.0	tot= 26	disease= 2	( 7.69 0.00 )	conserved= 7	( 26.92 -0.61 )
chr 10	47.5 - 57.5	tot= 30	disease= 3	( 10.00 0.57 )	conserved= 9	( 30.00 -0.39 )
chr 10	50.0 - 60.0	tot= 59	disease= 7	( 11.86 1.03 )	conserved= 17	( 28.81 -0.47 )
chr 10	52.5 - 62.5	tot= 85	disease= 12	( 14.12 1.59 )	conserved= 28	( 32.94 -0.18 )
chr 10	55.0 - 65.0	tot= 89	disease= 11	( 12.36 1.15 )	conserved= 27	( 30.34 -0.36 )
chr 10	57.5 - 67.5	tot= 89	disease= 12	( 13.48 1.43 )	conserved= 27	( 30.34 -0.36 )
chr 10	60.0 - 70.0	tot= 69	disease= 8	( 11.59 0.96 )	conserved= 20	( 28.99 -0.46 )
chr 10	62.5 - 72.5	tot= 38	disease= 2	( 5.26 -0.60 )	conserved= 7	( 18.42 -1.22 )
chr 10	65.0 - 75.0	tot= 38	disease= 4	( 10.53 0.70 )	conserved= 6	( 15.79 -1.41 )
chr 10	67.5 - 77.5	tot= 85	disease= 8	( 9.41 0.43 )	conserved= 22	( 25.88 -0.68 )
chr 10	70.0 - 80.0	tot= 163	disease= 14	( 8.59 0.22 )	conserved= 77	( 47.24 0.85 )
chr 10	72.5 - 82.5	tot= 236	disease= 18	( 7.63 -0.02 )	conserved= 109	( 46.19 0.77 )
chr 10	75.0 - 85.0	tot= 243	disease= 16	( 6.58 -0.27 )	conserved= 115	( 47.33 0.85 )
chr 10	77.5 - 87.5	tot= 206	disease= 14	( 6.80 -0.22 )	conserved= 100	( 48.54 0.94 )
chr 10	80.0 - 90.0	tot= 142	disease= 9	( 6.34 -0.33 )	conserved= 56	( 39.44 0.29 )
chr 10	82.5 - 92.5	tot= 66	disease= 6	( 9.09 0.35 )	conserved= 24	( 36.36 0.07 )
chr 10	85.0 - 95.0	tot= 70	disease= 7	( 10.00 0.57 )	conserved= 27	( 38.57 0.23 )
chr 10	87.5 - 97.5	tot= 63	disease= 4	( 6.35 -0.33 )	conserved= 26	( 41.27 0.42 )
chr 10	90.0 - 100.0	tot= 48	disease= 3	( 6.25 -0.36 )	conserved= 15	( 31.25 -0.30 )
chr 10	92.5 - 102.5	tot= 47	disease= 2	( 4.26 -0.85 )	conserved= 15	( 31.91 -0.25 )
chr 10	95.0 - 105.0	tot= 29	disease= 1	( 3.45 -1.05 )	conserved= 6	( 20.69 -1.05 )
chr 10	97.5 - 107.5	tot= 26	disease= 1	( 3.85 -0.95 )	conserved= 7	( 26.92 -0.61 )
chr 10	100.0 - 110.0	tot= 21	disease= 1	( 4.76 -0.72 )	conserved= 7	( 33.33 -0.15 )
chr 10	102.5 - 112.5	tot= 29	disease= 1	( 3.45 -1.05 )	conserved= 6	( 20.69 -1.05 )
chr 10	105.0 - 115.0	tot= 35	disease= 2	( 5.71 -0.49 )	conserved= 9	( 25.71 -0.69 )
chr 10	107.5 - 117.5	tot= 52	disease= 3	( 5.77 -0.47 )	conserved= 12	( 23.08 -0.88 )
chr 10	110.0 - 120.0	tot= 62	disease= 4	( 6.45 -0.31 )	conserved= 15	( 24.19 -0.80 )
chr 10	112.5 - 122.5	tot= 67	disease= 6	( 8.96 0.31 )	conserved= 19	( 28.36 -0.51 )
chr 10	115.0 - 125.0	tot= 61	disease= 5	( 8.20 0.13 )	conserved= 15	( 24.59 -0.78 )
chr 10	117.5 - 127.5	tot= 89	disease= 7	( 7.87 0.04 )	conserved= 32	( 35.96 0.04 )
chr 10	120.0 - 130.0	tot= 178	disease= 10	( 5.62 -0.51 )	conserved= 56	( 31.46 -0.28 )
chr 10	122.5 - 132.5	tot= 159	disease= 8	( 5.03 -0.66 )	conserved= 51	( 32.08 -0.24 )
chr 11	0.0 - 10.0	tot= 94	disease= 8	( 8.51 0.20 )	conserved= 51	( 54.26 1.35 )
chr 11	2.5 - 12.5	tot= 105	disease= 9	( 8.57 0.22 )	conserved= 53	( 50.48 1.08 )
chr 11	5.0 - 15.0	tot= 53	disease= 6	( 11.32 0.90 )	conserved= 28	( 52.83 1.25 )
chr 11	7.5 - 17.5	tot= 28	disease= 2	( 7.14 -0.14 )	conserved= 10	( 35.71 0.02 )
chr 11	10.0 - 20.0	tot= 25	disease= 2	( 8.00 0.08 )	conserved= 5	( 20.00 -1.10 )
chr 11	12.5 - 22.5	tot= 30	disease= 1	( 3.33 -1.08 )	conserved= 7	( 23.33 -0.87 )
chr 11	15.0 - 25.0	tot= 47	disease= 2	( 4.26 -0.85 )	conserved= 13	( 27.66 -0.56 )
chr 11	17.5 - 27.5	tot= 42	disease= 1	( 2.38 -1.31 )	conserved= 11	( 26.19 -0.66 )
chr 11	20.0 - 30.0	tot= 52	disease= 2	( 3.85 -0.95 )	conserved= 16	( 30.77 -0.33 )
chr 11	22.5 - 32.5	tot= 62	disease= 2	( 3.23 -1.10 )	conserved= 23	( 37.10 0.12 )
chr 11	25.0 - 35.0	tot= 62	disease= 2	( 3.23 -1.10 )	conserved= 20	( 32.26 -0.23 )
chr 11	27.5 - 37.5	tot= 62	disease= 2	( 3.23 -1.10 )	conserved= 24	( 38.71 0.24 )
chr 11	30.0 - 40.0	tot= 48	disease= 1	( 2.08 -1.38 )	conserved= 18	( 37.50 0.15 )
chr 11	32.5 - 42.5	tot= 30	disease= 3	( 10.00 0.57 )	conserved= 10	( 33.33 -0.15 )
chr 11	35.0 - 45.0	tot= 28	disease= 3	( 10.71 0.75 )	conserved= 13	( 46.43 0.79 )
chr 11	37.5 - 47.5	tot= 42	disease= 4	( 9.52 0.45 )	conserved= 16	( 38.10 0.19 )
chr 11	40.0 - 50.0	tot= 84	disease= 5	( 5.95 -0.43 )	conserved= 19	( 22.62 -0.92 )
chr 11	42.5 - 52.5	tot= 122	disease= 6	( 4.92 -0.68 )	conserved= 34	( 27.87 -0.54 )
chr 11	45.0 - 55.0	tot= 148	disease= 11	( 7.43 -0.06 )	conserved= 46	( 31.08 -0.31 )
chr 11	47.5 - 57.5	tot= 140	disease= 11	( 7.86 0.04 )	conserved= 47	( 33.57 -0.13 )
chr 11	50.0 - 60.0	tot= 179	disease= 12	( 6.70 -0.24 )	conserved= 59	( 32.96 -0.18 )
chr 11	52.5 - 62.5	tot= 184	disease= 14	( 7.61 -0.02 )	conserved= 63	( 34.24 -0.08 )
chr 11	55.0 - 65.0	tot= 158	disease= 11	( 6.96 -0.18 )	conserved= 46	( 29.11 -0.45 )
chr 11	57.5 - 67.5	tot= 164	disease= 14	( 8.54 0.21 )	conserved= 45	( 27.44 -0.57 )
chr 11	60.0 - 70.0	tot= 170	disease= 20	( 11.76 1.01 )	conserved= 88	( 51.76 1.17 )
chr 11	62.5 - 72.5	tot= 180	disease= 19	( 10.56 0.71 )	conserved= 112	( 62.22 1.92 )
chr 11	65.0 - 75.0	tot= 228	disease= 20	( 8.77 0.27 )	conserved= 133	( 58.33 1.64 )
chr 11	67.5 - 77.5	tot= 258	disease= 19	( 7.36 -0.08 )	conserved= 158	( 61.24 1.85 )
chr 11	70.0 - 80.0	tot= 230	disease= 14	( 6.09 -0.40 )	conserved= 127	( 55.22 1.42 )
chr 11	72.5 - 82.5	tot= 188	disease= 10	( 5.32 -0.59 )	conserved= 87	( 46.28 0.78 )
chr 11	75.0 - 85.0	tot= 177	disease= 12	( 6.78 -0.22 )	conserved= 88	( 49.72 1.02 )
chr 11	77.5 - 87.5	tot= 161	disease= 13	( 8.07 0.09 )	conserved= 75	( 46.58 0.80 )
chr 11	80.0 - 90.0	tot= 134	disease= 14	( 10.45 0.68 )	conserved= 58	( 43.28 0.56 )
chr 11	82.5 - 92.5	tot= 122	disease= 14	( 11.48 0.93 )	conserved= 53	( 43.44 0.58 )
chr 11	85.0 - 95.0	tot= 104	disease= 11	( 10.58 0.71 )	conserved= 45	( 43.27 0.56 )
chr 11	87.5 - 97.5	tot= 135	disease= 10	( 7.41 -0.07 )	conserved= 51	( 37.78 0.17 )
chr 11	90.0 - 100.0	tot= 226	disease= 10	( 4.42 -0.81 )	conserved= 90	( 39.82 0.32 )
chr 11	92.5 - 102.5	tot= 313	disease= 19	( 6.07 -0.40 )	conserved= 157	( 50.16 1.06 )
chr 11	95.0 - 105.0	tot= 325	disease= 20	( 6.15 -0.38 )	conserved= 158	( 48.62 0.95 )
chr 11	97.5 - 107.5	tot= 304	disease= 21	( 6.91 -0.19 )	conserved= 153	( 50.33 1.07 )
chr 11	100.0 - 110.0	tot= 204	disease= 22	( 10.78 0.76 )	conserved= 112	( 54.90 1.40 )
chr 11	102.5 - 112.5	tot= 116	disease= 14	( 12.07 1.08 )	conserved= 45	( 38.79 0.24 )
chr 11	105.0 - 115.0	tot= 103	disease= 11	( 10.68 0.74 )	conserved= 38	( 36.89 0.11 )
chr 11	107.5 - 117.5	tot= 138	disease= 12	( 8.70 0.25 )	conserved= 64	( 46.38 0.79 )
chr 11	110.0 - 120.0	tot= 161	disease= 10	( 6.21 -0.37 )	conserved= 73	( 45.34 0.71 )
chr 11	112.5 - 122.5	tot= 222	disease= 11	( 4.95 -0.68 )	conserved= 90	( 40.54 0.37 )
chr 11	115.0 - 125.0	tot= 189	disease= 10	( 5.29 -0.59 )	conserved= 81	( 42.86 0.53 )
chr 12	0.0 - 10.0	tot= 40	disease= 2	( 5.00 -0.66 )	conserved= 6	( 15.00 -1.46 )
chr 12	2.5 - 12.5	tot= 49	disease= 2	( 4.08 -0.89 )	conserved= 7	( 14.29 -1.51 )
chr 12	5.0 - 15.0	tot= 31	disease= 2	( 6.45 -0.31 )	conserved= 4	( 12.90 -1.61 )
chr 12	7.5 - 17.5	tot= 39	disease= 2	( 5.13 -0.63 )	conserved= 6	( 15.38 -1.43 )
chr 12	10.0 - 20.0	tot= 30	disease= 1	( 3.33 -1.08 )	conserved= 4	( 13.33 -1.58 )
chr 12	12.5 - 22.5	tot= 33	disease= 1	( 3.03 -1.15 )	conserved= 6	( 18.18 -1.23 )
chr 12	15.0 - 25.0	tot= 31	disease= 1	( 3.23 -1.10 )	conserved= 6	( 19.35 -1.15 )
chr 12	17.5 - 27.5	tot= 32	disease= 1	( 3.12 -1.13 )	conserved= 6	( 18.75 -1.19 )
chr 12	20.0 - 30.0	tot= 37	disease= 0	( 0.00 -1.90 )	conserved= 8	( 21.62 -0.99 )
chr 12	22.5 - 32.5	tot= 45	disease= 3	( 6.67 -0.25 )	conserved= 12	( 26.67 -0.63 )
chr 12	25.0 - 35.0	tot= 58	disease= 4	( 6.90 -0.20 )	conserved= 14	( 24.14 -0.81 )
chr 12	27.5 - 37.5	tot= 59	disease= 4	( 6.78 -0.22 )	conserved= 16	( 27.12 -0.59 )
chr 12	30.0 - 40.0	tot= 53	disease= 4	( 7.55 -0.04 )	conserved= 13	( 24.53 -0.78 )
chr 12	32.5 - 42.5	tot= 42	disease= 1	( 2.38 -1.31 )	conserved= 6	( 14.29 -1.51 )
chr 12	35.0 - 45.0	tot= 27	disease= 0	( 0.00 -1.90 )	conserved= 4	( 14.81 -1.48 )
chr 12	37.5 - 47.5	tot= 19	disease= 0	( 0.00 -1.90 )	conserved= 0	( 0.00 -2.54 )
chr 12	40.0 - 50.0	tot= 16	disease= 0	( 0.00 -1.90 )	conserved= 0	( 0.00 -2.54 )
chr 12	42.5 - 52.5	tot= 13	disease= 0	( 0.00 -1.90 )	conserved= 1	( 7.69 -1.99 )
chr 12	45.0 - 55.0	tot= 24	disease= 1	( 4.17 -0.87 )	conserved= 4	( 16.67 -1.34 )
chr 12	47.5 - 57.5	tot= 41	disease= 2	( 4.88 -0.69 )	conserved= 8	( 19.51 -1.14 )
chr 12	50.0 - 60.0	tot= 50	disease= 4	( 8.00 0.08 )	conserved= 13	( 26.00 -0.67 )
chr 12	52.5 - 62.5	tot= 51	disease= 4	( 7.84 0.04 )	conserved= 16	( 31.37 -0.29 )
chr 12	55.0 - 65.0	tot= 40	disease= 3	( 7.50 -0.05 )	conserved= 14	( 35.00 -0.03 )
chr 12	57.5 - 67.5	tot= 28	disease= 3	( 10.71 0.75 )	conserved= 16	( 57.14 1.56 )
chr 12	60.0 - 70.0	tot= 19	disease= 1	( 5.26 -0.60 )	conserved= 11	( 57.89 1.61 )
chr 12	62.5 - 72.5	tot= 47	disease= 5	( 10.64 0.73 )	conserved= 17	( 36.17 0.05 )
chr 12	65.0 - 75.0	tot= 66	disease= 7	( 10.61 0.72 )	conserved= 28	( 42.42 0.50 )
chr 12	67.5 - 77.5	tot= 73	disease= 6	( 8.22 0.13 )	conserved= 30	( 41.10 0.41 )
chr 12	70.0 - 80.0	tot= 88	disease= 8	( 9.09 0.35 )	conserved= 37	( 42.05 0.48 )
chr 12	72.5 - 82.5	tot= 79	disease= 5	( 6.33 -0.34 )	conserved= 39	( 49.37 1.00 )
chr 12	75.0 - 85.0	tot= 73	disease= 3	( 4.11 -0.88 )	conserved= 30	( 41.10 0.41 )
chr 12	77.5 - 87.5	tot= 104	disease= 9	( 8.65 0.24 )	conserved= 49	( 47.12 0.84 )
chr 12	80.0 - 90.0	tot= 115	disease= 9	( 7.83 0.03 )	conserved= 47	( 40.87 0.39 )
chr 12	82.5 - 92.5	tot= 91	disease= 8	( 8.79 0.27 )	conserved= 36	( 39.56 0.30 )
chr 12	85.0 - 95.0	tot= 81	disease= 9	( 11.11 0.84 )	conserved= 36	( 44.44 0.65 )
chr 12	87.5 - 97.5	tot= 35	disease= 3	( 8.57 0.22 )	conserved= 9	( 25.71 -0.69 )
chr 12	90.0 - 100.0	tot= 14	disease= 2	( 14.29 1.63 )	conserved= 9	( 64.29 2.07 )
chr 12	92.5 - 102.5	tot= 33	disease= 4	( 12.12 1.09 )	conserved= 12	( 36.36 0.07 )
chr 12	95.0 - 105.0	tot= 60	disease= 6	( 10.00 0.57 )	conserved= 24	( 40.00 0.33 )
chr 12	97.5 - 107.5	tot= 95	disease= 15	( 15.79 2.00 )	conserved= 29	( 30.53 -0.35 )
chr 12	100.0 - 110.0	tot= 99	disease= 14	( 14.14 1.59 )	conserved= 29	( 29.29 -0.44 )
chr 12	102.5 - 112.5	tot= 101	disease= 12	( 11.88 1.03 )	conserved= 33	( 32.67 -0.20 )
chr 12	105.0 - 115.0	tot= 119	disease= 12	( 10.08 0.59 )	conserved= 42	( 35.29 -0.01 )
chr 12	107.5 - 117.5	tot= 87	disease= 3	( 3.45 -1.05 )	conserved= 38	( 43.68 0.59 )
chr 12	110.0 - 120.0	tot= 85	disease= 3	( 3.53 -1.03 )	conserved= 36	( 42.35 0.50 )
chr 12	112.5 - 122.5	tot= 67	disease= 4	( 5.97 -0.42 )	conserved= 28	( 41.79 0.46 )
chr 12	115.0 - 125.0	tot= 18	disease= 1	( 5.56 -0.53 )	conserved= 4	( 22.22 -0.94 )
chr 13	0.0 - 10.0	tot= 32	disease= 9	( 28.12 5.05 )	conserved= 10	( 31.25 -0.30 )
chr 13	2.5 - 12.5	tot= 37	disease= 10	( 27.03 4.77 )	conserved= 12	( 32.43 -0.21 )
chr 13	5.0 - 15.0	tot= 36	disease= 3	( 8.33 0.16 )	conserved= 7	( 19.44 -1.14 )
chr 13	7.5 - 17.5	tot= 36	disease= 3	( 8.33 0.16 )	conserved= 7	( 19.44 -1.14 )
chr 13	10.0 - 20.0	tot= 40	disease= 5	( 12.50 1.19 )	conserved= 8	( 20.00 -1.10 )
chr 13	12.5 - 22.5	tot= 83	disease= 4	( 4.82 -0.71 )	conserved= 7	( 8.43 -1.93 )
chr 13	15.0 - 25.0	tot= 123	disease= 5	( 4.07 -0.90 )	conserved= 14	( 11.38 -1.72 )
chr 13	17.5 - 27.5	tot= 138	disease= 4	( 2.90 -1.18 )	conserved= 16	( 11.59 -1.71 )
chr 13	20.0 - 30.0	tot= 142	disease= 2	( 1.41 -1.55 )	conserved= 14	( 9.86 -1.83 )
chr 13	22.5 - 32.5	tot= 107	disease= 5	( 4.67 -0.74 )	conserved= 15	( 14.02 -1.53 )
chr 13	25.0 - 35.0	tot= 76	disease= 3	( 3.95 -0.92 )	conserved= 13	( 17.11 -1.31 )
chr 13	27.5 - 37.5	tot= 69	disease= 4	( 5.80 -0.47 )	conserved= 14	( 20.29 -1.08 )
chr 13	30.0 - 40.0	tot= 64	disease= 5	( 7.81 0.03 )	conserved= 19	( 29.69 -0.41 )
chr 13	32.5 - 42.5	tot= 66	disease= 4	( 6.06 -0.40 )	conserved= 21	( 31.82 -0.26 )
chr 13	35.0 - 45.0	tot= 48	disease= 4	( 8.33 0.16 )	conserved= 19	( 39.58 0.30 )
chr 13	37.5 - 47.5	tot= 56	disease= 8	( 14.29 1.63 )	conserved= 22	( 39.29 0.28 )
chr 13	40.0 - 50.0	tot= 66	disease= 8	( 12.12 1.09 )	conserved= 28	( 42.42 0.50 )
chr 13	42.5 - 52.5	tot= 63	disease= 6	( 9.52 0.45 )	conserved= 28	( 44.44 0.65 )
chr 13	45.0 - 55.0	tot= 78	disease= 11	( 14.10 1.58 )	conserved= 33	( 42.31 0.49 )
chr 13	47.5 - 57.5	tot= 105	disease= 12	( 11.43 0.92 )	conserved= 55	( 52.38 1.22 )
chr 13	50.0 - 60.0	tot= 101	disease= 12	( 11.88 1.03 )	conserved= 49	( 48.51 0.94 )
chr 13	52.5 - 62.5	tot= 110	disease= 12	( 10.91 0.79 )	conserved= 45	( 40.91 0.39 )
chr 13	55.0 - 65.0	tot= 105	disease= 11	( 10.48 0.69 )	conserved= 39	( 37.14 0.12 )
chr 13	57.5 - 67.5	tot= 87	disease= 6	( 6.90 -0.20 )	conserved= 11	( 12.64 -1.63 )
chr 13	60.0 - 70.0	tot= 96	disease= 6	( 6.25 -0.36 )	conserved= 10	( 10.42 -1.79 )
chr 13	62.5 - 72.5	tot= 79	disease= 6	( 7.59 -0.02 )	conserved= 10	( 12.66 -1.63 )
chr 13	65.0 - 75.0	tot= 90	disease= 4	( 4.44 -0.80 )	conserved= 12	( 13.33 -1.58 )
chr 13	67.5 - 77.5	tot= 76	disease= 5	( 6.58 -0.27 )	conserved= 17	( 22.37 -0.93 )
chr 13	70.0 - 80.0	tot= 51	disease= 4	( 7.84 0.04 )	conserved= 13	( 25.49 -0.71 )
chr 13	72.5 - 82.5	tot= 53	disease= 4	( 7.55 -0.04 )	conserved= 14	( 26.42 -0.64 )
chr 13	75.0 - 85.0	tot= 26	disease= 2	( 7.69 0.00 )	conserved= 6	( 23.08 -0.88 )
chr 13	77.5 - 87.5	tot= 15	disease= 1	( 6.67 -0.25 )	conserved= 1	( 6.67 -2.06 )
chr 13	80.0 - 90.0	tot= 17	disease= 1	( 5.88 -0.45 )	conserved= 3	( 17.65 -1.27 )
chr 13	82.5 - 92.5	tot= 19	disease= 1	( 5.26 -0.60 )	conserved= 5	( 26.32 -0.65 )
chr 13	85.0 - 95.0	tot= 33	disease= 4	( 12.12 1.09 )	conserved= 10	( 30.30 -0.37 )
chr 13	87.5 - 97.5	tot= 50	disease= 5	( 10.00 0.57 )	conserved= 16	( 32.00 -0.24 )
chr 13	90.0 - 100.0	tot= 67	disease= 6	( 8.96 0.31 )	conserved= 19	( 28.36 -0.51 )
chr 13	92.5 - 102.5	tot= 86	disease= 8	( 9.30 0.40 )	conserved= 23	( 26.74 -0.62 )
chr 13	95.0 - 105.0	tot= 77	disease= 5	( 6.49 -0.30 )	conserved= 21	( 27.27 -0.58 )
chr 13	97.5 - 107.5	tot= 67	disease= 3	( 4.48 -0.79 )	conserved= 20	( 29.85 -0.40 )
chr 13	100.0 - 110.0	tot= 56	disease= 3	( 5.36 -0.58 )	conserved= 18	( 32.14 -0.23 )
chr 13	102.5 - 112.5	tot= 38	disease= 2	( 5.26 -0.60 )	conserved= 12	( 31.58 -0.27 )
chr 13	105.0 - 115.0	tot= 51	disease= 2	( 3.92 -0.93 )	conserved= 15	( 29.41 -0.43 )
chr 13	107.5 - 117.5	tot= 51	disease= 4	( 7.84 0.04 )	conserved= 11	( 21.57 -0.99 )
chr 13	110.0 - 120.0	tot= 47	disease= 5	( 10.64 0.73 )	conserved= 8	( 17.02 -1.32 )
chr 13	112.5 - 122.5	tot= 45	disease= 4	( 8.89 0.30 )	conserved= 7	( 15.56 -1.42 )
chr 13	115.0 - 125.0	tot= 23	disease= 4	( 17.39 2.40 )	conserved= 1	( 4.35 -2.23 )
chr 14	0.0 - 10.0	tot= 37	disease= 2	( 5.41 -0.56 )	conserved= 8	( 21.62 -0.99 )
chr 14	2.5 - 12.5	tot= 40	disease= 2	( 5.00 -0.66 )	conserved= 8	( 20.00 -1.10 )
chr 14	5.0 - 15.0	tot= 43	disease= 3	( 6.98 -0.18 )	conserved= 11	( 25.58 -0.70 )
chr 14	7.5 - 17.5	tot= 43	disease= 3	( 6.98 -0.18 )	conserved= 11	( 25.58 -0.70 )
chr 14	10.0 - 20.0	tot= 29	disease= 2	( 6.90 -0.20 )	conserved= 3	( 10.34 -1.80 )
chr 14	12.5 - 22.5	tot= 57	disease= 3	( 5.26 -0.60 )	conserved= 15	( 26.32 -0.65 )
chr 14	15.0 - 25.0	tot= 58	disease= 4	( 6.90 -0.20 )	conserved= 14	( 24.14 -0.81 )
chr 14	17.5 - 27.5	tot= 70	disease= 4	( 5.71 -0.49 )	conserved= 18	( 25.71 -0.69 )
chr 14	20.0 - 30.0	tot= 77	disease= 4	( 5.19 -0.62 )	conserved= 24	( 31.17 -0.30 )
chr 14	22.5 - 32.5	tot= 83	disease= 6	( 7.23 -0.11 )	conserved= 39	( 46.99 0.83 )
chr 14	25.0 - 35.0	tot= 103	disease= 7	( 6.80 -0.22 )	conserved= 41	( 39.81 0.31 )
chr 14	27.5 - 37.5	tot= 95	disease= 9	( 9.47 0.44 )	conserved= 41	( 43.16 0.56 )
chr 14	30.0 - 40.0	tot= 89	disease= 9	( 10.11 0.60 )	conserved= 39	( 43.82 0.60 )
chr 14	32.5 - 42.5	tot= 61	disease= 8	( 13.11 1.34 )	conserved= 16	( 26.23 -0.66 )
chr 14	35.0 - 45.0	tot= 44	disease= 5	( 11.36 0.91 )	conserved= 12	( 27.27 -0.58 )
chr 14	37.5 - 47.5	tot= 47	disease= 4	( 8.51 0.20 )	conserved= 14	( 29.79 -0.40 )
chr 14	40.0 - 50.0	tot= 61	disease= 5	( 8.20 0.13 )	conserved= 22	( 36.07 0.05 )
chr 14	42.5 - 52.5	tot= 112	disease= 4	( 3.57 -1.02 )	conserved= 33	( 29.46 -0.43 )
chr 14	45.0 - 55.0	tot= 128	disease= 6	( 4.69 -0.74 )	conserved= 54	( 42.19 0.49 )
chr 14	47.5 - 57.5	tot= 206	disease= 11	( 5.34 -0.58 )	conserved= 95	( 46.12 0.77 )
chr 14	50.0 - 60.0	tot= 207	disease= 14	( 6.76 -0.23 )	conserved= 95	( 45.89 0.75 )
chr 14	52.5 - 62.5	tot= 168	disease= 15	( 8.93 0.31 )	conserved= 92	( 54.76 1.39 )
chr 14	55.0 - 65.0	tot= 167	disease= 14	( 8.38 0.17 )	conserved= 85	( 50.90 1.11 )
chr 14	57.5 - 67.5	tot= 100	disease= 10	( 10.00 0.57 )	conserved= 43	( 43.00 0.54 )
chr 14	60.0 - 70.0	tot= 100	disease= 6	( 6.00 -0.42 )	conserved= 31	( 31.00 -0.32 )
chr 14	62.5 - 72.5	tot= 112	disease= 7	( 6.25 -0.36 )	conserved= 42	( 37.50 0.15 )
chr 14	65.0 - 75.0	tot= 93	disease= 9	( 9.68 0.49 )	conserved= 32	( 34.41 -0.07 )
chr 14	67.5 - 77.5	tot= 89	disease= 8	( 8.99 0.32 )	conserved= 31	( 34.83 -0.04 )
chr 14	70.0 - 80.0	tot= 87	disease= 7	( 8.05 0.09 )	conserved= 33	( 37.93 0.18 )
chr 14	72.5 - 82.5	tot= 60	disease= 4	( 6.67 -0.25 )	conserved= 11	( 18.33 -1.22 )
chr 14	75.0 - 85.0	tot= 52	disease= 1	( 1.92 -1.42 )	conserved= 7	( 13.46 -1.57 )
chr 14	77.5 - 87.5	tot= 28	disease= 0	( 0.00 -1.90 )	conserved= 4	( 14.29 -1.51 )
chr 14	80.0 - 90.0	tot= 10	disease= 0	( 0.00 -1.90 )	conserved= 2	( 20.00 -1.10 )
chr 14	82.5 - 92.5	tot= 4	disease= 0	( 0.00 -1.90 )	conserved= 1	( 25.00 -0.75 )
chr 14	85.0 - 95.0	tot= 4	disease= 0	( 0.00 -1.90 )	conserved= 1	( 25.00 -0.75 )
chr 14	87.5 - 97.5	tot= 5	disease= 0	( 0.00 -1.90 )	conserved= 0	( 0.00 -2.54 )
chr 14	90.0 - 100.0	tot= 9	disease= 0	( 0.00 -1.90 )	conserved= 0	( 0.00 -2.54 )
chr 14	92.5 - 102.5	tot= 18	disease= 0	( 0.00 -1.90 )	conserved= 0	( 0.00 -2.54 )
chr 14	95.0 - 105.0	tot= 27	disease= 2	( 7.41 -0.07 )	conserved= 4	( 14.81 -1.48 )
chr 14	97.5 - 107.5	tot= 31	disease= 2	( 6.45 -0.31 )	conserved= 5	( 16.13 -1.38 )
chr 14	100.0 - 110.0	tot= 26	disease= 3	( 11.54 0.95 )	conserved= 5	( 19.23 -1.16 )
chr 14	102.5 - 112.5	tot= 19	disease= 3	( 15.79 2.00 )	conserved= 7	( 36.84 0.10 )
chr 14	105.0 - 115.0	tot= 9	disease= 1	( 11.11 0.84 )	conserved= 3	( 33.33 -0.15 )
chr 14	107.5 - 117.5	tot= 5	disease= 1	( 20.00 3.04 )	conserved= 4	( 80.00 3.19 )
chr 14	110.0 - 120.0	tot= 15	disease= 0	( 0.00 -1.90 )	conserved= 8	( 53.33 1.28 )
chr 14	112.5 - 122.5	tot= 25	disease= 0	( 0.00 -1.90 )	conserved= 14	( 56.00 1.47 )
chr 14	115.0 - 125.0	tot= 38	disease= 3	( 7.89 0.05 )	conserved= 15	( 39.47 0.29 )
chr 14	117.5 - 127.5	tot= 36	disease= 3	( 8.33 0.16 )	conserved= 13	( 36.11 0.05 )
chr 15	0.0 - 10.0	tot= 40	disease= 7	( 17.50 2.42 )	conserved= 11	( 27.50 -0.57 )
chr 15	2.5 - 12.5	tot= 60	disease= 7	( 11.67 0.98 )	conserved= 22	( 36.67 0.09 )
chr 15	5.0 - 15.0	tot= 56	disease= 5	( 8.93 0.31 )	conserved= 21	( 37.50 0.15 )
chr 15	7.5 - 17.5	tot= 41	disease= 3	( 7.32 -0.09 )	conserved= 20	( 48.78 0.96 )
chr 15	10.0 - 20.0	tot= 26	disease= 0	( 0.00 -1.90 )	conserved= 12	( 46.15 0.77 )
chr 15	12.5 - 22.5	tot= 8	disease= 0	( 0.00 -1.90 )	conserved= 1	( 12.50 -1.64 )
chr 15	15.0 - 25.0	tot= 5	disease= 0	( 0.00 -1.90 )	conserved= 0	( 0.00 -2.54 )
chr 15	17.5 - 27.5	tot= 13	disease= 1	( 7.69 0.00 )	conserved= 1	( 7.69 -1.99 )
chr 15	20.0 - 30.0	tot= 18	disease= 2	( 11.11 0.84 )	conserved= 2	( 11.11 -1.74 )
chr 15	22.5 - 32.5	tot= 26	disease= 4	( 15.38 1.90 )	conserved= 4	( 15.38 -1.43 )
chr 15	25.0 - 35.0	tot= 39	disease= 4	( 10.26 0.63 )	conserved= 10	( 25.64 -0.70 )
chr 15	27.5 - 37.5	tot= 47	disease= 4	( 8.51 0.20 )	conserved= 13	( 27.66 -0.56 )
chr 15	30.0 - 40.0	tot= 56	disease= 4	( 7.14 -0.14 )	conserved= 21	( 37.50 0.15 )
chr 15	32.5 - 42.5	tot= 52	disease= 2	( 3.85 -0.95 )	conserved= 21	( 40.38 0.36 )
chr 15	35.0 - 45.0	tot= 50	disease= 3	( 6.00 -0.42 )	conserved= 20	( 40.00 0.33 )
chr 15	37.5 - 47.5	tot= 35	disease= 2	( 5.71 -0.49 )	conserved= 16	( 45.71 0.74 )
chr 15	40.0 - 50.0	tot= 20	disease= 1	( 5.00 -0.66 )	conserved= 7	( 35.00 -0.03 )
chr 15	42.5 - 52.5	tot= 20	disease= 2	( 10.00 0.57 )	conserved= 10	( 50.00 1.05 )
chr 15	45.0 - 55.0	tot= 21	disease= 3	( 14.29 1.63 )	conserved= 11	( 52.38 1.22 )
chr 15	47.5 - 57.5	tot= 27	disease= 3	( 11.11 0.84 )	conserved= 11	( 40.74 0.38 )
chr 15	50.0 - 60.0	tot= 50	disease= 4	( 8.00 0.08 )	conserved= 26	( 52.00 1.19 )
chr 15	52.5 - 62.5	tot= 48	disease= 4	( 8.33 0.16 )	conserved= 21	( 43.75 0.60 )
chr 15	55.0 - 65.0	tot= 45	disease= 2	( 4.44 -0.80 )	conserved= 16	( 35.56 0.01 )
chr 15	57.5 - 67.5	tot= 49	disease= 4	( 8.16 0.12 )	conserved= 25	( 51.02 1.12 )
chr 15	60.0 - 70.0	tot= 29	disease= 3	( 10.34 0.66 )	conserved= 10	( 34.48 -0.07 )
chr 15	62.5 - 72.5	tot= 29	disease= 2	( 6.90 -0.20 )	conserved= 13	( 44.83 0.67 )
chr 15	65.0 - 75.0	tot= 53	disease= 5	( 9.43 0.43 )	conserved= 20	( 37.74 0.17 )
chr 15	67.5 - 77.5	tot= 118	disease= 5	( 4.24 -0.85 )	conserved= 51	( 43.22 0.56 )
chr 15	70.0 - 80.0	tot= 188	disease= 13	( 6.91 -0.19 )	conserved= 94	( 50.00 1.05 )
chr 15	72.5 - 82.5	tot= 237	disease= 22	( 9.28 0.39 )	conserved= 116	( 48.95 0.97 )
chr 15	75.0 - 85.0	tot= 241	disease= 21	( 8.71 0.25 )	conserved= 131	( 54.36 1.36 )
chr 15	77.5 - 87.5	tot= 178	disease= 23	( 12.92 1.29 )	conserved= 103	( 57.87 1.61 )
chr 15	80.0 - 90.0	tot= 139	disease= 19	( 13.67 1.48 )	conserved= 81	( 58.27 1.64 )
chr 15	82.5 - 92.5	tot= 98	disease= 12	( 12.24 1.12 )	conserved= 59	( 60.20 1.78 )
chr 15	85.0 - 95.0	tot= 72	disease= 11	( 15.28 1.87 )	conserved= 46	( 63.89 2.04 )
chr 15	87.5 - 97.5	tot= 69	disease= 7	( 10.14 0.61 )	conserved= 36	( 52.17 1.20 )
chr 15	90.0 - 100.0	tot= 108	disease= 8	( 7.41 -0.07 )	conserved= 59	( 54.63 1.38 )
chr 15	92.5 - 102.5	tot= 175	disease= 10	( 5.71 -0.49 )	conserved= 94	( 53.71 1.31 )
chr 15	95.0 - 105.0	tot= 190	disease= 9	( 4.74 -0.73 )	conserved= 97	( 51.05 1.12 )
chr 15	97.5 - 107.5	tot= 179	disease= 9	( 5.03 -0.66 )	conserved= 95	( 53.07 1.27 )
chr 16	0.0 - 10.0	tot= 53	disease= 5	( 9.43 0.43 )	conserved= 27	( 50.94 1.11 )
chr 16	2.5 - 12.5	tot= 82	disease= 6	( 7.32 -0.09 )	conserved= 44	( 53.66 1.31 )
chr 16	5.0 - 15.0	tot= 72	disease= 7	( 9.72 0.50 )	conserved= 28	( 38.89 0.25 )
chr 16	7.5 - 17.5	tot= 96	disease= 8	( 8.33 0.16 )	conserved= 31	( 32.29 -0.22 )
chr 16	10.0 - 20.0	tot= 141	disease= 10	( 7.09 -0.15 )	conserved= 44	( 31.21 -0.30 )
chr 16	12.5 - 22.5	tot= 147	disease= 12	( 8.16 0.12 )	conserved= 40	( 27.21 -0.59 )
chr 16	15.0 - 25.0	tot= 144	disease= 13	( 9.03 0.33 )	conserved= 49	( 34.03 -0.10 )
chr 16	17.5 - 27.5	tot= 121	disease= 14	( 11.57 0.96 )	conserved= 44	( 36.36 0.07 )
chr 16	20.0 - 30.0	tot= 75	disease= 11	( 14.67 1.72 )	conserved= 30	( 40.00 0.33 )
chr 16	22.5 - 32.5	tot= 73	disease= 8	( 10.96 0.81 )	conserved= 32	( 43.84 0.60 )
chr 16	25.0 - 35.0	tot= 76	disease= 5	( 6.58 -0.27 )	conserved= 31	( 40.79 0.39 )
chr 16	27.5 - 37.5	tot= 100	disease= 5	( 5.00 -0.66 )	conserved= 42	( 42.00 0.47 )
chr 16	30.0 - 40.0	tot= 114	disease= 5	( 4.39 -0.82 )	conserved= 54	( 47.37 0.86 )
chr 16	32.5 - 42.5	tot= 85	disease= 5	( 5.88 -0.45 )	conserved= 39	( 45.88 0.75 )
chr 16	35.0 - 45.0	tot= 81	disease= 5	( 6.17 -0.37 )	conserved= 43	( 53.09 1.27 )
chr 16	37.5 - 47.5	tot= 63	disease= 2	( 3.17 -1.11 )	conserved= 33	( 52.38 1.22 )
chr 16	40.0 - 50.0	tot= 54	disease= 1	( 1.85 -1.44 )	conserved= 22	( 40.74 0.38 )
chr 16	42.5 - 52.5	tot= 57	disease= 1	( 1.75 -1.47 )	conserved= 22	( 38.60 0.23 )
chr 16	45.0 - 55.0	tot= 37	disease= 0	( 0.00 -1.90 )	conserved= 8	( 21.62 -0.99 )
chr 16	47.5 - 57.5	tot= 42	disease= 0	( 0.00 -1.90 )	conserved= 9	( 21.43 -1.00 )
chr 16	50.0 - 60.0	tot= 68	disease= 2	( 2.94 -1.17 )	conserved= 8	( 11.76 -1.69 )
chr 16	52.5 - 62.5	tot= 61	disease= 2	( 3.28 -1.09 )	conserved= 8	( 13.11 -1.60 )
chr 16	55.0 - 65.0	tot= 71	disease= 2	( 2.82 -1.20 )	conserved= 9	( 12.68 -1.63 )
chr 16	57.5 - 67.5	tot= 54	disease= 2	( 3.70 -0.98 )	conserved= 3	( 5.56 -2.14 )
chr 16	60.0 - 70.0	tot= 15	disease= 0	( 0.00 -1.90 )	conserved= 1	( 6.67 -2.06 )
chr 16	62.5 - 72.5	tot= 17	disease= 1	( 5.88 -0.45 )	conserved= 1	( 5.88 -2.12 )
chr 16	65.0 - 75.0	tot= 9	disease= 1	( 11.11 0.84 )	conserved= 0	( 0.00 -2.54 )
chr 16	67.5 - 77.5	tot= 11	disease= 1	( 9.09 0.35 )	conserved= 3	( 27.27 -0.58 )
chr 16	70.0 - 80.0	tot= 16	disease= 2	( 12.50 1.19 )	conserved= 7	( 43.75 0.60 )
chr 16	72.5 - 82.5	tot= 15	disease= 1	( 6.67 -0.25 )	conserved= 7	( 46.67 0.81 )
chr 16	75.0 - 85.0	tot= 19	disease= 2	( 10.53 0.70 )	conserved= 7	( 36.84 0.10 )
chr 16	77.5 - 87.5	tot= 21	disease= 2	( 9.52 0.45 )	conserved= 11	( 52.38 1.22 )
chr 16	80.0 - 90.0	tot= 43	disease= 1	( 2.33 -1.32 )	conserved= 9	( 20.93 -1.04 )
chr 16	82.5 - 92.5	tot= 80	disease= 6	( 7.50 -0.05 )	conserved= 22	( 27.50 -0.57 )
chr 16	85.0 - 95.0	tot= 91	disease= 8	( 8.79 0.27 )	conserved= 36	( 39.56 0.30 )
chr 16	87.5 - 97.5	tot= 97	disease= 9	( 9.28 0.39 )	conserved= 34	( 35.05 -0.03 )
chr 16	90.0 - 100.0	tot= 79	disease= 9	( 11.39 0.91 )	conserved= 35	( 44.30 0.64 )
chr 16	92.5 - 102.5	tot= 41	disease= 4	( 9.76 0.51 )	conserved= 22	( 53.66 1.31 )
chr 17	0.0 - 10.0	tot= 45	disease= 0	( 0.00 -1.90 )	conserved= 12	( 26.67 -0.63 )
chr 17	2.5 - 12.5	tot= 51	disease= 0	( 0.00 -1.90 )	conserved= 12	( 23.53 -0.85 )
chr 17	5.0 - 15.0	tot= 74	disease= 2	( 2.70 -1.23 )	conserved= 15	( 20.27 -1.08 )
chr 17	7.5 - 17.5	tot= 74	disease= 3	( 4.05 -0.90 )	conserved= 12	( 16.22 -1.37 )
chr 17	10.0 - 20.0	tot= 68	disease= 3	( 4.41 -0.81 )	conserved= 12	( 17.65 -1.27 )
chr 17	12.5 - 22.5	tot= 96	disease= 3	( 3.12 -1.13 )	conserved= 12	( 12.50 -1.64 )
chr 17	15.0 - 25.0	tot= 143	disease= 5	( 3.50 -1.04 )	conserved= 42	( 29.37 -0.43 )
chr 17	17.5 - 27.5	tot= 213	disease= 10	( 4.69 -0.74 )	conserved= 94	( 44.13 0.62 )
chr 17	20.0 - 30.0	tot= 254	disease= 13	( 5.12 -0.64 )	conserved= 123	( 48.43 0.93 )
chr 17	22.5 - 32.5	tot= 255	disease= 18	( 7.06 -0.16 )	conserved= 140	( 54.90 1.40 )
chr 17	25.0 - 35.0	tot= 272	disease= 25	( 9.19 0.37 )	conserved= 140	( 51.47 1.15 )
chr 17	27.5 - 37.5	tot= 305	disease= 22	( 7.21 -0.12 )	conserved= 123	( 40.33 0.35 )
chr 17	30.0 - 40.0	tot= 281	disease= 19	( 6.76 -0.23 )	conserved= 91	( 32.38 -0.22 )
chr 17	32.5 - 42.5	tot= 256	disease= 16	( 6.25 -0.36 )	conserved= 75	( 29.30 -0.44 )
chr 17	35.0 - 45.0	tot= 182	disease= 8	( 4.40 -0.81 )	conserved= 53	( 29.12 -0.45 )
chr 17	37.5 - 47.5	tot= 120	disease= 10	( 8.33 0.16 )	conserved= 41	( 34.17 -0.09 )
chr 17	40.0 - 50.0	tot= 126	disease= 13	( 10.32 0.65 )	conserved= 53	( 42.06 0.48 )
chr 17	42.5 - 52.5	tot= 124	disease= 12	( 9.68 0.49 )	conserved= 52	( 41.94 0.47 )
chr 17	45.0 - 55.0	tot= 114	disease= 9	( 7.89 0.05 )	conserved= 41	( 35.96 0.04 )
chr 17	47.5 - 57.5	tot= 124	disease= 7	( 5.65 -0.50 )	conserved= 13	( 10.48 -1.79 )
chr 17	50.0 - 60.0	tot= 90	disease= 4	( 4.44 -0.80 )	conserved= 1	( 1.11 -2.46 )
chr 17	52.5 - 62.5	tot= 82	disease= 3	( 3.66 -1.00 )	conserved= 1	( 1.22 -2.45 )
chr 17	55.0 - 65.0	tot= 78	disease= 3	( 3.85 -0.95 )	conserved= 1	( 1.28 -2.44 )
chr 17	57.5 - 67.5	tot= 27	disease= 1	( 3.70 -0.98 )	conserved= 5	( 18.52 -1.21 )
chr 17	60.0 - 70.0	tot= 32	disease= 1	( 3.12 -1.13 )	conserved= 6	( 18.75 -1.19 )
chr 17	62.5 - 72.5	tot= 48	disease= 1	( 2.08 -1.38 )	conserved= 18	( 37.50 0.15 )
chr 17	65.0 - 75.0	tot= 56	disease= 3	( 5.36 -0.58 )	conserved= 25	( 44.64 0.66 )
chr 17	67.5 - 77.5	tot= 43	disease= 2	( 4.65 -0.75 )	conserved= 22	( 51.16 1.13 )
chr 17	70.0 - 80.0	tot= 49	disease= 2	( 4.08 -0.89 )	conserved= 28	( 57.14 1.56 )
chr 17	72.5 - 82.5	tot= 53	disease= 4	( 7.55 -0.04 )	conserved= 30	( 56.60 1.52 )
chr 17	75.0 - 85.0	tot= 47	disease= 2	( 4.26 -0.85 )	conserved= 30	( 63.83 2.04 )
chr 17	77.5 - 87.5	tot= 63	disease= 7	( 11.11 0.84 )	conserved= 43	( 68.25 2.35 )
chr 17	80.0 - 90.0	tot= 66	disease= 12	( 18.18 2.59 )	conserved= 43	( 65.15 2.13 )
chr 17	82.5 - 92.5	tot= 50	disease= 10	( 20.00 3.04 )	conserved= 29	( 58.00 1.62 )
chr 17	85.0 - 95.0	tot= 42	disease= 10	( 23.81 3.98 )	conserved= 21	( 50.00 1.05 )
chr 17	87.5 - 97.5	tot= 25	disease= 5	( 20.00 3.04 )	conserved= 7	( 28.00 -0.53 )
chr 17	90.0 - 100.0	tot= 8	disease= 0	( 0.00 -1.90 )	conserved= 0	( 0.00 -2.54 )
chr 18	0.0 - 10.0	tot= 31	disease= 1	( 3.23 -1.10 )	conserved= 1	( 3.23 -2.31 )
chr 18	2.5 - 12.5	tot= 45	disease= 3	( 6.67 -0.25 )	conserved= 13	( 28.89 -0.47 )
chr 18	5.0 - 15.0	tot= 46	disease= 4	( 8.70 0.25 )	conserved= 14	( 30.43 -0.36 )
chr 18	7.5 - 17.5	tot= 41	disease= 4	( 9.76 0.51 )	conserved= 15	( 36.59 0.08 )
chr 18	10.0 - 20.0	tot= 31	disease= 4	( 12.90 1.29 )	conserved= 14	( 45.16 0.70 )
chr 18	12.5 - 22.5	tot= 36	disease= 8	( 22.22 3.59 )	conserved= 12	( 33.33 -0.15 )
chr 18	15.0 - 25.0	tot= 43	disease= 7	( 16.28 2.12 )	conserved= 16	( 37.21 0.13 )
chr 18	17.5 - 27.5	tot= 40	disease= 7	( 17.50 2.42 )	conserved= 16	( 40.00 0.33 )
chr 18	20.0 - 30.0	tot= 40	disease= 7	( 17.50 2.42 )	conserved= 16	( 40.00 0.33 )
chr 18	22.5 - 32.5	tot= 37	disease= 3	( 8.11 0.10 )	conserved= 17	( 45.95 0.75 )
chr 18	25.0 - 35.0	tot= 44	disease= 4	( 9.09 0.35 )	conserved= 19	( 43.18 0.56 )
chr 18	27.5 - 37.5	tot= 90	disease= 6	( 6.67 -0.25 )	conserved= 43	( 47.78 0.89 )
chr 18	30.0 - 40.0	tot= 129	disease= 8	( 6.20 -0.37 )	conserved= 55	( 42.64 0.52 )
chr 18	32.5 - 42.5	tot= 122	disease= 6	( 4.92 -0.68 )	conserved= 50	( 40.98 0.40 )
chr 18	35.0 - 45.0	tot= 121	disease= 9	( 7.44 -0.06 )	conserved= 52	( 42.98 0.54 )
chr 18	37.5 - 47.5	tot= 88	disease= 7	( 7.95 0.07 )	conserved= 32	( 36.36 0.07 )
chr 18	40.0 - 50.0	tot= 52	disease= 5	( 9.62 0.48 )	conserved= 20	( 38.46 0.22 )
chr 18	42.5 - 52.5	tot= 50	disease= 7	( 14.00 1.56 )	conserved= 16	( 32.00 -0.24 )
chr 18	45.0 - 55.0	tot= 39	disease= 4	( 10.26 0.63 )	conserved= 15	( 38.46 0.22 )
chr 18	47.5 - 57.5	tot= 32	disease= 4	( 12.50 1.19 )	conserved= 16	( 50.00 1.05 )
chr 18	50.0 - 60.0	tot= 39	disease= 5	( 12.82 1.27 )	conserved= 19	( 48.72 0.95 )
chr 18	52.5 - 62.5	tot= 66	disease= 9	( 13.64 1.47 )	conserved= 32	( 48.48 0.94 )
chr 18	55.0 - 65.0	tot= 71	disease= 9	( 12.68 1.23 )	conserved= 30	( 42.25 0.49 )
chr 18	57.5 - 67.5	tot= 82	disease= 12	( 14.63 1.71 )	conserved= 30	( 36.59 0.08 )
chr 18	60.0 - 70.0	tot= 90	disease= 12	( 13.33 1.39 )	conserved= 37	( 41.11 0.41 )
chr 18	62.5 - 72.5	tot= 64	disease= 7	( 10.94 0.80 )	conserved= 24	( 37.50 0.15 )
chr 18	65.0 - 75.0	tot= 60	disease= 6	( 10.00 0.57 )	conserved= 25	( 41.67 0.45 )
chr 18	67.5 - 77.5	tot= 54	disease= 4	( 7.41 -0.07 )	conserved= 22	( 40.74 0.38 )
chr 18	70.0 - 80.0	tot= 49	disease= 4	( 8.16 0.12 )	conserved= 18	( 36.73 0.09 )
chr 18	72.5 - 82.5	tot= 52	disease= 4	( 7.69 0.00 )	conserved= 22	( 42.31 0.49 )
chr 18	75.0 - 85.0	tot= 51	disease= 3	( 5.88 -0.45 )	conserved= 18	( 35.29 -0.01 )
chr 18	77.5 - 87.5	tot= 41	disease= 3	( 7.32 -0.09 )	conserved= 16	( 39.02 0.26 )
chr 18	80.0 - 90.0	tot= 33	disease= 2	( 6.06 -0.40 )	conserved= 12	( 36.36 0.07 )
chr 18	82.5 - 92.5	tot= 23	disease= 1	( 4.35 -0.83 )	conserved= 6	( 26.09 -0.67 )
chr 18	85.0 - 95.0	tot= 11	disease= 1	( 9.09 0.35 )	conserved= 3	( 27.27 -0.58 )
chr 19	0.0 - 10.0	tot= 221	disease= 13	( 5.88 -0.45 )	conserved= 109	( 49.32 1.00 )
chr 19	2.5 - 12.5	tot= 302	disease= 16	( 5.30 -0.59 )	conserved= 138	( 45.70 0.74 )
chr 19	5.0 - 15.0	tot= 290	disease= 7	( 2.41 -1.30 )	conserved= 105	( 36.21 0.06 )
chr 19	7.5 - 17.5	tot= 190	disease= 6	( 3.16 -1.12 )	conserved= 56	( 29.47 -0.43 )
chr 19	10.0 - 20.0	tot= 152	disease= 6	( 3.95 -0.92 )	conserved= 41	( 26.97 -0.60 )
chr 19	12.5 - 22.5	tot= 82	disease= 4	( 4.88 -0.69 )	conserved= 16	( 19.51 -1.14 )
chr 19	15.0 - 25.0	tot= 48	disease= 5	( 10.42 0.67 )	conserved= 13	( 27.08 -0.60 )
chr 19	17.5 - 27.5	tot= 48	disease= 5	( 10.42 0.67 )	conserved= 14	( 29.17 -0.45 )
chr 19	20.0 - 30.0	tot= 66	disease= 6	( 9.09 0.35 )	conserved= 22	( 33.33 -0.15 )
chr 19	22.5 - 32.5	tot= 67	disease= 7	( 10.45 0.68 )	conserved= 20	( 29.85 -0.40 )
chr 19	25.0 - 35.0	tot= 71	disease= 7	( 9.86 0.54 )	conserved= 32	( 45.07 0.69 )
chr 19	27.5 - 37.5	tot= 75	disease= 5	( 6.67 -0.25 )	conserved= 40	( 53.33 1.28 )
chr 19	30.0 - 40.0	tot= 77	disease= 5	( 6.49 -0.30 )	conserved= 36	( 46.75 0.81 )
chr 19	32.5 - 42.5	tot= 103	disease= 5	( 4.85 -0.70 )	conserved= 55	( 53.40 1.29 )
chr 19	35.0 - 45.0	tot= 110	disease= 9	( 8.18 0.12 )	conserved= 58	( 52.73 1.24 )
chr 19	37.5 - 47.5	tot= 153	disease= 14	( 9.15 0.36 )	conserved= 84	( 54.90 1.40 )
chr 19	40.0 - 50.0	tot= 135	disease= 12	( 8.89 0.30 )	conserved= 85	( 62.96 1.97 )
chr 19	42.5 - 52.5	tot= 99	disease= 11	( 11.11 0.84 )	conserved= 64	( 64.65 2.09 )
chr 19	45.0 - 55.0	tot= 82	disease= 7	( 8.54 0.21 )	conserved= 48	( 58.54 1.66 )
chr 19	47.5 - 57.5	tot= 48	disease= 5	( 10.42 0.67 )	conserved= 22	( 45.83 0.75 )
chr 19	50.0 - 60.0	tot= 59	disease= 7	( 11.86 1.03 )	conserved= 23	( 38.98 0.26 )
chr 19	52.5 - 62.5	tot= 72	disease= 7	( 9.72 0.50 )	conserved= 25	( 34.72 -0.05 )
chr 19	55.0 - 65.0	tot= 58	disease= 6	( 10.34 0.66 )	conserved= 24	( 41.38 0.43 )

## Sheet: Window=5
Chromosome	Window: from (Mb) - to (Mb)	Total number genes	Disease	Disease	Conserved	Conserved
			Number of genes	(% of total ; Z-score)	Number of genes	(% of total ; Z-score)
chr 1	0.0 - 5.0	tot= 8	disease= 1	( 12.50 0.74 )	conserved= 1	( 12.50 -1.17 )
chr 1	1.2 - 6.2	tot= 12	disease= 2	( 16.67 1.39 )	conserved= 1	( 8.33 -1.39 )
chr 1	2.5 - 7.5	tot= 15	disease= 2	( 13.33 0.87 )	conserved= 1	( 6.67 -1.48 )
chr 1	3.8 - 8.8	tot= 14	disease= 2	( 14.29 1.02 )	conserved= 1	( 7.14 -1.45 )
chr 1	5.0 - 10.0	tot= 17	disease= 1	( 5.88 -0.30 )	conserved= 2	( 11.76 -1.21 )
chr 1	6.2 - 11.2	tot= 18	disease= 0	( 0.00 -1.23 )	conserved= 5	( 27.78 -0.35 )
chr 1	7.5 - 12.5	tot= 16	disease= 0	( 0.00 -1.23 )	conserved= 5	( 31.25 -0.16 )
chr 1	8.8 - 13.8	tot= 22	disease= 0	( 0.00 -1.23 )	conserved= 5	( 22.73 -0.62 )
chr 1	10.0 - 15.0	tot= 17	disease= 0	( 0.00 -1.23 )	conserved= 3	( 17.65 -0.89 )
chr 1	11.2 - 16.2	tot= 19	disease= 0	( 0.00 -1.23 )	conserved= 1	( 5.26 -1.55 )
chr 1	12.5 - 17.5	tot= 24	disease= 1	( 4.17 -0.57 )	conserved= 1	( 4.17 -1.61 )
chr 1	13.8 - 18.8	tot= 23	disease= 1	( 4.35 -0.55 )	conserved= 4	( 17.39 -0.90 )
chr 1	15.0 - 20.0	tot= 21	disease= 2	( 9.52 0.27 )	conserved= 6	( 28.57 -0.31 )
chr 1	16.2 - 21.2	tot= 23	disease= 3	( 13.04 0.82 )	conserved= 7	( 30.43 -0.21 )
chr 1	17.5 - 22.5	tot= 22	disease= 2	( 9.09 0.20 )	conserved= 7	( 31.82 -0.13 )
chr 1	18.8 - 23.8	tot= 19	disease= 2	( 10.53 0.43 )	conserved= 4	( 21.05 -0.71 )
chr 1	20.0 - 25.0	tot= 26	disease= 2	( 7.69 -0.02 )	conserved= 2	( 7.69 -1.42 )
chr 1	21.2 - 26.2	tot= 19	disease= 1	( 5.26 -0.40 )	conserved= 0	( 0.00 -1.83 )
chr 1	22.5 - 27.5	tot= 15	disease= 1	( 6.67 -0.18 )	conserved= 0	( 0.00 -1.83 )
chr 1	23.8 - 28.8	tot= 13	disease= 1	( 7.69 -0.02 )	conserved= 0	( 0.00 -1.83 )
chr 1	25.0 - 30.0	tot= 5	disease= 0	( 0.00 -1.23 )	conserved= 0	( 0.00 -1.83 )
chr 1	26.2 - 31.2	tot= 7	disease= 0	( 0.00 -1.23 )	conserved= 0	( 0.00 -1.83 )
chr 1	27.5 - 32.5	tot= 8	disease= 0	( 0.00 -1.23 )	conserved= 0	( 0.00 -1.83 )
chr 1	28.8 - 33.8	tot= 11	disease= 0	( 0.00 -1.23 )	conserved= 0	( 0.00 -1.83 )
chr 1	30.0 - 35.0	tot= 27	disease= 1	( 3.70 -0.65 )	conserved= 3	( 11.11 -1.24 )
chr 1	31.2 - 36.2	tot= 25	disease= 1	( 4.00 -0.60 )	conserved= 3	( 12.00 -1.19 )
chr 1	32.5 - 37.5	tot= 44	disease= 3	( 6.82 -0.16 )	conserved= 11	( 25.00 -0.50 )
chr 1	33.8 - 38.8	tot= 52	disease= 3	( 5.77 -0.32 )	conserved= 19	( 36.54 0.12 )
chr 1	35.0 - 40.0	tot= 46	disease= 2	( 4.35 -0.55 )	conserved= 20	( 43.48 0.49 )
chr 1	36.2 - 41.2	tot= 54	disease= 2	( 3.70 -0.65 )	conserved= 27	( 50.00 0.84 )
chr 1	37.5 - 42.5	tot= 34	disease= 0	( 0.00 -1.23 )	conserved= 19	( 55.88 1.15 )
chr 1	38.8 - 43.8	tot= 32	disease= 0	( 0.00 -1.23 )	conserved= 13	( 40.62 0.34 )
chr 1	40.0 - 45.0	tot= 31	disease= 1	( 3.23 -0.72 )	conserved= 12	( 38.71 0.24 )
chr 1	41.2 - 46.2	tot= 26	disease= 4	( 15.38 1.19 )	conserved= 8	( 30.77 -0.19 )
chr 1	42.5 - 47.5	tot= 27	disease= 4	( 14.81 1.10 )	conserved= 8	( 29.63 -0.25 )
chr 1	43.8 - 48.8	tot= 17	disease= 4	( 23.53 2.47 )	conserved= 6	( 35.29 0.05 )
chr 1	45.0 - 50.0	tot= 8	disease= 3	( 37.50 4.67 )	conserved= 3	( 37.50 0.17 )
chr 1	46.2 - 51.2	tot= 4	disease= 0	( 0.00 -1.23 )	conserved= 0	( 0.00 -1.83 )
chr 1	47.5 - 52.5	tot= 8	disease= 1	( 12.50 0.74 )	conserved= 0	( 0.00 -1.83 )
chr 1	48.8 - 53.8	tot= 21	disease= 2	( 9.52 0.27 )	conserved= 3	( 14.29 -1.07 )
chr 1	50.0 - 55.0	tot= 26	disease= 2	( 7.69 -0.02 )	conserved= 5	( 19.23 -0.81 )
chr 1	51.2 - 56.2	tot= 35	disease= 2	( 5.71 -0.33 )	conserved= 8	( 22.86 -0.61 )
chr 1	52.5 - 57.5	tot= 34	disease= 1	( 2.94 -0.77 )	conserved= 11	( 32.35 -0.10 )
chr 1	53.8 - 58.8	tot= 36	disease= 0	( 0.00 -1.23 )	conserved= 14	( 38.89 0.25 )
chr 1	55.0 - 60.0	tot= 46	disease= 3	( 6.52 -0.20 )	conserved= 23	( 50.00 0.84 )
chr 1	56.2 - 61.2	tot= 46	disease= 5	( 10.87 0.48 )	conserved= 25	( 54.35 1.07 )
chr 1	57.5 - 62.5	tot= 41	disease= 5	( 12.20 0.69 )	conserved= 22	( 53.66 1.04 )
chr 1	58.8 - 63.8	tot= 35	disease= 6	( 17.14 1.47 )	conserved= 20	( 57.14 1.22 )
chr 1	60.0 - 65.0	tot= 29	disease= 3	( 10.34 0.40 )	conserved= 11	( 37.93 0.19 )
chr 1	61.2 - 66.2	tot= 31	disease= 4	( 12.90 0.80 )	conserved= 8	( 25.81 -0.45 )
chr 1	62.5 - 67.5	tot= 39	disease= 6	( 15.38 1.19 )	conserved= 14	( 35.90 0.09 )
chr 1	63.8 - 68.8	tot= 31	disease= 5	( 16.13 1.31 )	conserved= 11	( 35.48 0.06 )
chr 1	65.0 - 70.0	tot= 23	disease= 5	( 21.74 2.19 )	conserved= 10	( 43.48 0.49 )
chr 1	66.2 - 71.2	tot= 14	disease= 3	( 21.43 2.14 )	conserved= 8	( 57.14 1.22 )
chr 1	67.5 - 72.5	tot= 15	disease= 2	( 13.33 0.87 )	conserved= 11	( 73.33 2.09 )
chr 1	68.8 - 73.8	tot= 20	disease= 3	( 15.00 1.13 )	conserved= 10	( 50.00 0.84 )
chr 1	70.0 - 75.0	tot= 47	disease= 7	( 14.89 1.11 )	conserved= 36	( 76.60 2.26 )
chr 1	71.2 - 76.2	tot= 69	disease= 7	( 10.14 0.37 )	conserved= 61	( 88.41 2.89 )
chr 1	72.5 - 77.5	tot= 61	disease= 6	( 9.84 0.32 )	conserved= 52	( 85.25 2.72 )
chr 1	73.8 - 78.8	tot= 61	disease= 6	( 9.84 0.32 )	conserved= 56	( 91.80 3.08 )
chr 1	75.0 - 80.0	tot= 39	disease= 2	( 5.13 -0.42 )	conserved= 31	( 79.49 2.42 )
chr 1	76.2 - 81.2	tot= 18	disease= 1	( 5.56 -0.36 )	conserved= 8	( 44.44 0.54 )
chr 1	77.5 - 82.5	tot= 21	disease= 2	( 9.52 0.27 )	conserved= 9	( 42.86 0.46 )
chr 1	78.8 - 83.8	tot= 23	disease= 2	( 8.70 0.14 )	conserved= 11	( 47.83 0.72 )
chr 1	80.0 - 85.0	tot= 21	disease= 2	( 9.52 0.27 )	conserved= 13	( 61.90 1.48 )
chr 1	81.2 - 86.2	tot= 23	disease= 2	( 8.70 0.14 )	conserved= 11	( 47.83 0.72 )
chr 1	82.5 - 87.5	tot= 21	disease= 1	( 4.76 -0.48 )	conserved= 10	( 47.62 0.71 )
chr 1	83.8 - 88.8	tot= 35	disease= 0	( 0.00 -1.23 )	conserved= 10	( 28.57 -0.31 )
chr 1	85.0 - 90.0	tot= 51	disease= 2	( 3.92 -0.61 )	conserved= 15	( 29.41 -0.26 )
chr 1	86.2 - 91.2	tot= 52	disease= 2	( 3.85 -0.62 )	conserved= 17	( 32.69 -0.09 )
chr 1	87.5 - 92.5	tot= 55	disease= 2	( 3.64 -0.66 )	conserved= 19	( 34.55 0.01 )
chr 1	88.8 - 93.8	tot= 54	disease= 4	( 7.41 -0.06 )	conserved= 20	( 37.04 0.15 )
chr 1	90.0 - 95.0	tot= 54	disease= 3	( 5.56 -0.36 )	conserved= 13	( 24.07 -0.55 )
chr 1	91.2 - 96.2	tot= 68	disease= 5	( 7.35 -0.07 )	conserved= 20	( 29.41 -0.26 )
chr 1	92.5 - 97.5	tot= 65	disease= 5	( 7.69 -0.02 )	conserved= 19	( 29.23 -0.27 )
chr 1	93.8 - 98.8	tot= 45	disease= 3	( 6.67 -0.18 )	conserved= 12	( 26.67 -0.41 )
chr 1	95.0 - 100.0	tot= 30	disease= 2	( 6.67 -0.18 )	conserved= 12	( 40.00 0.30 )
chr 1	96.2 - 101.2	tot= 10	disease= 0	( 0.00 -1.23 )	conserved= 3	( 30.00 -0.23 )
chr 1	97.5 - 102.5	tot= 9	disease= 0	( 0.00 -1.23 )	conserved= 2	( 22.22 -0.65 )
chr 1	98.8 - 103.8	tot= 8	disease= 0	( 0.00 -1.23 )	conserved= 2	( 25.00 -0.50 )
chr 1	100.0 - 105.0	tot= 2	disease= 0	( 0.00 -1.23 )	conserved= 0	( 0.00 -1.83 )
chr 1	101.2 - 106.2	tot= 1	disease= 0	( 0.00 -1.23 )	conserved= 0	( 0.00 -1.83 )
chr 1	102.5 - 107.5	tot= 3	disease= 0	( 0.00 -1.23 )	conserved= 0	( 0.00 -1.83 )
chr 1	103.8 - 108.8	tot= 11	disease= 3	( 27.27 3.06 )	conserved= 3	( 27.27 -0.38 )
chr 1	105.0 - 110.0	tot= 22	disease= 3	( 13.64 0.91 )	conserved= 7	( 31.82 -0.13 )
chr 1	106.2 - 111.2	tot= 22	disease= 3	( 13.64 0.91 )	conserved= 7	( 31.82 -0.13 )
chr 1	107.5 - 112.5	tot= 20	disease= 3	( 15.00 1.13 )	conserved= 8	( 40.00 0.30 )
chr 1	108.8 - 113.8	tot= 13	disease= 0	( 0.00 -1.23 )	conserved= 6	( 46.15 0.63 )
chr 1	110.0 - 115.0	tot= 3	disease= 0	( 0.00 -1.23 )	conserved= 2	( 66.67 1.73 )
chr 1	111.2 - 116.2	tot= 3	disease= 0	( 0.00 -1.23 )	conserved= 2	( 66.67 1.73 )
chr 1	112.5 - 117.5	tot= 2	disease= 0	( 0.00 -1.23 )	conserved= 1	( 50.00 0.84 )
chr 1	113.8 - 118.8	tot= 2	disease= 0	( 0.00 -1.23 )	conserved= 0	( 0.00 -1.83 )
chr 1	115.0 - 120.0	tot= 1	disease= 0	( 0.00 -1.23 )	conserved= 0	( 0.00 -1.83 )
chr 1	116.2 - 121.2	tot= 7	disease= 1	( 14.29 1.02 )	conserved= 1	( 14.29 -1.07 )
chr 1	117.5 - 122.5	tot= 21	disease= 1	( 4.76 -0.48 )	conserved= 6	( 28.57 -0.31 )
chr 1	118.8 - 123.8	tot= 24	disease= 1	( 4.17 -0.57 )	conserved= 8	( 33.33 -0.05 )
chr 1	120.0 - 125.0	tot= 24	disease= 1	( 4.17 -0.57 )	conserved= 8	( 33.33 -0.05 )
chr 1	121.2 - 126.2	tot= 19	disease= 0	( 0.00 -1.23 )	conserved= 7	( 36.84 0.14 )
chr 1	122.5 - 127.5	tot= 7	disease= 0	( 0.00 -1.23 )	conserved= 2	( 28.57 -0.31 )
chr 1	123.8 - 128.8	tot= 7	disease= 0	( 0.00 -1.23 )	conserved= 1	( 14.29 -1.07 )
chr 1	125.0 - 130.0	tot= 15	disease= 1	( 6.67 -0.18 )	conserved= 6	( 40.00 0.30 )
chr 1	126.2 - 131.2	tot= 20	disease= 3	( 15.00 1.13 )	conserved= 11	( 55.00 1.11 )
chr 1	127.5 - 132.5	tot= 21	disease= 3	( 14.29 1.02 )	conserved= 11	( 52.38 0.97 )
chr 1	128.8 - 133.8	tot= 41	disease= 5	( 12.20 0.69 )	conserved= 25	( 60.98 1.43 )
chr 1	130.0 - 135.0	tot= 52	disease= 4	( 7.69 -0.02 )	conserved= 29	( 55.77 1.15 )
chr 1	131.2 - 136.2	tot= 67	disease= 4	( 5.97 -0.29 )	conserved= 37	( 55.22 1.12 )
chr 1	132.5 - 137.5	tot= 87	disease= 4	( 4.60 -0.51 )	conserved= 50	( 57.47 1.24 )
chr 1	133.8 - 138.8	tot= 80	disease= 5	( 6.25 -0.25 )	conserved= 46	( 57.50 1.24 )
chr 1	135.0 - 140.0	tot= 63	disease= 6	( 9.52 0.27 )	conserved= 37	( 58.73 1.31 )
chr 1	136.2 - 141.2	tot= 48	disease= 5	( 10.42 0.41 )	conserved= 25	( 52.08 0.95 )
chr 1	137.5 - 142.5	tot= 33	disease= 7	( 21.21 2.11 )	conserved= 12	( 36.36 0.11 )
chr 1	138.8 - 143.8	tot= 16	disease= 4	( 25.00 2.70 )	conserved= 1	( 6.25 -1.50 )
chr 1	140.0 - 145.0	tot= 14	disease= 3	( 21.43 2.14 )	conserved= 1	( 7.14 -1.45 )
chr 1	141.2 - 146.2	tot= 16	disease= 2	( 12.50 0.74 )	conserved= 3	( 18.75 -0.83 )
chr 1	142.5 - 147.5	tot= 9	disease= 0	( 0.00 -1.23 )	conserved= 3	( 33.33 -0.05 )
chr 1	143.8 - 148.8	tot= 10	disease= 0	( 0.00 -1.23 )	conserved= 3	( 30.00 -0.23 )
chr 1	145.0 - 150.0	tot= 11	disease= 0	( 0.00 -1.23 )	conserved= 3	( 27.27 -0.38 )
chr 1	146.2 - 151.2	tot= 3	disease= 0	( 0.00 -1.23 )	conserved= 0	( 0.00 -1.83 )
chr 1	147.5 - 152.5	tot= 9	disease= 1	( 11.11 0.52 )	conserved= 2	( 22.22 -0.65 )
chr 1	148.8 - 153.8	tot= 16	disease= 1	( 6.25 -0.25 )	conserved= 6	( 37.50 0.17 )
chr 1	150.0 - 155.0	tot= 24	disease= 3	( 12.50 0.74 )	conserved= 12	( 50.00 0.84 )
chr 1	151.2 - 156.2	tot= 38	disease= 5	( 13.16 0.84 )	conserved= 16	( 42.11 0.42 )
chr 1	152.5 - 157.5	tot= 38	disease= 4	( 10.53 0.43 )	conserved= 17	( 44.74 0.56 )
chr 1	153.8 - 158.8	tot= 46	disease= 6	( 13.04 0.82 )	conserved= 18	( 39.13 0.26 )
chr 1	155.0 - 160.0	tot= 44	disease= 4	( 9.09 0.20 )	conserved= 12	( 27.27 -0.38 )
chr 1	156.2 - 161.2	tot= 34	disease= 2	( 5.88 -0.30 )	conserved= 9	( 26.47 -0.42 )
chr 1	157.5 - 162.5	tot= 35	disease= 2	( 5.71 -0.33 )	conserved= 9	( 25.71 -0.46 )
chr 1	158.8 - 163.8	tot= 34	disease= 1	( 2.94 -0.77 )	conserved= 7	( 20.59 -0.73 )
chr 1	160.0 - 165.0	tot= 41	disease= 3	( 7.32 -0.08 )	conserved= 14	( 34.15 -0.01 )
chr 1	161.2 - 166.2	tot= 51	disease= 7	( 13.73 0.93 )	conserved= 24	( 47.06 0.68 )
chr 1	162.5 - 167.5	tot= 53	disease= 7	( 13.21 0.85 )	conserved= 26	( 49.06 0.79 )
chr 1	163.8 - 168.8	tot= 50	disease= 7	( 14.00 0.97 )	conserved= 32	( 64.00 1.59 )
chr 1	165.0 - 170.0	tot= 44	disease= 5	( 11.36 0.56 )	conserved= 30	( 68.18 1.81 )
chr 1	166.2 - 171.2	tot= 31	disease= 2	( 6.45 -0.22 )	conserved= 19	( 61.29 1.44 )
chr 1	167.5 - 172.5	tot= 34	disease= 4	( 11.76 0.62 )	conserved= 17	( 50.00 0.84 )
chr 1	168.8 - 173.8	tot= 61	disease= 9	( 14.75 1.09 )	conserved= 37	( 60.66 1.41 )
chr 1	170.0 - 175.0	tot= 81	disease= 11	( 13.58 0.91 )	conserved= 51	( 62.96 1.53 )
chr 1	171.2 - 176.2	tot= 107	disease= 11	( 10.28 0.39 )	conserved= 55	( 51.40 0.91 )
chr 1	172.5 - 177.5	tot= 102	disease= 9	( 8.82 0.16 )	conserved= 52	( 50.98 0.89 )
chr 1	173.8 - 178.8	tot= 73	disease= 4	( 5.48 -0.37 )	conserved= 29	( 39.73 0.29 )
chr 1	175.0 - 180.0	tot= 50	disease= 2	( 4.00 -0.60 )	conserved= 12	( 24.00 -0.55 )
chr 1	176.2 - 181.2	tot= 32	disease= 1	( 3.12 -0.74 )	conserved= 10	( 31.25 -0.16 )
chr 1	177.5 - 182.5	tot= 37	disease= 2	( 5.41 -0.38 )	conserved= 13	( 35.14 0.04 )
chr 1	178.8 - 183.8	tot= 47	disease= 2	( 4.26 -0.56 )	conserved= 15	( 31.91 -0.13 )
chr 1	180.0 - 185.0	tot= 54	disease= 2	( 3.70 -0.65 )	conserved= 17	( 31.48 -0.15 )
chr 1	181.2 - 186.2	tot= 47	disease= 2	( 4.26 -0.56 )	conserved= 15	( 31.91 -0.13 )
chr 1	182.5 - 187.5	tot= 45	disease= 2	( 4.44 -0.53 )	conserved= 17	( 37.78 0.19 )
chr 1	183.8 - 188.8	tot= 28	disease= 1	( 3.57 -0.67 )	conserved= 9	( 32.14 -0.12 )
chr 1	185.0 - 190.0	tot= 20	disease= 1	( 5.00 -0.44 )	conserved= 5	( 25.00 -0.50 )
chr 1	186.2 - 191.2	tot= 21	disease= 2	( 9.52 0.27 )	conserved= 6	( 28.57 -0.31 )
chr 1	187.5 - 192.5	tot= 14	disease= 1	( 7.14 -0.11 )	conserved= 2	( 14.29 -1.07 )
chr 1	188.8 - 193.8	tot= 31	disease= 1	( 3.23 -0.72 )	conserved= 9	( 29.03 -0.28 )
chr 1	190.0 - 195.0	tot= 39	disease= 2	( 5.13 -0.42 )	conserved= 13	( 33.33 -0.05 )
chr 1	191.2 - 196.2	tot= 41	disease= 3	( 7.32 -0.08 )	conserved= 16	( 39.02 0.25 )
chr 1	192.5 - 197.5	tot= 42	disease= 4	( 9.52 0.27 )	conserved= 17	( 40.48 0.33 )
chr 1	193.8 - 198.8	tot= 22	disease= 4	( 18.18 1.63 )	conserved= 10	( 45.45 0.60 )
chr 2	0.0 - 5.0	tot= 21	disease= 3	( 14.29 1.02 )	conserved= 9	( 42.86 0.46 )
chr 2	1.2 - 6.2	tot= 35	disease= 3	( 8.57 0.12 )	conserved= 12	( 34.29 -0.00 )
chr 2	2.5 - 7.5	tot= 38	disease= 3	( 7.89 0.01 )	conserved= 12	( 31.58 -0.15 )
chr 2	3.8 - 8.8	tot= 27	disease= 2	( 7.41 -0.06 )	conserved= 6	( 22.22 -0.65 )
chr 2	5.0 - 10.0	tot= 25	disease= 1	( 4.00 -0.60 )	conserved= 3	( 12.00 -1.19 )
chr 2	6.2 - 11.2	tot= 17	disease= 1	( 5.88 -0.30 )	conserved= 0	( 0.00 -1.83 )
chr 2	7.5 - 12.5	tot= 23	disease= 2	( 8.70 0.14 )	conserved= 5	( 21.74 -0.67 )
chr 2	8.8 - 13.8	tot= 31	disease= 2	( 6.45 -0.22 )	conserved= 10	( 32.26 -0.11 )
chr 2	10.0 - 15.0	tot= 32	disease= 1	( 3.12 -0.74 )	conserved= 16	( 50.00 0.84 )
chr 2	11.2 - 16.2	tot= 27	disease= 1	( 3.70 -0.65 )	conserved= 17	( 62.96 1.53 )
chr 2	12.5 - 17.5	tot= 20	disease= 0	( 0.00 -1.23 )	conserved= 13	( 65.00 1.64 )
chr 2	13.8 - 18.8	tot= 20	disease= 0	( 0.00 -1.23 )	conserved= 13	( 65.00 1.64 )
chr 2	15.0 - 20.0	tot= 21	disease= 1	( 4.76 -0.48 )	conserved= 9	( 42.86 0.46 )
chr 2	16.2 - 21.2	tot= 24	disease= 1	( 4.17 -0.57 )	conserved= 9	( 37.50 0.17 )
chr 2	17.5 - 22.5	tot= 26	disease= 2	( 7.69 -0.02 )	conserved= 9	( 34.62 0.02 )
chr 2	18.8 - 23.8	tot= 27	disease= 2	( 7.41 -0.06 )	conserved= 4	( 14.81 -1.04 )
chr 2	20.0 - 25.0	tot= 37	disease= 6	( 16.22 1.32 )	conserved= 10	( 27.03 -0.39 )
chr 2	21.2 - 26.2	tot= 102	disease= 8	( 7.84 0.00 )	conserved= 47	( 46.08 0.63 )
chr 2	22.5 - 27.5	tot= 125	disease= 14	( 11.20 0.53 )	conserved= 59	( 47.20 0.69 )
chr 2	23.8 - 28.8	tot= 134	disease= 17	( 12.69 0.77 )	conserved= 71	( 52.99 1.00 )
chr 2	25.0 - 30.0	tot= 138	disease= 12	( 8.70 0.14 )	conserved= 74	( 53.62 1.03 )
chr 2	26.2 - 31.2	tot= 96	disease= 10	( 10.42 0.41 )	conserved= 54	( 56.25 1.17 )
chr 2	27.5 - 32.5	tot= 100	disease= 7	( 7.00 -0.13 )	conserved= 58	( 58.00 1.27 )
chr 2	28.8 - 33.8	tot= 104	disease= 6	( 5.77 -0.32 )	conserved= 53	( 50.96 0.89 )
chr 2	30.0 - 35.0	tot= 93	disease= 7	( 7.53 -0.05 )	conserved= 47	( 50.54 0.87 )
chr 2	31.2 - 36.2	tot= 84	disease= 8	( 9.52 0.27 )	conserved= 34	( 40.48 0.33 )
chr 2	32.5 - 37.5	tot= 89	disease= 4	( 4.49 -0.52 )	conserved= 24	( 26.97 -0.39 )
chr 2	33.8 - 38.8	tot= 74	disease= 2	( 2.70 -0.80 )	conserved= 22	( 29.73 -0.24 )
chr 2	35.0 - 40.0	tot= 68	disease= 1	( 1.47 -1.00 )	conserved= 22	( 32.35 -0.10 )
chr 2	36.2 - 41.2	tot= 51	disease= 0	( 0.00 -1.23 )	conserved= 17	( 33.33 -0.05 )
chr 2	37.5 - 42.5	tot= 15	disease= 0	( 0.00 -1.23 )	conserved= 10	( 66.67 1.73 )
chr 2	38.8 - 43.8	tot= 10	disease= 0	( 0.00 -1.23 )	conserved= 7	( 70.00 1.91 )
chr 2	40.0 - 45.0	tot= 6	disease= 0	( 0.00 -1.23 )	conserved= 4	( 66.67 1.73 )
chr 2	41.2 - 46.2	tot= 5	disease= 0	( 0.00 -1.23 )	conserved= 4	( 80.00 2.44 )
chr 2	42.5 - 47.5	tot= 5	disease= 0	( 0.00 -1.23 )	conserved= 4	( 80.00 2.44 )
chr 2	43.8 - 48.8	tot= 4	disease= 0	( 0.00 -1.23 )	conserved= 3	( 75.00 2.18 )
chr 2	45.0 - 50.0	tot= 7	disease= 0	( 0.00 -1.23 )	conserved= 1	( 14.29 -1.07 )
chr 2	46.2 - 51.2	tot= 9	disease= 0	( 0.00 -1.23 )	conserved= 2	( 22.22 -0.65 )
chr 2	47.5 - 52.5	tot= 18	disease= 2	( 11.11 0.52 )	conserved= 4	( 22.22 -0.65 )
chr 2	48.8 - 53.8	tot= 21	disease= 2	( 9.52 0.27 )	conserved= 6	( 28.57 -0.31 )
chr 2	50.0 - 55.0	tot= 17	disease= 2	( 11.76 0.62 )	conserved= 8	( 47.06 0.68 )
chr 2	51.2 - 56.2	tot= 16	disease= 2	( 12.50 0.74 )	conserved= 8	( 50.00 0.84 )
chr 2	52.5 - 57.5	tot= 10	disease= 2	( 20.00 1.92 )	conserved= 6	( 60.00 1.37 )
chr 2	53.8 - 58.8	tot= 13	disease= 3	( 23.08 2.40 )	conserved= 7	( 53.85 1.05 )
chr 2	55.0 - 60.0	tot= 16	disease= 3	( 18.75 1.72 )	conserved= 9	( 56.25 1.17 )
chr 2	56.2 - 61.2	tot= 22	disease= 3	( 13.64 0.91 )	conserved= 12	( 54.55 1.08 )
chr 2	57.5 - 62.5	tot= 27	disease= 3	( 11.11 0.52 )	conserved= 17	( 62.96 1.53 )
chr 2	58.8 - 63.8	tot= 22	disease= 2	( 9.09 0.20 )	conserved= 15	( 68.18 1.81 )
chr 2	60.0 - 65.0	tot= 20	disease= 2	( 10.00 0.34 )	conserved= 14	( 70.00 1.91 )
chr 2	61.2 - 66.2	tot= 21	disease= 4	( 19.05 1.77 )	conserved= 15	( 71.43 1.99 )
chr 2	62.5 - 67.5	tot= 17	disease= 2	( 11.76 0.62 )	conserved= 14	( 82.35 2.57 )
chr 2	63.8 - 68.8	tot= 21	disease= 2	( 9.52 0.27 )	conserved= 13	( 61.90 1.48 )
chr 2	65.0 - 70.0	tot= 35	disease= 4	( 11.43 0.57 )	conserved= 22	( 62.86 1.53 )
chr 2	66.2 - 71.2	tot= 38	disease= 2	( 5.26 -0.40 )	conserved= 28	( 73.68 2.11 )
chr 2	67.5 - 72.5	tot= 43	disease= 3	( 6.98 -0.13 )	conserved= 30	( 69.77 1.90 )
chr 2	68.8 - 73.8	tot= 48	disease= 4	( 8.33 0.08 )	conserved= 33	( 68.75 1.84 )
chr 2	70.0 - 75.0	tot= 46	disease= 4	( 8.70 0.14 )	conserved= 23	( 50.00 0.84 )
chr 2	71.2 - 76.2	tot= 45	disease= 5	( 11.11 0.52 )	conserved= 18	( 40.00 0.30 )
chr 2	72.5 - 77.5	tot= 44	disease= 5	( 11.36 0.56 )	conserved= 16	( 36.36 0.11 )
chr 2	73.8 - 78.8	tot= 36	disease= 4	( 11.11 0.52 )	conserved= 12	( 33.33 -0.05 )
chr 2	75.0 - 80.0	tot= 27	disease= 3	( 11.11 0.52 )	conserved= 13	( 48.15 0.74 )
chr 2	76.2 - 81.2	tot= 24	disease= 3	( 12.50 0.74 )	conserved= 8	( 33.33 -0.05 )
chr 2	77.5 - 82.5	tot= 17	disease= 2	( 11.76 0.62 )	conserved= 4	( 23.53 -0.58 )
chr 2	78.8 - 83.8	tot= 19	disease= 2	( 10.53 0.43 )	conserved= 8	( 42.11 0.42 )
chr 2	80.0 - 85.0	tot= 38	disease= 1	( 2.63 -0.82 )	conserved= 21	( 55.26 1.12 )
chr 2	81.2 - 86.2	tot= 89	disease= 0	( 0.00 -1.23 )	conserved= 22	( 24.72 -0.51 )
chr 2	82.5 - 87.5	tot= 141	disease= 0	( 0.00 -1.23 )	conserved= 24	( 17.02 -0.92 )
chr 2	83.8 - 88.8	tot= 192	disease= 0	( 0.00 -1.23 )	conserved= 21	( 10.94 -1.25 )
chr 2	85.0 - 90.0	tot= 222	disease= 0	( 0.00 -1.23 )	conserved= 6	( 2.70 -1.69 )
chr 2	86.2 - 91.2	tot= 190	disease= 5	( 2.63 -0.82 )	conserved= 23	( 12.11 -1.19 )
chr 2	87.5 - 92.5	tot= 158	disease= 9	( 5.70 -0.33 )	conserved= 29	( 18.35 -0.85 )
chr 2	88.8 - 93.8	tot= 114	disease= 11	( 9.65 0.29 )	conserved= 28	( 24.56 -0.52 )
chr 2	90.0 - 95.0	tot= 65	disease= 11	( 16.92 1.43 )	conserved= 27	( 41.54 0.39 )
chr 2	91.2 - 96.2	tot= 39	disease= 6	( 15.38 1.19 )	conserved= 8	( 20.51 -0.74 )
chr 2	92.5 - 97.5	tot= 19	disease= 2	( 10.53 0.43 )	conserved= 0	( 0.00 -1.83 )
chr 2	93.8 - 98.8	tot= 7	disease= 0	( 0.00 -1.23 )	conserved= 0	( 0.00 -1.83 )
chr 2	95.0 - 100.0	tot= 1	disease= 0	( 0.00 -1.23 )	conserved= 0	( 0.00 -1.83 )
chr 2	96.2 - 101.2	tot= 1	disease= 0	( 0.00 -1.23 )	conserved= 0	( 0.00 -1.83 )
chr 2	97.5 - 102.5	tot= 11	disease= 2	( 18.18 1.63 )	conserved= 6	( 54.55 1.08 )
chr 2	98.8 - 103.8	tot= 21	disease= 4	( 19.05 1.77 )	conserved= 10	( 47.62 0.71 )
chr 2	100.0 - 105.0	tot= 41	disease= 6	( 14.63 1.07 )	conserved= 13	( 31.71 -0.14 )
chr 2	101.2 - 106.2	tot= 49	disease= 7	( 14.29 1.02 )	conserved= 15	( 30.61 -0.20 )
chr 2	102.5 - 107.5	tot= 43	disease= 6	( 13.95 0.96 )	conserved= 9	( 20.93 -0.71 )
chr 2	103.8 - 108.8	tot= 33	disease= 4	( 12.12 0.68 )	conserved= 5	( 15.15 -1.02 )
chr 2	105.0 - 110.0	tot= 20	disease= 3	( 15.00 1.13 )	conserved= 2	( 10.00 -1.30 )
chr 2	106.2 - 111.2	tot= 31	disease= 2	( 6.45 -0.22 )	conserved= 0	( 0.00 -1.83 )
chr 2	107.5 - 112.5	tot= 63	disease= 2	( 3.17 -0.73 )	conserved= 6	( 9.52 -1.32 )
chr 2	108.8 - 113.8	tot= 68	disease= 2	( 2.94 -0.77 )	conserved= 9	( 13.24 -1.13 )
chr 2	110.0 - 115.0	tot= 66	disease= 1	( 1.52 -0.99 )	conserved= 13	( 19.70 -0.78 )
chr 2	111.2 - 116.2	tot= 49	disease= 1	( 2.04 -0.91 )	conserved= 15	( 30.61 -0.20 )
chr 2	112.5 - 117.5	tot= 16	disease= 0	( 0.00 -1.23 )	conserved= 12	( 75.00 2.18 )
chr 2	113.8 - 118.8	tot= 28	disease= 3	( 10.71 0.46 )	conserved= 15	( 53.57 1.03 )
chr 2	115.0 - 120.0	tot= 60	disease= 4	( 6.67 -0.18 )	conserved= 32	( 53.33 1.02 )
chr 2	116.2 - 121.2	tot= 88	disease= 7	( 7.95 0.02 )	conserved= 51	( 57.95 1.26 )
chr 2	117.5 - 122.5	tot= 109	disease= 10	( 9.17 0.21 )	conserved= 64	( 58.72 1.31 )
chr 2	118.8 - 123.8	tot= 95	disease= 7	( 7.37 -0.07 )	conserved= 61	( 64.21 1.60 )
chr 2	120.0 - 125.0	tot= 63	disease= 8	( 12.70 0.77 )	conserved= 44	( 69.84 1.90 )
chr 2	121.2 - 126.2	tot= 46	disease= 6	( 13.04 0.82 )	conserved= 30	( 65.22 1.65 )
chr 2	122.5 - 127.5	tot= 48	disease= 4	( 8.33 0.08 )	conserved= 24	( 50.00 0.84 )
chr 2	123.8 - 128.8	tot= 58	disease= 7	( 12.07 0.67 )	conserved= 25	( 43.10 0.47 )
chr 2	125.0 - 130.0	tot= 74	disease= 6	( 8.11 0.05 )	conserved= 27	( 36.49 0.12 )
chr 2	126.2 - 131.2	tot= 95	disease= 9	( 9.47 0.26 )	conserved= 39	( 41.05 0.36 )
chr 2	127.5 - 132.5	tot= 84	disease= 9	( 10.71 0.46 )	conserved= 34	( 40.48 0.33 )
chr 2	128.8 - 133.8	tot= 79	disease= 6	( 7.59 -0.04 )	conserved= 35	( 44.30 0.53 )
chr 2	130.0 - 135.0	tot= 61	disease= 5	( 8.20 0.06 )	conserved= 32	( 52.46 0.97 )
chr 2	131.2 - 136.2	tot= 30	disease= 1	( 3.33 -0.71 )	conserved= 14	( 46.67 0.66 )
chr 2	132.5 - 137.5	tot= 20	disease= 2	( 10.00 0.34 )	conserved= 9	( 45.00 0.57 )
chr 2	133.8 - 138.8	tot= 13	disease= 2	( 15.38 1.19 )	conserved= 5	( 38.46 0.22 )
chr 2	135.0 - 140.0	tot= 15	disease= 2	( 13.33 0.87 )	conserved= 5	( 33.33 -0.05 )
chr 2	136.2 - 141.2	tot= 16	disease= 2	( 12.50 0.74 )	conserved= 4	( 25.00 -0.50 )
chr 2	137.5 - 142.5	tot= 11	disease= 0	( 0.00 -1.23 )	conserved= 4	( 36.36 0.11 )
chr 2	138.8 - 143.8	tot= 15	disease= 0	( 0.00 -1.23 )	conserved= 7	( 46.67 0.66 )
chr 2	140.0 - 145.0	tot= 26	disease= 0	( 0.00 -1.23 )	conserved= 7	( 26.92 -0.39 )
chr 2	141.2 - 146.2	tot= 30	disease= 0	( 0.00 -1.23 )	conserved= 9	( 30.00 -0.23 )
chr 2	142.5 - 147.5	tot= 35	disease= 0	( 0.00 -1.23 )	conserved= 12	( 34.29 -0.00 )
chr 2	143.8 - 148.8	tot= 47	disease= 2	( 4.26 -0.56 )	conserved= 16	( 34.04 -0.01 )
chr 2	145.0 - 150.0	tot= 37	disease= 2	( 5.41 -0.38 )	conserved= 13	( 35.14 0.04 )
chr 2	146.2 - 151.2	tot= 47	disease= 3	( 6.38 -0.23 )	conserved= 17	( 36.17 0.10 )
chr 2	147.5 - 152.5	tot= 78	disease= 3	( 3.85 -0.62 )	conserved= 29	( 37.18 0.15 )
chr 2	148.8 - 153.8	tot= 91	disease= 3	( 3.30 -0.71 )	conserved= 39	( 42.86 0.46 )
chr 2	150.0 - 155.0	tot= 109	disease= 4	( 3.67 -0.65 )	conserved= 51	( 46.79 0.67 )
chr 2	151.2 - 156.2	tot= 122	disease= 5	( 4.10 -0.59 )	conserved= 54	( 44.26 0.53 )
chr 2	152.5 - 157.5	tot= 106	disease= 6	( 5.66 -0.34 )	conserved= 48	( 45.28 0.59 )
chr 2	153.8 - 158.8	tot= 94	disease= 4	( 4.26 -0.56 )	conserved= 32	( 34.04 -0.01 )
chr 2	155.0 - 160.0	tot= 70	disease= 3	( 4.29 -0.56 )	conserved= 20	( 28.57 -0.31 )
chr 2	156.2 - 161.2	tot= 49	disease= 2	( 4.08 -0.59 )	conserved= 14	( 28.57 -0.31 )
chr 2	157.5 - 162.5	tot= 30	disease= 1	( 3.33 -0.71 )	conserved= 5	( 16.67 -0.94 )
chr 2	158.8 - 163.8	tot= 35	disease= 3	( 8.57 0.12 )	conserved= 14	( 40.00 0.30 )
chr 2	160.0 - 165.0	tot= 92	disease= 3	( 3.26 -0.72 )	conserved= 34	( 36.96 0.14 )
chr 2	161.2 - 166.2	tot= 94	disease= 3	( 3.19 -0.73 )	conserved= 37	( 39.36 0.27 )
chr 2	162.5 - 167.5	tot= 109	disease= 5	( 4.59 -0.51 )	conserved= 42	( 38.53 0.23 )
chr 2	163.8 - 168.8	tot= 99	disease= 5	( 5.05 -0.44 )	conserved= 34	( 34.34 0.00 )
chr 2	165.0 - 170.0	tot= 47	disease= 5	( 10.64 0.44 )	conserved= 14	( 29.79 -0.24 )
chr 2	166.2 - 171.2	tot= 40	disease= 4	( 10.00 0.34 )	conserved= 9	( 22.50 -0.63 )
chr 2	167.5 - 172.5	tot= 33	disease= 4	( 12.12 0.68 )	conserved= 8	( 24.24 -0.54 )
chr 2	168.8 - 173.8	tot= 34	disease= 3	( 8.82 0.16 )	conserved= 12	( 35.29 0.05 )
chr 2	170.0 - 175.0	tot= 43	disease= 5	( 11.63 0.60 )	conserved= 12	( 27.91 -0.34 )
chr 2	171.2 - 176.2	tot= 40	disease= 5	( 12.50 0.74 )	conserved= 11	( 27.50 -0.36 )
chr 2	172.5 - 177.5	tot= 42	disease= 3	( 7.14 -0.11 )	conserved= 7	( 16.67 -0.94 )
chr 2	173.8 - 178.8	tot= 38	disease= 2	( 5.26 -0.40 )	conserved= 1	( 2.63 -1.69 )
chr 2	175.0 - 180.0	tot= 37	disease= 0	( 0.00 -1.23 )	conserved= 8	( 21.62 -0.68 )
chr 2	176.2 - 181.2	tot= 71	disease= 3	( 4.23 -0.57 )	conserved= 30	( 42.25 0.43 )
chr 2	177.5 - 182.5	tot= 73	disease= 4	( 5.48 -0.37 )	conserved= 39	( 53.42 1.02 )
chr 2	178.8 - 183.8	tot= 63	disease= 4	( 6.35 -0.23 )	conserved= 38	( 60.32 1.39 )
chr 3	0.0 - 5.0	tot= 1	disease= 0	( 0.00 -1.23 )	conserved= 0	( 0.00 -1.83 )
chr 3	1.2 - 6.2	tot= 4	disease= 0	( 0.00 -1.23 )	conserved= 0	( 0.00 -1.83 )
chr 3	2.5 - 7.5	tot= 6	disease= 0	( 0.00 -1.23 )	conserved= 0	( 0.00 -1.83 )
chr 3	3.8 - 8.8	tot= 9	disease= 0	( 0.00 -1.23 )	conserved= 2	( 22.22 -0.65 )
chr 3	5.0 - 10.0	tot= 14	disease= 0	( 0.00 -1.23 )	conserved= 3	( 21.43 -0.69 )
chr 3	6.2 - 11.2	tot= 22	disease= 0	( 0.00 -1.23 )	conserved= 10	( 45.45 0.60 )
chr 3	7.5 - 12.5	tot= 21	disease= 0	( 0.00 -1.23 )	conserved= 10	( 47.62 0.71 )
chr 3	8.8 - 13.8	tot= 17	disease= 0	( 0.00 -1.23 )	conserved= 8	( 47.06 0.68 )
chr 3	10.0 - 15.0	tot= 21	disease= 1	( 4.76 -0.48 )	conserved= 10	( 47.62 0.71 )
chr 3	11.2 - 16.2	tot= 14	disease= 1	( 7.14 -0.11 )	conserved= 3	( 21.43 -0.69 )
chr 3	12.5 - 17.5	tot= 13	disease= 1	( 7.69 -0.02 )	conserved= 3	( 23.08 -0.60 )
chr 3	13.8 - 18.8	tot= 17	disease= 2	( 11.76 0.62 )	conserved= 4	( 23.53 -0.58 )
chr 3	15.0 - 20.0	tot= 18	disease= 3	( 16.67 1.39 )	conserved= 8	( 44.44 0.54 )
chr 3	16.2 - 21.2	tot= 18	disease= 4	( 22.22 2.26 )	conserved= 11	( 61.11 1.43 )
chr 3	17.5 - 22.5	tot= 20	disease= 4	( 20.00 1.92 )	conserved= 11	( 55.00 1.11 )
chr 3	18.8 - 23.8	tot= 16	disease= 3	( 18.75 1.72 )	conserved= 10	( 62.50 1.51 )
chr 3	20.0 - 25.0	tot= 7	disease= 1	( 14.29 1.02 )	conserved= 3	( 42.86 0.46 )
chr 3	21.2 - 26.2	tot= 5	disease= 0	( 0.00 -1.23 )	conserved= 0	( 0.00 -1.83 )
chr 3	22.5 - 27.5	tot= 9	disease= 1	( 11.11 0.52 )	conserved= 4	( 44.44 0.54 )
chr 3	23.8 - 28.8	tot= 14	disease= 2	( 14.29 1.02 )	conserved= 5	( 35.71 0.08 )
chr 3	25.0 - 30.0	tot= 16	disease= 3	( 18.75 1.72 )	conserved= 5	( 31.25 -0.16 )
chr 3	26.2 - 31.2	tot= 28	disease= 4	( 14.29 1.02 )	conserved= 14	( 50.00 0.84 )
chr 3	27.5 - 32.5	tot= 29	disease= 4	( 13.79 0.94 )	conserved= 14	( 48.28 0.75 )
chr 3	28.8 - 33.8	tot= 32	disease= 3	( 9.38 0.24 )	conserved= 18	( 56.25 1.17 )
chr 3	30.0 - 35.0	tot= 32	disease= 4	( 12.50 0.74 )	conserved= 21	( 65.62 1.68 )
chr 3	31.2 - 36.2	tot= 24	disease= 4	( 16.67 1.39 )	conserved= 14	( 58.33 1.29 )
chr 3	32.5 - 37.5	tot= 33	disease= 5	( 15.15 1.15 )	conserved= 19	( 57.58 1.24 )
chr 3	33.8 - 38.8	tot= 28	disease= 5	( 17.86 1.58 )	conserved= 14	( 50.00 0.84 )
chr 3	35.0 - 40.0	tot= 26	disease= 3	( 11.54 0.58 )	conserved= 11	( 42.31 0.43 )
chr 3	36.2 - 41.2	tot= 32	disease= 2	( 6.25 -0.25 )	conserved= 13	( 40.62 0.34 )
chr 3	37.5 - 42.5	tot= 19	disease= 0	( 0.00 -1.23 )	conserved= 6	( 31.58 -0.15 )
chr 3	38.8 - 43.8	tot= 16	disease= 0	( 0.00 -1.23 )	conserved= 6	( 37.50 0.17 )
chr 3	40.0 - 45.0	tot= 15	disease= 0	( 0.00 -1.23 )	conserved= 6	( 40.00 0.30 )
chr 3	41.2 - 46.2	tot= 4	disease= 0	( 0.00 -1.23 )	conserved= 2	( 50.00 0.84 )
chr 3	42.5 - 47.5	tot= 2	disease= 0	( 0.00 -1.23 )	conserved= 0	( 0.00 -1.83 )
chr 3	43.8 - 48.8	tot= 3	disease= 0	( 0.00 -1.23 )	conserved= 0	( 0.00 -1.83 )
chr 3	45.0 - 50.0	tot= 4	disease= 0	( 0.00 -1.23 )	conserved= 0	( 0.00 -1.83 )
chr 3	46.2 - 51.2	tot= 9	disease= 0	( 0.00 -1.23 )	conserved= 6	( 66.67 1.73 )
chr 3	47.5 - 52.5	tot= 14	disease= 1	( 7.14 -0.11 )	conserved= 9	( 64.29 1.60 )
chr 3	48.8 - 53.8	tot= 22	disease= 2	( 9.09 0.20 )	conserved= 9	( 40.91 0.35 )
chr 3	50.0 - 55.0	tot= 34	disease= 4	( 11.76 0.62 )	conserved= 15	( 44.12 0.53 )
chr 3	51.2 - 56.2	tot= 32	disease= 4	( 12.50 0.74 )	conserved= 9	( 28.12 -0.33 )
chr 3	52.5 - 57.5	tot= 32	disease= 3	( 9.38 0.24 )	conserved= 10	( 31.25 -0.16 )
chr 3	53.8 - 58.8	tot= 32	disease= 2	( 6.25 -0.25 )	conserved= 17	( 53.12 1.01 )
chr 3	55.0 - 60.0	tot= 31	disease= 1	( 3.23 -0.72 )	conserved= 16	( 51.61 0.93 )
chr 3	56.2 - 61.2	tot= 31	disease= 1	( 3.23 -0.72 )	conserved= 20	( 64.52 1.62 )
chr 3	57.5 - 62.5	tot= 28	disease= 1	( 3.57 -0.67 )	conserved= 19	( 67.86 1.79 )
chr 3	58.8 - 63.8	tot= 23	disease= 2	( 8.70 0.14 )	conserved= 16	( 69.57 1.89 )
chr 3	60.0 - 65.0	tot= 18	disease= 2	( 11.11 0.52 )	conserved= 13	( 72.22 2.03 )
chr 3	61.2 - 66.2	tot= 21	disease= 2	( 9.52 0.27 )	conserved= 12	( 57.14 1.22 )
chr 3	62.5 - 67.5	tot= 25	disease= 3	( 12.00 0.66 )	conserved= 14	( 56.00 1.16 )
chr 3	63.8 - 68.8	tot= 27	disease= 2	( 7.41 -0.06 )	conserved= 11	( 40.74 0.34 )
chr 3	65.0 - 70.0	tot= 30	disease= 1	( 3.33 -0.71 )	conserved= 12	( 40.00 0.30 )
chr 3	66.2 - 71.2	tot= 23	disease= 1	( 4.35 -0.55 )	conserved= 9	( 39.13 0.26 )
chr 3	67.5 - 72.5	tot= 16	disease= 0	( 0.00 -1.23 )	conserved= 4	( 25.00 -0.50 )
chr 3	68.8 - 73.8	tot= 13	disease= 1	( 7.69 -0.02 )	conserved= 6	( 46.15 0.63 )
chr 3	70.0 - 75.0	tot= 4	disease= 1	( 25.00 2.70 )	conserved= 4	(100.00 3.51 )
chr 3	71.2 - 76.2	tot= 9	disease= 3	( 33.33 4.01 )	conserved= 7	( 77.78 2.33 )
chr 3	72.5 - 77.5	tot= 9	disease= 3	( 33.33 4.01 )	conserved= 7	( 77.78 2.33 )
chr 3	73.8 - 78.8	tot= 6	disease= 2	( 33.33 4.01 )	conserved= 4	( 66.67 1.73 )
chr 3	75.0 - 80.0	tot= 15	disease= 3	( 20.00 1.92 )	conserved= 4	( 26.67 -0.41 )
chr 3	76.2 - 81.2	tot= 13	disease= 2	( 15.38 1.19 )	conserved= 2	( 15.38 -1.01 )
chr 3	77.5 - 82.5	tot= 21	disease= 2	( 9.52 0.27 )	conserved= 4	( 19.05 -0.82 )
chr 3	78.8 - 83.8	tot= 30	disease= 6	( 20.00 1.92 )	conserved= 6	( 20.00 -0.76 )
chr 3	80.0 - 85.0	tot= 27	disease= 5	( 18.52 1.68 )	conserved= 8	( 29.63 -0.25 )
chr 3	81.2 - 86.2	tot= 32	disease= 4	( 12.50 0.74 )	conserved= 7	( 21.88 -0.66 )
chr 3	82.5 - 87.5	tot= 35	disease= 4	( 11.43 0.57 )	conserved= 6	( 17.14 -0.92 )
chr 3	83.8 - 88.8	tot= 76	disease= 3	( 3.95 -0.61 )	conserved= 24	( 31.58 -0.15 )
chr 3	85.0 - 90.0	tot= 113	disease= 7	( 6.19 -0.26 )	conserved= 41	( 36.28 0.11 )
chr 3	86.2 - 91.2	tot= 130	disease= 7	( 5.38 -0.38 )	conserved= 63	( 48.46 0.76 )
chr 3	87.5 - 92.5	tot= 144	disease= 8	( 5.56 -0.36 )	conserved= 65	( 45.14 0.58 )
chr 3	88.8 - 93.8	tot= 121	disease= 5	( 4.13 -0.58 )	conserved= 45	( 37.19 0.15 )
chr 3	90.0 - 95.0	tot= 108	disease= 2	( 1.85 -0.94 )	conserved= 48	( 44.44 0.54 )
chr 3	91.2 - 96.2	tot= 126	disease= 6	( 4.76 -0.48 )	conserved= 46	( 36.51 0.12 )
chr 3	92.5 - 97.5	tot= 129	disease= 7	( 5.43 -0.38 )	conserved= 53	( 41.09 0.36 )
chr 3	93.8 - 98.8	tot= 117	disease= 15	( 12.82 0.79 )	conserved= 57	( 48.72 0.77 )
chr 3	95.0 - 100.0	tot= 91	disease= 14	( 15.38 1.19 )	conserved= 35	( 38.46 0.22 )
chr 3	96.2 - 101.2	tot= 57	disease= 10	( 17.54 1.53 )	conserved= 20	( 35.09 0.04 )
chr 3	97.5 - 102.5	tot= 36	disease= 10	( 27.78 3.14 )	conserved= 13	( 36.11 0.10 )
chr 3	98.8 - 103.8	tot= 40	disease= 5	( 12.50 0.74 )	conserved= 21	( 52.50 0.97 )
chr 3	100.0 - 105.0	tot= 49	disease= 6	( 12.24 0.70 )	conserved= 24	( 48.98 0.79 )
chr 3	101.2 - 106.2	tot= 57	disease= 6	( 10.53 0.43 )	conserved= 26	( 45.61 0.61 )
chr 3	102.5 - 107.5	tot= 73	disease= 5	( 6.85 -0.15 )	conserved= 26	( 35.62 0.07 )
chr 3	103.8 - 108.8	tot= 93	disease= 3	( 3.23 -0.72 )	conserved= 30	( 32.26 -0.11 )
chr 3	105.0 - 110.0	tot= 84	disease= 2	( 2.38 -0.86 )	conserved= 27	( 32.14 -0.12 )
chr 3	106.2 - 111.2	tot= 68	disease= 2	( 2.94 -0.77 )	conserved= 20	( 29.41 -0.26 )
chr 3	107.5 - 112.5	tot= 45	disease= 1	( 2.22 -0.88 )	conserved= 17	( 37.78 0.19 )
chr 3	108.8 - 113.8	tot= 10	disease= 1	( 10.00 0.34 )	conserved= 2	( 20.00 -0.76 )
chr 3	110.0 - 115.0	tot= 6	disease= 1	( 16.67 1.39 )	conserved= 1	( 16.67 -0.94 )
chr 3	111.2 - 116.2	tot= 16	disease= 2	( 12.50 0.74 )	conserved= 8	( 50.00 0.84 )
chr 3	112.5 - 117.5	tot= 28	disease= 3	( 10.71 0.46 )	conserved= 14	( 50.00 0.84 )
chr 3	113.8 - 118.8	tot= 26	disease= 3	( 11.54 0.58 )	conserved= 13	( 50.00 0.84 )
chr 3	115.0 - 120.0	tot= 26	disease= 3	( 11.54 0.58 )	conserved= 13	( 50.00 0.84 )
chr 3	116.2 - 121.2	tot= 21	disease= 2	( 9.52 0.27 )	conserved= 7	( 33.33 -0.05 )
chr 3	117.5 - 122.5	tot= 21	disease= 4	( 19.05 1.77 )	conserved= 5	( 23.81 -0.56 )
chr 3	118.8 - 123.8	tot= 28	disease= 4	( 14.29 1.02 )	conserved= 11	( 39.29 0.27 )
chr 3	120.0 - 125.0	tot= 31	disease= 4	( 12.90 0.80 )	conserved= 11	( 35.48 0.06 )
chr 3	121.2 - 126.2	tot= 28	disease= 4	( 14.29 1.02 )	conserved= 10	( 35.71 0.08 )
chr 3	122.5 - 127.5	tot= 23	disease= 2	( 8.70 0.14 )	conserved= 9	( 39.13 0.26 )
chr 3	123.8 - 128.8	tot= 17	disease= 1	( 5.88 -0.30 )	conserved= 4	( 23.53 -0.58 )
chr 3	125.0 - 130.0	tot= 26	disease= 2	( 7.69 -0.02 )	conserved= 11	( 42.31 0.43 )
chr 3	126.2 - 131.2	tot= 31	disease= 3	( 9.68 0.29 )	conserved= 14	( 45.16 0.58 )
chr 3	127.5 - 132.5	tot= 27	disease= 2	( 7.41 -0.06 )	conserved= 11	( 40.74 0.34 )
chr 3	128.8 - 133.8	tot= 31	disease= 2	( 6.45 -0.22 )	conserved= 11	( 35.48 0.06 )
chr 3	130.0 - 135.0	tot= 23	disease= 1	( 4.35 -0.55 )	conserved= 4	( 17.39 -0.90 )
chr 3	131.2 - 136.2	tot= 24	disease= 1	( 4.17 -0.57 )	conserved= 3	( 12.50 -1.17 )
chr 3	132.5 - 137.5	tot= 25	disease= 1	( 4.00 -0.60 )	conserved= 3	( 12.00 -1.19 )
chr 3	133.8 - 138.8	tot= 36	disease= 3	( 8.33 0.08 )	conserved= 6	( 16.67 -0.94 )
chr 3	135.0 - 140.0	tot= 32	disease= 3	( 9.38 0.24 )	conserved= 6	( 18.75 -0.83 )
chr 3	136.2 - 141.2	tot= 25	disease= 2	( 8.00 0.03 )	conserved= 4	( 16.00 -0.98 )
chr 3	137.5 - 142.5	tot= 31	disease= 3	( 9.68 0.29 )	conserved= 5	( 16.13 -0.97 )
chr 3	138.8 - 143.8	tot= 14	disease= 1	( 7.14 -0.11 )	conserved= 1	( 7.14 -1.45 )
chr 3	140.0 - 145.0	tot= 27	disease= 1	( 3.70 -0.65 )	conserved= 6	( 22.22 -0.65 )
chr 3	141.2 - 146.2	tot= 42	disease= 2	( 4.76 -0.48 )	conserved= 16	( 38.10 0.20 )
chr 3	142.5 - 147.5	tot= 36	disease= 1	( 2.78 -0.79 )	conserved= 15	( 41.67 0.39 )
chr 3	143.8 - 148.8	tot= 36	disease= 1	( 2.78 -0.79 )	conserved= 15	( 41.67 0.39 )
chr 3	145.0 - 150.0	tot= 25	disease= 1	( 4.00 -0.60 )	conserved= 10	( 40.00 0.30 )
chr 3	146.2 - 151.2	tot= 9	disease= 0	( 0.00 -1.23 )	conserved= 0	( 0.00 -1.83 )
chr 3	147.5 - 152.5	tot= 18	disease= 0	( 0.00 -1.23 )	conserved= 1	( 5.56 -1.54 )
chr 3	148.8 - 153.8	tot= 24	disease= 1	( 4.17 -0.57 )	conserved= 2	( 8.33 -1.39 )
chr 3	150.0 - 155.0	tot= 29	disease= 1	( 3.45 -0.69 )	conserved= 2	( 6.90 -1.47 )
chr 3	151.2 - 156.2	tot= 29	disease= 1	( 3.45 -0.69 )	conserved= 2	( 6.90 -1.47 )
chr 3	152.5 - 157.5	tot= 19	disease= 1	( 5.26 -0.40 )	conserved= 1	( 5.26 -1.55 )
chr 3	153.8 - 158.8	tot= 18	disease= 1	( 5.56 -0.36 )	conserved= 1	( 5.56 -1.54 )
chr 3	155.0 - 160.0	tot= 13	disease= 2	( 15.38 1.19 )	conserved= 1	( 7.69 -1.42 )
chr 3	156.2 - 161.2	tot= 12	disease= 2	( 16.67 1.39 )	conserved= 1	( 8.33 -1.39 )
chr 4	0.0 - 5.0	tot= 14	disease= 1	( 7.14 -0.11 )	conserved= 5	( 35.71 0.08 )
chr 4	1.2 - 6.2	tot= 17	disease= 1	( 5.88 -0.30 )	conserved= 8	( 47.06 0.68 )
chr 4	2.5 - 7.5	tot= 20	disease= 1	( 5.00 -0.44 )	conserved= 11	( 55.00 1.11 )
chr 4	3.8 - 8.8	tot= 18	disease= 1	( 5.56 -0.36 )	conserved= 11	( 61.11 1.43 )
chr 4	5.0 - 10.0	tot= 12	disease= 0	( 0.00 -1.23 )	conserved= 8	( 66.67 1.73 )
chr 4	6.2 - 11.2	tot= 16	disease= 0	( 0.00 -1.23 )	conserved= 9	( 56.25 1.17 )
chr 4	7.5 - 12.5	tot= 24	disease= 1	( 4.17 -0.57 )	conserved= 7	( 29.17 -0.27 )
chr 4	8.8 - 13.8	tot= 23	disease= 1	( 4.35 -0.55 )	conserved= 6	( 26.09 -0.44 )
chr 4	10.0 - 15.0	tot= 25	disease= 1	( 4.00 -0.60 )	conserved= 9	( 36.00 0.09 )
chr 4	11.2 - 16.2	tot= 24	disease= 1	( 4.17 -0.57 )	conserved= 7	( 29.17 -0.27 )
chr 4	12.5 - 17.5	tot= 13	disease= 0	( 0.00 -1.23 )	conserved= 6	( 46.15 0.63 )
chr 4	13.8 - 18.8	tot= 12	disease= 0	( 0.00 -1.23 )	conserved= 6	( 50.00 0.84 )
chr 4	15.0 - 20.0	tot= 17	disease= 2	( 11.76 0.62 )	conserved= 5	( 29.41 -0.26 )
chr 4	16.2 - 21.2	tot= 12	disease= 2	( 16.67 1.39 )	conserved= 3	( 25.00 -0.50 )
chr 4	17.5 - 22.5	tot= 22	disease= 2	( 9.09 0.20 )	conserved= 4	( 18.18 -0.86 )
chr 4	18.8 - 23.8	tot= 22	disease= 2	( 9.09 0.20 )	conserved= 4	( 18.18 -0.86 )
chr 4	20.0 - 25.0	tot= 17	disease= 0	( 0.00 -1.23 )	conserved= 2	( 11.76 -1.21 )
chr 4	21.2 - 26.2	tot= 19	disease= 0	( 0.00 -1.23 )	conserved= 3	( 15.79 -0.99 )
chr 4	22.5 - 27.5	tot= 11	disease= 0	( 0.00 -1.23 )	conserved= 2	( 18.18 -0.86 )
chr 4	23.8 - 28.8	tot= 11	disease= 0	( 0.00 -1.23 )	conserved= 2	( 18.18 -0.86 )
chr 4	25.0 - 30.0	tot= 6	disease= 0	( 0.00 -1.23 )	conserved= 1	( 16.67 -0.94 )
chr 4	26.2 - 31.2	tot= 3	disease= 0	( 0.00 -1.23 )	conserved= 0	( 0.00 -1.83 )
chr 4	27.5 - 32.5	tot= 3	disease= 0	( 0.00 -1.23 )	conserved= 0	( 0.00 -1.83 )
chr 4	28.8 - 33.8	tot= 15	disease= 0	( 0.00 -1.23 )	conserved= 12	( 80.00 2.44 )
chr 4	30.0 - 35.0	tot= 27	disease= 0	( 0.00 -1.23 )	conserved= 19	( 70.37 1.93 )
chr 4	31.2 - 36.2	tot= 30	disease= 0	( 0.00 -1.23 )	conserved= 21	( 70.00 1.91 )
chr 4	32.5 - 37.5	tot= 28	disease= 0	( 0.00 -1.23 )	conserved= 21	( 75.00 2.18 )
chr 4	33.8 - 38.8	tot= 15	disease= 0	( 0.00 -1.23 )	conserved= 9	( 60.00 1.37 )
chr 4	35.0 - 40.0	tot= 4	disease= 0	( 0.00 -1.23 )	conserved= 2	( 50.00 0.84 )
chr 4	36.2 - 41.2	tot= 21	disease= 3	( 14.29 1.02 )	conserved= 10	( 47.62 0.71 )
chr 4	37.5 - 42.5	tot= 38	disease= 4	( 10.53 0.43 )	conserved= 15	( 39.47 0.28 )
chr 4	38.8 - 43.8	tot= 88	disease= 7	( 7.95 0.02 )	conserved= 37	( 42.05 0.41 )
chr 4	40.0 - 45.0	tot= 101	disease= 10	( 9.90 0.33 )	conserved= 44	( 43.56 0.50 )
chr 4	41.2 - 46.2	tot= 103	disease= 8	( 7.77 -0.01 )	conserved= 48	( 46.60 0.66 )
chr 4	42.5 - 47.5	tot= 102	disease= 11	( 10.78 0.47 )	conserved= 55	( 53.92 1.05 )
chr 4	43.8 - 48.8	tot= 60	disease= 9	( 15.00 1.13 )	conserved= 38	( 63.33 1.55 )
chr 4	45.0 - 50.0	tot= 57	disease= 8	( 14.04 0.98 )	conserved= 38	( 66.67 1.73 )
chr 4	46.2 - 51.2	tot= 36	disease= 7	( 19.44 1.83 )	conserved= 25	( 69.44 1.88 )
chr 4	47.5 - 52.5	tot= 21	disease= 3	( 14.29 1.02 )	conserved= 14	( 66.67 1.73 )
chr 4	48.8 - 53.8	tot= 26	disease= 3	( 11.54 0.58 )	conserved= 14	( 53.85 1.05 )
chr 4	50.0 - 55.0	tot= 18	disease= 2	( 11.11 0.52 )	conserved= 9	( 50.00 0.84 )
chr 4	51.2 - 56.2	tot= 21	disease= 2	( 9.52 0.27 )	conserved= 8	( 38.10 0.20 )
chr 4	52.5 - 57.5	tot= 30	disease= 2	( 6.67 -0.18 )	conserved= 11	( 36.67 0.13 )
chr 4	53.8 - 58.8	tot= 24	disease= 1	( 4.17 -0.57 )	conserved= 11	( 45.83 0.62 )
chr 4	55.0 - 60.0	tot= 39	disease= 0	( 0.00 -1.23 )	conserved= 19	( 48.72 0.77 )
chr 4	56.2 - 61.2	tot= 38	disease= 0	( 0.00 -1.23 )	conserved= 19	( 50.00 0.84 )
chr 4	57.5 - 62.5	tot= 47	disease= 1	( 2.13 -0.90 )	conserved= 25	( 53.19 1.01 )
chr 4	58.8 - 63.8	tot= 56	disease= 1	( 1.79 -0.95 )	conserved= 27	( 48.21 0.74 )
chr 4	60.0 - 65.0	tot= 39	disease= 1	( 2.56 -0.83 )	conserved= 17	( 43.59 0.50 )
chr 4	61.2 - 66.2	tot= 38	disease= 2	( 5.26 -0.40 )	conserved= 19	( 50.00 0.84 )
chr 4	62.5 - 67.5	tot= 20	disease= 2	( 10.00 0.34 )	conserved= 10	( 50.00 0.84 )
chr 4	63.8 - 68.8	tot= 5	disease= 2	( 40.00 5.06 )	conserved= 4	( 80.00 2.44 )
chr 4	65.0 - 70.0	tot= 5	disease= 3	( 60.00 8.20 )	conserved= 5	(100.00 3.51 )
chr 4	66.2 - 71.2	tot= 4	disease= 2	( 50.00 6.63 )	conserved= 3	( 75.00 2.18 )
chr 4	67.5 - 72.5	tot= 5	disease= 1	( 20.00 1.92 )	conserved= 2	( 40.00 0.30 )
chr 4	68.8 - 73.8	tot= 13	disease= 1	( 7.69 -0.02 )	conserved= 1	( 7.69 -1.42 )
chr 4	70.0 - 75.0	tot= 14	disease= 0	( 0.00 -1.23 )	conserved= 1	( 7.14 -1.45 )
chr 4	71.2 - 76.2	tot= 13	disease= 0	( 0.00 -1.23 )	conserved= 1	( 7.69 -1.42 )
chr 4	72.5 - 77.5	tot= 11	disease= 0	( 0.00 -1.23 )	conserved= 1	( 9.09 -1.35 )
chr 4	73.8 - 78.8	tot= 3	disease= 0	( 0.00 -1.23 )	conserved= 2	( 66.67 1.73 )
chr 4	75.0 - 80.0	tot= 1	disease= 0	( 0.00 -1.23 )	conserved= 1	(100.00 3.51 )
chr 4	76.2 - 81.2	tot= 4	disease= 1	( 25.00 2.70 )	conserved= 2	( 50.00 0.84 )
chr 4	77.5 - 82.5	tot= 6	disease= 1	( 16.67 1.39 )	conserved= 2	( 33.33 -0.05 )
chr 4	78.8 - 83.8	tot= 11	disease= 1	( 9.09 0.20 )	conserved= 5	( 45.45 0.60 )
chr 4	80.0 - 85.0	tot= 14	disease= 1	( 7.14 -0.11 )	conserved= 6	( 42.86 0.46 )
chr 4	81.2 - 86.2	tot= 15	disease= 0	( 0.00 -1.23 )	conserved= 7	( 46.67 0.66 )
chr 4	82.5 - 87.5	tot= 19	disease= 0	( 0.00 -1.23 )	conserved= 10	( 52.63 0.98 )
chr 4	83.8 - 88.8	tot= 36	disease= 6	( 16.67 1.39 )	conserved= 15	( 41.67 0.39 )
chr 4	85.0 - 90.0	tot= 38	disease= 7	( 18.42 1.67 )	conserved= 17	( 44.74 0.56 )
chr 4	86.2 - 91.2	tot= 35	disease= 7	( 20.00 1.92 )	conserved= 15	( 42.86 0.46 )
chr 4	87.5 - 92.5	tot= 31	disease= 7	( 22.58 2.32 )	conserved= 12	( 38.71 0.24 )
chr 4	88.8 - 93.8	tot= 9	disease= 1	( 11.11 0.52 )	conserved= 3	( 33.33 -0.05 )
chr 4	90.0 - 95.0	tot= 14	disease= 1	( 7.14 -0.11 )	conserved= 3	( 21.43 -0.69 )
chr 4	91.2 - 96.2	tot= 20	disease= 1	( 5.00 -0.44 )	conserved= 3	( 15.00 -1.03 )
chr 4	92.5 - 97.5	tot= 23	disease= 1	( 4.35 -0.55 )	conserved= 3	( 13.04 -1.14 )
chr 4	93.8 - 98.8	tot= 30	disease= 1	( 3.33 -0.71 )	conserved= 5	( 16.67 -0.94 )
chr 4	95.0 - 100.0	tot= 29	disease= 1	( 3.45 -0.69 )	conserved= 7	( 24.14 -0.54 )
chr 4	96.2 - 101.2	tot= 30	disease= 1	( 3.33 -0.71 )	conserved= 9	( 30.00 -0.23 )
chr 4	97.5 - 102.5	tot= 34	disease= 2	( 5.88 -0.30 )	conserved= 10	( 29.41 -0.26 )
chr 4	98.8 - 103.8	tot= 34	disease= 2	( 5.88 -0.30 )	conserved= 13	( 38.24 0.21 )
chr 4	100.0 - 105.0	tot= 31	disease= 3	( 9.68 0.29 )	conserved= 11	( 35.48 0.06 )
chr 4	101.2 - 106.2	tot= 27	disease= 5	( 18.52 1.68 )	conserved= 12	( 44.44 0.54 )
chr 4	102.5 - 107.5	tot= 41	disease= 4	( 9.76 0.30 )	conserved= 27	( 65.85 1.69 )
chr 4	103.8 - 108.8	tot= 57	disease= 6	( 10.53 0.43 )	conserved= 37	( 64.91 1.64 )
chr 4	105.0 - 110.0	tot= 61	disease= 5	( 8.20 0.06 )	conserved= 35	( 57.38 1.23 )
chr 4	106.2 - 111.2	tot= 59	disease= 3	( 5.08 -0.43 )	conserved= 32	( 54.24 1.07 )
chr 4	107.5 - 112.5	tot= 45	disease= 3	( 6.67 -0.18 )	conserved= 16	( 35.56 0.07 )
chr 4	108.8 - 113.8	tot= 22	disease= 1	( 4.55 -0.51 )	conserved= 1	( 4.55 -1.59 )
chr 4	110.0 - 115.0	tot= 22	disease= 2	( 9.09 0.20 )	conserved= 4	( 18.18 -0.86 )
chr 4	111.2 - 116.2	tot= 48	disease= 5	( 10.42 0.41 )	conserved= 16	( 33.33 -0.05 )
chr 4	112.5 - 117.5	tot= 65	disease= 9	( 13.85 0.95 )	conserved= 33	( 50.77 0.88 )
chr 4	113.8 - 118.8	tot= 101	disease= 10	( 9.90 0.33 )	conserved= 53	( 52.48 0.97 )
chr 4	115.0 - 120.0	tot= 112	disease= 10	( 8.93 0.17 )	conserved= 57	( 50.89 0.89 )
chr 4	116.2 - 121.2	tot= 100	disease= 10	( 10.00 0.34 )	conserved= 57	( 57.00 1.21 )
chr 4	117.5 - 122.5	tot= 77	disease= 6	( 7.79 -0.00 )	conserved= 40	( 51.95 0.94 )
chr 4	118.8 - 123.8	tot= 62	disease= 6	( 9.68 0.29 )	conserved= 30	( 48.39 0.75 )
chr 4	120.0 - 125.0	tot= 61	disease= 4	( 6.56 -0.20 )	conserved= 35	( 57.38 1.23 )
chr 4	121.2 - 126.2	tot= 64	disease= 2	( 3.12 -0.74 )	conserved= 35	( 54.69 1.09 )
chr 4	122.5 - 127.5	tot= 77	disease= 4	( 5.19 -0.41 )	conserved= 43	( 55.84 1.15 )
chr 4	123.8 - 128.8	tot= 67	disease= 3	( 4.48 -0.53 )	conserved= 33	( 49.25 0.80 )
chr 4	125.0 - 130.0	tot= 85	disease= 5	( 5.88 -0.30 )	conserved= 35	( 41.18 0.37 )
chr 4	126.2 - 131.2	tot= 72	disease= 4	( 5.56 -0.36 )	conserved= 24	( 33.33 -0.05 )
chr 4	127.5 - 132.5	tot= 82	disease= 3	( 3.66 -0.65 )	conserved= 23	( 28.05 -0.33 )
chr 4	128.8 - 133.8	tot= 104	disease= 4	( 3.85 -0.62 )	conserved= 38	( 36.54 0.12 )
chr 4	130.0 - 135.0	tot= 92	disease= 4	( 4.35 -0.55 )	conserved= 44	( 47.83 0.72 )
chr 4	131.2 - 136.2	tot= 114	disease= 8	( 7.02 -0.13 )	conserved= 56	( 49.12 0.79 )
chr 4	132.5 - 137.5	tot= 104	disease= 10	( 9.62 0.28 )	conserved= 55	( 52.88 0.99 )
chr 4	133.8 - 138.8	tot= 97	disease= 11	( 11.34 0.55 )	conserved= 55	( 56.70 1.20 )
chr 4	135.0 - 140.0	tot= 83	disease= 11	( 13.25 0.85 )	conserved= 40	( 48.19 0.74 )
chr 4	136.2 - 141.2	tot= 85	disease= 11	( 12.94 0.81 )	conserved= 49	( 57.65 1.25 )
chr 4	137.5 - 142.5	tot= 79	disease= 8	( 10.13 0.36 )	conserved= 50	( 63.29 1.55 )
chr 4	138.8 - 143.8	tot= 73	disease= 6	( 8.22 0.06 )	conserved= 36	( 49.32 0.80 )
chr 4	140.0 - 145.0	tot= 81	disease= 4	( 4.94 -0.45 )	conserved= 32	( 39.51 0.28 )
chr 4	141.2 - 146.2	tot= 58	disease= 0	( 0.00 -1.23 )	conserved= 10	( 17.24 -0.91 )
chr 4	142.5 - 147.5	tot= 70	disease= 3	( 4.29 -0.56 )	conserved= 9	( 12.86 -1.15 )
chr 4	143.8 - 148.8	tot= 70	disease= 6	( 8.57 0.12 )	conserved= 19	( 27.14 -0.38 )
chr 4	145.0 - 150.0	tot= 66	disease= 7	( 10.61 0.44 )	conserved= 30	( 45.45 0.60 )
chr 4	146.2 - 151.2	tot= 69	disease= 7	( 10.14 0.37 )	conserved= 35	( 50.72 0.88 )
chr 4	147.5 - 152.5	tot= 69	disease= 5	( 7.25 -0.09 )	conserved= 41	( 59.42 1.34 )
chr 4	148.8 - 153.8	tot= 62	disease= 2	( 3.23 -0.72 )	conserved= 31	( 50.00 0.84 )
chr 4	150.0 - 155.0	tot= 69	disease= 2	( 2.90 -0.77 )	conserved= 35	( 50.72 0.88 )
chr 4	151.2 - 156.2	tot= 94	disease= 2	( 2.13 -0.90 )	conserved= 45	( 47.87 0.73 )
chr 4	152.5 - 157.5	tot= 72	disease= 1	( 1.39 -1.01 )	conserved= 33	( 45.83 0.62 )
chr 5	0.0 - 5.0	tot= 16	disease= 0	( 0.00 -1.23 )	conserved= 2	( 12.50 -1.17 )
chr 5	1.2 - 6.2	tot= 22	disease= 0	( 0.00 -1.23 )	conserved= 4	( 18.18 -0.86 )
chr 5	2.5 - 7.5	tot= 23	disease= 0	( 0.00 -1.23 )	conserved= 4	( 17.39 -0.90 )
chr 5	3.8 - 8.8	tot= 21	disease= 0	( 0.00 -1.23 )	conserved= 5	( 23.81 -0.56 )
chr 5	5.0 - 10.0	tot= 20	disease= 2	( 10.00 0.34 )	conserved= 6	( 30.00 -0.23 )
chr 5	6.2 - 11.2	tot= 16	disease= 2	( 12.50 0.74 )	conserved= 4	( 25.00 -0.50 )
chr 5	7.5 - 12.5	tot= 17	disease= 2	( 11.76 0.62 )	conserved= 4	( 23.53 -0.58 )
chr 5	8.8 - 13.8	tot= 13	disease= 2	( 15.38 1.19 )	conserved= 2	( 15.38 -1.01 )
chr 5	10.0 - 15.0	tot= 10	disease= 1	( 10.00 0.34 )	conserved= 0	( 0.00 -1.83 )
chr 5	11.2 - 16.2	tot= 13	disease= 1	( 7.69 -0.02 )	conserved= 0	( 0.00 -1.83 )
chr 5	12.5 - 17.5	tot= 15	disease= 2	( 13.33 0.87 )	conserved= 0	( 0.00 -1.83 )
chr 5	13.8 - 18.8	tot= 14	disease= 2	( 14.29 1.02 )	conserved= 0	( 0.00 -1.83 )
chr 5	15.0 - 20.0	tot= 10	disease= 1	( 10.00 0.34 )	conserved= 0	( 0.00 -1.83 )
chr 5	16.2 - 21.2	tot= 20	disease= 2	( 10.00 0.34 )	conserved= 5	( 25.00 -0.50 )
chr 5	17.5 - 22.5	tot= 23	disease= 2	( 8.70 0.14 )	conserved= 8	( 34.78 0.03 )
chr 5	18.8 - 23.8	tot= 32	disease= 2	( 6.25 -0.25 )	conserved= 11	( 34.38 0.00 )
chr 5	20.0 - 25.0	tot= 61	disease= 5	( 8.20 0.06 )	conserved= 23	( 37.70 0.18 )
chr 5	21.2 - 26.2	tot= 50	disease= 4	( 8.00 0.03 )	conserved= 18	( 36.00 0.09 )
chr 5	22.5 - 27.5	tot= 47	disease= 3	( 6.38 -0.23 )	conserved= 15	( 31.91 -0.13 )
chr 5	23.8 - 28.8	tot= 45	disease= 4	( 8.89 0.17 )	conserved= 14	( 31.11 -0.17 )
chr 5	25.0 - 30.0	tot= 22	disease= 2	( 9.09 0.20 )	conserved= 2	( 9.09 -1.35 )
chr 5	26.2 - 31.2	tot= 43	disease= 7	( 16.28 1.33 )	conserved= 17	( 39.53 0.28 )
chr 5	27.5 - 32.5	tot= 72	disease= 8	( 11.11 0.52 )	conserved= 32	( 44.44 0.54 )
chr 5	28.8 - 33.8	tot= 78	disease= 8	( 10.26 0.38 )	conserved= 35	( 44.87 0.57 )
chr 5	30.0 - 35.0	tot= 95	disease= 10	( 10.53 0.43 )	conserved= 49	( 51.58 0.92 )
chr 5	31.2 - 36.2	tot= 88	disease= 5	( 5.68 -0.34 )	conserved= 44	( 50.00 0.84 )
chr 5	32.5 - 37.5	tot= 68	disease= 5	( 7.35 -0.07 )	conserved= 35	( 51.47 0.92 )
chr 5	33.8 - 38.8	tot= 69	disease= 7	( 10.14 0.37 )	conserved= 38	( 55.07 1.11 )
chr 5	35.0 - 40.0	tot= 50	disease= 4	( 8.00 0.03 )	conserved= 24	( 48.00 0.73 )
chr 5	36.2 - 41.2	tot= 33	disease= 4	( 12.12 0.68 )	conserved= 14	( 42.42 0.43 )
chr 5	37.5 - 42.5	tot= 24	disease= 3	( 12.50 0.74 )	conserved= 8	( 33.33 -0.05 )
chr 5	38.8 - 43.8	tot= 10	disease= 0	( 0.00 -1.23 )	conserved= 0	( 0.00 -1.83 )
chr 5	40.0 - 45.0	tot= 17	disease= 1	( 5.88 -0.30 )	conserved= 5	( 29.41 -0.26 )
chr 5	41.2 - 46.2	tot= 24	disease= 2	( 8.33 0.08 )	conserved= 8	( 33.33 -0.05 )
chr 5	42.5 - 47.5	tot= 20	disease= 2	( 10.00 0.34 )	conserved= 8	( 40.00 0.30 )
chr 5	43.8 - 48.8	tot= 20	disease= 2	( 10.00 0.34 )	conserved= 8	( 40.00 0.30 )
chr 5	45.0 - 50.0	tot= 11	disease= 1	( 9.09 0.20 )	conserved= 4	( 36.36 0.11 )
chr 5	46.2 - 51.2	tot= 4	disease= 0	( 0.00 -1.23 )	conserved= 1	( 25.00 -0.50 )
chr 5	47.5 - 52.5	tot= 5	disease= 1	( 20.00 1.92 )	conserved= 1	( 20.00 -0.76 )
chr 5	48.8 - 53.8	tot= 16	disease= 2	( 12.50 0.74 )	conserved= 3	( 18.75 -0.83 )
chr 5	50.0 - 55.0	tot= 20	disease= 2	( 10.00 0.34 )	conserved= 2	( 10.00 -1.30 )
chr 5	51.2 - 56.2	tot= 19	disease= 2	( 10.53 0.43 )	conserved= 2	( 10.53 -1.27 )
chr 5	52.5 - 57.5	tot= 18	disease= 1	( 5.56 -0.36 )	conserved= 2	( 11.11 -1.24 )
chr 5	53.8 - 58.8	tot= 8	disease= 0	( 0.00 -1.23 )	conserved= 0	( 0.00 -1.83 )
chr 5	55.0 - 60.0	tot= 2	disease= 0	( 0.00 -1.23 )	conserved= 0	( 0.00 -1.83 )
chr 5	56.2 - 61.2	tot= 2	disease= 0	( 0.00 -1.23 )	conserved= 0	( 0.00 -1.83 )
chr 5	57.5 - 62.5	tot= 2	disease= 0	( 0.00 -1.23 )	conserved= 0	( 0.00 -1.83 )
chr 5	58.8 - 63.8	tot= 1	disease= 0	( 0.00 -1.23 )	conserved= 0	( 0.00 -1.83 )
chr 5	60.0 - 65.0	tot= 7	disease= 0	( 0.00 -1.23 )	conserved= 1	( 14.29 -1.07 )
chr 5	61.2 - 66.2	tot= 23	disease= 0	( 0.00 -1.23 )	conserved= 7	( 30.43 -0.21 )
chr 5	62.5 - 67.5	tot= 32	disease= 2	( 6.25 -0.25 )	conserved= 8	( 25.00 -0.50 )
chr 5	63.8 - 68.8	tot= 37	disease= 2	( 5.41 -0.38 )	conserved= 9	( 24.32 -0.53 )
chr 5	65.0 - 70.0	tot= 35	disease= 2	( 5.71 -0.33 )	conserved= 10	( 28.57 -0.31 )
chr 5	66.2 - 71.2	tot= 20	disease= 2	( 10.00 0.34 )	conserved= 4	( 20.00 -0.76 )
chr 5	67.5 - 72.5	tot= 15	disease= 0	( 0.00 -1.23 )	conserved= 5	( 33.33 -0.05 )
chr 5	68.8 - 73.8	tot= 24	disease= 1	( 4.17 -0.57 )	conserved= 15	( 62.50 1.51 )
chr 5	70.0 - 75.0	tot= 31	disease= 2	( 6.45 -0.22 )	conserved= 17	( 54.84 1.10 )
chr 5	71.2 - 76.2	tot= 35	disease= 5	( 14.29 1.02 )	conserved= 18	( 51.43 0.92 )
chr 5	72.5 - 77.5	tot= 49	disease= 6	( 12.24 0.70 )	conserved= 19	( 38.78 0.24 )
chr 5	73.8 - 78.8	tot= 41	disease= 5	( 12.20 0.69 )	conserved= 13	( 31.71 -0.14 )
chr 5	75.0 - 80.0	tot= 30	disease= 4	( 13.33 0.87 )	conserved= 9	( 30.00 -0.23 )
chr 5	76.2 - 81.2	tot= 25	disease= 1	( 4.00 -0.60 )	conserved= 8	( 32.00 -0.12 )
chr 5	77.5 - 82.5	tot= 8	disease= 0	( 0.00 -1.23 )	conserved= 5	( 62.50 1.51 )
chr 5	78.8 - 83.8	tot= 2	disease= 0	( 0.00 -1.23 )	conserved= 0	( 0.00 -1.83 )
chr 5	80.0 - 85.0	tot= 3	disease= 0	( 0.00 -1.23 )	conserved= 0	( 0.00 -1.83 )
chr 5	81.2 - 86.2	tot= 3	disease= 0	( 0.00 -1.23 )	conserved= 0	( 0.00 -1.83 )
chr 5	82.5 - 87.5	tot= 18	disease= 1	( 5.56 -0.36 )	conserved= 5	( 27.78 -0.35 )
chr 5	83.8 - 88.8	tot= 39	disease= 1	( 2.56 -0.83 )	conserved= 8	( 20.51 -0.74 )
chr 5	85.0 - 90.0	tot= 50	disease= 4	( 8.00 0.03 )	conserved= 15	( 30.00 -0.23 )
chr 5	86.2 - 91.2	tot= 65	disease= 5	( 7.69 -0.02 )	conserved= 17	( 26.15 -0.44 )
chr 5	87.5 - 92.5	tot= 63	disease= 4	( 6.35 -0.23 )	conserved= 15	( 23.81 -0.56 )
chr 5	88.8 - 93.8	tot= 62	disease= 4	( 6.45 -0.22 )	conserved= 22	( 35.48 0.06 )
chr 5	90.0 - 95.0	tot= 52	disease= 1	( 1.92 -0.93 )	conserved= 15	( 28.85 -0.29 )
chr 5	91.2 - 96.2	tot= 41	disease= 0	( 0.00 -1.23 )	conserved= 13	( 31.71 -0.14 )
chr 5	92.5 - 97.5	tot= 34	disease= 1	( 2.94 -0.77 )	conserved= 13	( 38.24 0.21 )
chr 5	93.8 - 98.8	tot= 20	disease= 2	( 10.00 0.34 )	conserved= 5	( 25.00 -0.50 )
chr 5	95.0 - 100.0	tot= 24	disease= 2	( 8.33 0.08 )	conserved= 5	( 20.83 -0.72 )
chr 5	96.2 - 101.2	tot= 36	disease= 3	( 8.33 0.08 )	conserved= 13	( 36.11 0.10 )
chr 5	97.5 - 102.5	tot= 33	disease= 2	( 6.06 -0.28 )	conserved= 10	( 30.30 -0.21 )
chr 5	98.8 - 103.8	tot= 28	disease= 2	( 7.14 -0.11 )	conserved= 8	( 28.57 -0.31 )
chr 5	100.0 - 105.0	tot= 38	disease= 4	( 10.53 0.43 )	conserved= 19	( 50.00 0.84 )
chr 5	101.2 - 106.2	tot= 31	disease= 3	( 9.68 0.29 )	conserved= 12	( 38.71 0.24 )
chr 5	102.5 - 107.5	tot= 34	disease= 3	( 8.82 0.16 )	conserved= 12	( 35.29 0.05 )
chr 5	103.8 - 108.8	tot= 50	disease= 3	( 6.00 -0.29 )	conserved= 22	( 44.00 0.52 )
chr 5	105.0 - 110.0	tot= 51	disease= 3	( 5.88 -0.30 )	conserved= 20	( 39.22 0.26 )
chr 5	106.2 - 111.2	tot= 64	disease= 4	( 6.25 -0.25 )	conserved= 30	( 46.88 0.67 )
chr 5	107.5 - 112.5	tot= 64	disease= 5	( 7.81 -0.00 )	conserved= 30	( 46.88 0.67 )
chr 5	108.8 - 113.8	tot= 64	disease= 8	( 12.50 0.74 )	conserved= 23	( 35.94 0.09 )
chr 5	110.0 - 115.0	tot= 70	disease= 10	( 14.29 1.02 )	conserved= 26	( 37.14 0.15 )
chr 5	111.2 - 116.2	tot= 86	disease= 10	( 11.63 0.60 )	conserved= 30	( 34.88 0.03 )
chr 5	112.5 - 117.5	tot= 85	disease= 10	( 11.76 0.62 )	conserved= 34	( 40.00 0.30 )
chr 5	113.8 - 118.8	tot= 83	disease= 7	( 8.43 0.10 )	conserved= 39	( 46.99 0.68 )
chr 5	115.0 - 120.0	tot= 61	disease= 3	( 4.92 -0.46 )	conserved= 27	( 44.26 0.53 )
chr 5	116.2 - 121.2	tot= 40	disease= 4	( 10.00 0.34 )	conserved= 20	( 50.00 0.84 )
chr 5	117.5 - 122.5	tot= 59	disease= 6	( 10.17 0.37 )	conserved= 19	( 32.20 -0.11 )
chr 5	118.8 - 123.8	tot= 74	disease= 9	( 12.16 0.68 )	conserved= 25	( 33.78 -0.03 )
chr 5	120.0 - 125.0	tot= 102	disease= 10	( 9.80 0.31 )	conserved= 46	( 45.10 0.58 )
chr 5	121.2 - 126.2	tot= 102	disease= 9	( 8.82 0.16 )	conserved= 40	( 39.22 0.26 )
chr 5	122.5 - 127.5	tot= 77	disease= 6	( 7.79 -0.00 )	conserved= 37	( 48.05 0.74 )
chr 5	123.8 - 128.8	tot= 50	disease= 2	( 4.00 -0.60 )	conserved= 24	( 48.00 0.73 )
chr 5	125.0 - 130.0	tot= 28	disease= 1	( 3.57 -0.67 )	conserved= 4	( 14.29 -1.07 )
chr 5	126.2 - 131.2	tot= 37	disease= 4	( 10.81 0.47 )	conserved= 7	( 18.92 -0.82 )
chr 5	127.5 - 132.5	tot= 39	disease= 4	( 10.26 0.38 )	conserved= 7	( 17.95 -0.87 )
chr 5	128.8 - 133.8	tot= 35	disease= 4	( 11.43 0.57 )	conserved= 6	( 17.14 -0.92 )
chr 5	130.0 - 135.0	tot= 35	disease= 5	( 14.29 1.02 )	conserved= 7	( 20.00 -0.76 )
chr 5	131.2 - 136.2	tot= 43	disease= 4	( 9.30 0.23 )	conserved= 14	( 32.56 -0.09 )
chr 5	132.5 - 137.5	tot= 66	disease= 5	( 7.58 -0.04 )	conserved= 28	( 42.42 0.43 )
chr 5	133.8 - 138.8	tot= 119	disease= 8	( 6.72 -0.17 )	conserved= 52	( 43.70 0.50 )
chr 5	135.0 - 140.0	tot= 132	disease= 7	( 5.30 -0.40 )	conserved= 56	( 42.42 0.43 )
chr 5	136.2 - 141.2	tot= 119	disease= 6	( 5.04 -0.44 )	conserved= 55	( 46.22 0.64 )
chr 5	137.5 - 142.5	tot= 96	disease= 5	( 5.21 -0.41 )	conserved= 41	( 42.71 0.45 )
chr 5	138.8 - 143.8	tot= 57	disease= 3	( 5.26 -0.40 )	conserved= 17	( 29.82 -0.24 )
chr 5	140.0 - 145.0	tot= 62	disease= 4	( 6.45 -0.22 )	conserved= 17	( 27.42 -0.37 )
chr 5	141.2 - 146.2	tot= 62	disease= 3	( 4.84 -0.47 )	conserved= 13	( 20.97 -0.71 )
chr 5	142.5 - 147.5	tot= 72	disease= 7	( 9.72 0.30 )	conserved= 13	( 18.06 -0.87 )
chr 5	143.8 - 148.8	tot= 75	disease= 7	( 9.33 0.24 )	conserved= 17	( 22.67 -0.62 )
chr 5	145.0 - 150.0	tot= 56	disease= 6	( 10.71 0.46 )	conserved= 12	( 21.43 -0.69 )
chr 5	146.2 - 151.2	tot= 44	disease= 6	( 13.64 0.91 )	conserved= 8	( 18.18 -0.86 )
chr 5	147.5 - 152.5	tot= 41	disease= 4	( 9.76 0.30 )	conserved= 10	( 24.39 -0.53 )
chr 5	148.8 - 153.8	tot= 24	disease= 3	( 12.50 0.74 )	conserved= 6	( 25.00 -0.50 )
chr 6	0.0 - 5.0	tot= 12	disease= 3	( 25.00 2.70 )	conserved= 5	( 41.67 0.39 )
chr 6	1.2 - 6.2	tot= 19	disease= 6	( 31.58 3.74 )	conserved= 12	( 63.16 1.54 )
chr 6	2.5 - 7.5	tot= 23	disease= 7	( 30.43 3.56 )	conserved= 14	( 60.87 1.42 )
chr 6	3.8 - 8.8	tot= 27	disease= 6	( 22.22 2.26 )	conserved= 14	( 51.85 0.94 )
chr 6	5.0 - 10.0	tot= 20	disease= 4	( 20.00 1.92 )	conserved= 11	( 55.00 1.11 )
chr 6	6.2 - 11.2	tot= 13	disease= 1	( 7.69 -0.02 )	conserved= 4	( 30.77 -0.19 )
chr 6	7.5 - 12.5	tot= 13	disease= 0	( 0.00 -1.23 )	conserved= 3	( 23.08 -0.60 )
chr 6	8.8 - 13.8	tot= 9	disease= 0	( 0.00 -1.23 )	conserved= 2	( 22.22 -0.65 )
chr 6	10.0 - 15.0	tot= 11	disease= 2	( 18.18 1.63 )	conserved= 3	( 27.27 -0.38 )
chr 6	11.2 - 16.2	tot= 12	disease= 2	( 16.67 1.39 )	conserved= 4	( 33.33 -0.05 )
chr 6	12.5 - 17.5	tot= 14	disease= 3	( 21.43 2.14 )	conserved= 7	( 50.00 0.84 )
chr 6	13.8 - 18.8	tot= 16	disease= 4	( 25.00 2.70 )	conserved= 12	( 75.00 2.18 )
chr 6	15.0 - 20.0	tot= 15	disease= 2	( 13.33 0.87 )	conserved= 11	( 73.33 2.09 )
chr 6	16.2 - 21.2	tot= 15	disease= 2	( 13.33 0.87 )	conserved= 11	( 73.33 2.09 )
chr 6	17.5 - 22.5	tot= 14	disease= 1	( 7.14 -0.11 )	conserved= 9	( 64.29 1.60 )
chr 6	18.8 - 23.8	tot= 14	disease= 2	( 14.29 1.02 )	conserved= 6	( 42.86 0.46 )
chr 6	20.0 - 25.0	tot= 23	disease= 2	( 8.70 0.14 )	conserved= 6	( 26.09 -0.44 )
chr 6	21.2 - 26.2	tot= 24	disease= 2	( 8.33 0.08 )	conserved= 6	( 25.00 -0.50 )
chr 6	22.5 - 27.5	tot= 20	disease= 2	( 10.00 0.34 )	conserved= 4	( 20.00 -0.76 )
chr 6	23.8 - 28.8	tot= 21	disease= 0	( 0.00 -1.23 )	conserved= 4	( 19.05 -0.82 )
chr 6	25.0 - 30.0	tot= 32	disease= 3	( 9.38 0.24 )	conserved= 16	( 50.00 0.84 )
chr 6	26.2 - 31.2	tot= 45	disease= 3	( 6.67 -0.18 )	conserved= 22	( 48.89 0.78 )
chr 6	27.5 - 32.5	tot= 48	disease= 3	( 6.25 -0.25 )	conserved= 22	( 45.83 0.62 )
chr 6	28.8 - 33.8	tot= 43	disease= 3	( 6.98 -0.13 )	conserved= 19	( 44.19 0.53 )
chr 6	30.0 - 35.0	tot= 37	disease= 1	( 2.70 -0.80 )	conserved= 14	( 37.84 0.19 )
chr 6	31.2 - 36.2	tot= 28	disease= 1	( 3.57 -0.67 )	conserved= 7	( 25.00 -0.50 )
chr 6	32.5 - 37.5	tot= 30	disease= 1	( 3.33 -0.71 )	conserved= 8	( 26.67 -0.41 )
chr 6	33.8 - 38.8	tot= 41	disease= 3	( 7.32 -0.08 )	conserved= 15	( 36.59 0.12 )
chr 6	35.0 - 40.0	tot= 38	disease= 4	( 10.53 0.43 )	conserved= 14	( 36.84 0.14 )
chr 6	36.2 - 41.2	tot= 50	disease= 5	( 10.00 0.34 )	conserved= 22	( 44.00 0.52 )
chr 6	37.5 - 42.5	tot= 79	disease= 10	( 12.66 0.76 )	conserved= 32	( 40.51 0.33 )
chr 6	38.8 - 43.8	tot= 88	disease= 8	( 9.09 0.20 )	conserved= 35	( 39.77 0.29 )
chr 6	40.0 - 45.0	tot= 75	disease= 6	( 8.00 0.03 )	conserved= 29	( 38.67 0.23 )
chr 6	41.2 - 46.2	tot= 58	disease= 6	( 10.34 0.40 )	conserved= 21	( 36.21 0.10 )
chr 6	42.5 - 47.5	tot= 26	disease= 1	( 3.85 -0.62 )	conserved= 11	( 42.31 0.43 )
chr 6	43.8 - 48.8	tot= 31	disease= 1	( 3.23 -0.72 )	conserved= 10	( 32.26 -0.11 )
chr 6	45.0 - 50.0	tot= 48	disease= 1	( 2.08 -0.90 )	conserved= 15	( 31.25 -0.16 )
chr 6	46.2 - 51.2	tot= 56	disease= 0	( 0.00 -1.23 )	conserved= 16	( 28.57 -0.31 )
chr 6	47.5 - 52.5	tot= 75	disease= 3	( 4.00 -0.60 )	conserved= 24	( 32.00 -0.12 )
chr 6	48.8 - 53.8	tot= 51	disease= 3	( 5.88 -0.30 )	conserved= 17	( 33.33 -0.05 )
chr 6	50.0 - 55.0	tot= 47	disease= 4	( 8.51 0.11 )	conserved= 13	( 27.66 -0.36 )
chr 6	51.2 - 56.2	tot= 48	disease= 6	( 12.50 0.74 )	conserved= 19	( 39.58 0.28 )
chr 6	52.5 - 57.5	tot= 45	disease= 4	( 8.89 0.17 )	conserved= 10	( 22.22 -0.65 )
chr 6	53.8 - 58.8	tot= 57	disease= 4	( 7.02 -0.13 )	conserved= 9	( 15.79 -0.99 )
chr 6	55.0 - 60.0	tot= 50	disease= 3	( 6.00 -0.29 )	conserved= 9	( 18.00 -0.87 )
chr 6	56.2 - 61.2	tot= 45	disease= 2	( 4.44 -0.53 )	conserved= 2	( 4.44 -1.60 )
chr 6	57.5 - 62.5	tot= 27	disease= 1	( 3.70 -0.65 )	conserved= 3	( 11.11 -1.24 )
chr 6	58.8 - 63.8	tot= 13	disease= 1	( 7.69 -0.02 )	conserved= 3	( 23.08 -0.60 )
chr 6	60.0 - 65.0	tot= 9	disease= 1	( 11.11 0.52 )	conserved= 4	( 44.44 0.54 )
chr 6	61.2 - 66.2	tot= 10	disease= 0	( 0.00 -1.23 )	conserved= 7	( 70.00 1.91 )
chr 6	62.5 - 67.5	tot= 23	disease= 1	( 4.35 -0.55 )	conserved= 7	( 30.43 -0.21 )
chr 6	63.8 - 68.8	tot= 22	disease= 1	( 4.55 -0.51 )	conserved= 6	( 27.27 -0.38 )
chr 6	65.0 - 70.0	tot= 20	disease= 1	( 5.00 -0.44 )	conserved= 4	( 20.00 -0.76 )
chr 6	66.2 - 71.2	tot= 22	disease= 3	( 13.64 0.91 )	conserved= 4	( 18.18 -0.86 )
chr 6	67.5 - 72.5	tot= 32	disease= 6	( 18.75 1.72 )	conserved= 22	( 68.75 1.84 )
chr 6	68.8 - 73.8	tot= 42	disease= 6	( 14.29 1.02 )	conserved= 22	( 52.38 0.97 )
chr 6	70.0 - 75.0	tot= 42	disease= 6	( 14.29 1.02 )	conserved= 22	( 52.38 0.97 )
chr 6	71.2 - 76.2	tot= 35	disease= 4	( 11.43 0.57 )	conserved= 19	( 54.29 1.07 )
chr 6	72.5 - 77.5	tot= 13	disease= 0	( 0.00 -1.23 )	conserved= 0	( 0.00 -1.83 )
chr 6	73.8 - 78.8	tot= 9	disease= 0	( 0.00 -1.23 )	conserved= 0	( 0.00 -1.83 )
chr 6	75.0 - 80.0	tot= 10	disease= 0	( 0.00 -1.23 )	conserved= 0	( 0.00 -1.83 )
chr 6	76.2 - 81.2	tot= 9	disease= 0	( 0.00 -1.23 )	conserved= 0	( 0.00 -1.83 )
chr 6	77.5 - 82.5	tot= 11	disease= 0	( 0.00 -1.23 )	conserved= 1	( 9.09 -1.35 )
chr 6	78.8 - 83.8	tot= 43	disease= 3	( 6.98 -0.13 )	conserved= 27	( 62.79 1.52 )
chr 6	80.0 - 85.0	tot= 48	disease= 4	( 8.33 0.08 )	conserved= 27	( 56.25 1.17 )
chr 6	81.2 - 86.2	tot= 72	disease= 6	( 8.33 0.08 )	conserved= 39	( 54.17 1.06 )
chr 6	82.5 - 87.5	tot= 88	disease= 6	( 6.82 -0.16 )	conserved= 51	( 57.95 1.26 )
chr 6	83.8 - 88.8	tot= 70	disease= 4	( 5.71 -0.33 )	conserved= 30	( 42.86 0.46 )
chr 6	85.0 - 90.0	tot= 83	disease= 3	( 3.61 -0.66 )	conserved= 34	( 40.96 0.36 )
chr 6	86.2 - 91.2	tot= 77	disease= 1	( 1.30 -1.03 )	conserved= 25	( 32.47 -0.10 )
chr 6	87.5 - 92.5	tot= 72	disease= 4	( 5.56 -0.36 )	conserved= 19	( 26.39 -0.42 )
chr 6	88.8 - 93.8	tot= 55	disease= 3	( 5.45 -0.37 )	conserved= 14	( 25.45 -0.47 )
chr 6	90.0 - 95.0	tot= 38	disease= 3	( 7.89 0.01 )	conserved= 12	( 31.58 -0.15 )
chr 6	91.2 - 96.2	tot= 25	disease= 3	( 12.00 0.66 )	conserved= 9	( 36.00 0.09 )
chr 6	92.5 - 97.5	tot= 17	disease= 0	( 0.00 -1.23 )	conserved= 5	( 29.41 -0.26 )
chr 6	93.8 - 98.8	tot= 15	disease= 1	( 6.67 -0.18 )	conserved= 5	( 33.33 -0.05 )
chr 6	95.0 - 100.0	tot= 17	disease= 1	( 5.88 -0.30 )	conserved= 7	( 41.18 0.37 )
chr 6	96.2 - 101.2	tot= 17	disease= 1	( 5.88 -0.30 )	conserved= 10	( 58.82 1.31 )
chr 6	97.5 - 102.5	tot= 13	disease= 1	( 7.69 -0.02 )	conserved= 7	( 53.85 1.05 )
chr 6	98.8 - 103.8	tot= 14	disease= 0	( 0.00 -1.23 )	conserved= 7	( 50.00 0.84 )
chr 6	100.0 - 105.0	tot= 12	disease= 0	( 0.00 -1.23 )	conserved= 3	( 25.00 -0.50 )
chr 6	101.2 - 106.2	tot= 8	disease= 0	( 0.00 -1.23 )	conserved= 0	( 0.00 -1.83 )
chr 6	102.5 - 107.5	tot= 9	disease= 1	( 11.11 0.52 )	conserved= 3	( 33.33 -0.05 )
chr 6	103.8 - 108.8	tot= 13	disease= 2	( 15.38 1.19 )	conserved= 7	( 53.85 1.05 )
chr 6	105.0 - 110.0	tot= 12	disease= 2	( 16.67 1.39 )	conserved= 8	( 66.67 1.73 )
chr 6	106.2 - 111.2	tot= 12	disease= 2	( 16.67 1.39 )	conserved= 9	( 75.00 2.18 )
chr 6	107.5 - 112.5	tot= 13	disease= 2	( 15.38 1.19 )	conserved= 8	( 61.54 1.46 )
chr 6	108.8 - 113.8	tot= 37	disease= 7	( 18.92 1.75 )	conserved= 20	( 54.05 1.06 )
chr 6	110.0 - 115.0	tot= 42	disease= 7	( 16.67 1.39 )	conserved= 21	( 50.00 0.84 )
chr 6	111.2 - 116.2	tot= 61	disease= 10	( 16.39 1.35 )	conserved= 31	( 50.82 0.88 )
chr 6	112.5 - 117.5	tot= 67	disease= 11	( 16.42 1.35 )	conserved= 31	( 46.27 0.64 )
chr 6	113.8 - 118.8	tot= 52	disease= 7	( 13.46 0.89 )	conserved= 17	( 32.69 -0.09 )
chr 6	115.0 - 120.0	tot= 57	disease= 8	( 14.04 0.98 )	conserved= 19	( 33.33 -0.05 )
chr 6	116.2 - 121.2	tot= 54	disease= 5	( 9.26 0.23 )	conserved= 12	( 22.22 -0.65 )
chr 6	117.5 - 122.5	tot= 56	disease= 4	( 7.14 -0.11 )	conserved= 12	( 21.43 -0.69 )
chr 6	118.8 - 123.8	tot= 61	disease= 3	( 4.92 -0.46 )	conserved= 13	( 21.31 -0.69 )
chr 6	120.0 - 125.0	tot= 84	disease= 6	( 7.14 -0.11 )	conserved= 26	( 30.95 -0.18 )
chr 6	121.2 - 126.2	tot= 86	disease= 9	( 10.47 0.42 )	conserved= 30	( 34.88 0.03 )
chr 6	122.5 - 127.5	tot= 87	disease= 10	( 11.49 0.58 )	conserved= 38	( 43.68 0.50 )
chr 6	123.8 - 128.8	tot= 88	disease= 9	( 10.23 0.38 )	conserved= 41	( 46.59 0.66 )
chr 6	125.0 - 130.0	tot= 84	disease= 6	( 7.14 -0.11 )	conserved= 30	( 35.71 0.08 )
chr 6	126.2 - 131.2	tot= 76	disease= 3	( 3.95 -0.61 )	conserved= 24	( 31.58 -0.15 )
chr 6	127.5 - 132.5	tot= 75	disease= 1	( 1.33 -1.02 )	conserved= 14	( 18.67 -0.84 )
chr 6	128.8 - 133.8	tot= 76	disease= 1	( 1.32 -1.02 )	conserved= 8	( 10.53 -1.27 )
chr 6	130.0 - 135.0	tot= 58	disease= 1	( 1.72 -0.96 )	conserved= 12	( 20.69 -0.73 )
chr 6	131.2 - 136.2	tot= 55	disease= 1	( 1.82 -0.94 )	conserved= 14	( 25.45 -0.47 )
chr 6	132.5 - 137.5	tot= 59	disease= 4	( 6.78 -0.16 )	conserved= 22	( 37.29 0.16 )
chr 6	133.8 - 138.8	tot= 43	disease= 4	( 9.30 0.23 )	conserved= 26	( 60.47 1.40 )
chr 6	135.0 - 140.0	tot= 34	disease= 3	( 8.82 0.16 )	conserved= 18	( 52.94 1.00 )
chr 6	136.2 - 141.2	tot= 29	disease= 3	( 10.34 0.40 )	conserved= 17	( 58.62 1.30 )
chr 6	137.5 - 142.5	tot= 25	disease= 2	( 8.00 0.03 )	conserved= 16	( 64.00 1.59 )
chr 6	138.8 - 143.8	tot= 29	disease= 3	( 10.34 0.40 )	conserved= 13	( 44.83 0.56 )
chr 6	140.0 - 145.0	tot= 29	disease= 3	( 10.34 0.40 )	conserved= 11	( 37.93 0.19 )
chr 6	141.2 - 146.2	tot= 36	disease= 4	( 11.11 0.52 )	conserved= 12	( 33.33 -0.05 )
chr 6	142.5 - 147.5	tot= 39	disease= 2	( 5.13 -0.42 )	conserved= 13	( 33.33 -0.05 )
chr 6	143.8 - 148.8	tot= 35	disease= 1	( 2.86 -0.78 )	conserved= 14	( 40.00 0.30 )
chr 6	145.0 - 150.0	tot= 41	disease= 1	( 2.44 -0.85 )	conserved= 14	( 34.15 -0.01 )
chr 6	146.2 - 151.2	tot= 31	disease= 0	( 0.00 -1.23 )	conserved= 10	( 32.26 -0.11 )
chr 7	0.0 - 5.0	tot= 63	disease= 3	( 4.76 -0.48 )	conserved= 33	( 52.38 0.97 )
chr 7	1.2 - 6.2	tot= 85	disease= 3	( 3.53 -0.67 )	conserved= 38	( 44.71 0.56 )
chr 7	2.5 - 7.5	tot= 107	disease= 3	( 2.80 -0.79 )	conserved= 38	( 35.51 0.06 )
chr 7	3.8 - 8.8	tot= 89	disease= 2	( 2.25 -0.88 )	conserved= 27	( 30.34 -0.21 )
chr 7	5.0 - 10.0	tot= 50	disease= 0	( 0.00 -1.23 )	conserved= 5	( 10.00 -1.30 )
chr 7	6.2 - 11.2	tot= 38	disease= 0	( 0.00 -1.23 )	conserved= 0	( 0.00 -1.83 )
chr 7	7.5 - 12.5	tot= 24	disease= 0	( 0.00 -1.23 )	conserved= 0	( 0.00 -1.83 )
chr 7	8.8 - 13.8	tot= 53	disease= 0	( 0.00 -1.23 )	conserved= 9	( 16.98 -0.93 )
chr 7	10.0 - 15.0	tot= 60	disease= 1	( 1.67 -0.97 )	conserved= 11	( 18.33 -0.85 )
chr 7	11.2 - 16.2	tot= 55	disease= 1	( 1.82 -0.94 )	conserved= 11	( 20.00 -0.76 )
chr 7	12.5 - 17.5	tot= 80	disease= 3	( 3.75 -0.64 )	conserved= 24	( 30.00 -0.23 )
chr 7	13.8 - 18.8	tot= 64	disease= 3	( 4.69 -0.49 )	conserved= 19	( 29.69 -0.25 )
chr 7	15.0 - 20.0	tot= 95	disease= 5	( 5.26 -0.40 )	conserved= 38	( 40.00 0.30 )
chr 7	16.2 - 21.2	tot= 118	disease= 9	( 7.63 -0.03 )	conserved= 47	( 39.83 0.30 )
chr 7	17.5 - 22.5	tot= 85	disease= 7	( 8.24 0.07 )	conserved= 34	( 40.00 0.30 )
chr 7	18.8 - 23.8	tot= 76	disease= 7	( 9.21 0.22 )	conserved= 30	( 39.47 0.28 )
chr 7	20.0 - 25.0	tot= 53	disease= 4	( 7.55 -0.04 )	conserved= 9	( 16.98 -0.93 )
chr 7	21.2 - 26.2	tot= 77	disease= 2	( 2.60 -0.82 )	conserved= 20	( 25.97 -0.45 )
chr 7	22.5 - 27.5	tot= 99	disease= 4	( 4.04 -0.59 )	conserved= 26	( 26.26 -0.43 )
chr 7	23.8 - 28.8	tot= 128	disease= 6	( 4.69 -0.49 )	conserved= 45	( 35.16 0.05 )
chr 7	25.0 - 30.0	tot= 156	disease= 8	( 5.13 -0.42 )	conserved= 65	( 41.67 0.39 )
chr 7	26.2 - 31.2	tot= 148	disease= 8	( 5.41 -0.38 )	conserved= 62	( 41.89 0.41 )
chr 7	27.5 - 32.5	tot= 172	disease= 8	( 4.65 -0.50 )	conserved= 75	( 43.60 0.50 )
chr 7	28.8 - 33.8	tot= 139	disease= 6	( 4.32 -0.55 )	conserved= 56	( 40.29 0.32 )
chr 7	30.0 - 35.0	tot= 104	disease= 5	( 4.81 -0.47 )	conserved= 39	( 37.50 0.17 )
chr 7	31.2 - 36.2	tot= 74	disease= 5	( 6.76 -0.17 )	conserved= 28	( 37.84 0.19 )
chr 7	32.5 - 37.5	tot= 37	disease= 3	( 8.11 0.05 )	conserved= 11	( 29.73 -0.24 )
chr 7	33.8 - 38.8	tot= 38	disease= 3	( 7.89 0.01 )	conserved= 11	( 28.95 -0.29 )
chr 7	35.0 - 40.0	tot= 30	disease= 2	( 6.67 -0.18 )	conserved= 11	( 36.67 0.13 )
chr 7	36.2 - 41.2	tot= 16	disease= 0	( 0.00 -1.23 )	conserved= 5	( 31.25 -0.16 )
chr 7	37.5 - 42.5	tot= 7	disease= 0	( 0.00 -1.23 )	conserved= 3	( 42.86 0.46 )
chr 7	38.8 - 43.8	tot= 5	disease= 0	( 0.00 -1.23 )	conserved= 3	( 60.00 1.37 )
chr 7	40.0 - 45.0	tot= 0	disease= 0	( 0.00 -1.23 )	conserved= 0	( 0.00 -1.83 )
chr 7	41.2 - 46.2	tot= 0	disease= 0	( 0.00 -1.23 )	conserved= 0	( 0.00 -1.83 )
chr 7	42.5 - 47.5	tot= 5	disease= 0	( 0.00 -1.23 )	conserved= 0	( 0.00 -1.83 )
chr 7	43.8 - 48.8	tot= 12	disease= 0	( 0.00 -1.23 )	conserved= 0	( 0.00 -1.83 )
chr 7	45.0 - 50.0	tot= 20	disease= 0	( 0.00 -1.23 )	conserved= 0	( 0.00 -1.83 )
chr 7	46.2 - 51.2	tot= 55	disease= 2	( 3.64 -0.66 )	conserved= 14	( 25.45 -0.47 )
chr 7	47.5 - 52.5	tot= 116	disease= 4	( 3.45 -0.69 )	conserved= 45	( 38.79 0.24 )
chr 7	48.8 - 53.8	tot= 167	disease= 11	( 6.59 -0.19 )	conserved= 75	( 44.91 0.57 )
chr 7	50.0 - 55.0	tot= 179	disease= 13	( 7.26 -0.09 )	conserved= 79	( 44.13 0.53 )
chr 7	51.2 - 56.2	tot= 157	disease= 12	( 7.64 -0.03 )	conserved= 66	( 42.04 0.41 )
chr 7	52.5 - 57.5	tot= 96	disease= 11	( 11.46 0.57 )	conserved= 38	( 39.58 0.28 )
chr 7	53.8 - 58.8	tot= 38	disease= 4	( 10.53 0.43 )	conserved= 8	( 21.05 -0.71 )
chr 7	55.0 - 60.0	tot= 23	disease= 3	( 13.04 0.82 )	conserved= 5	( 21.74 -0.67 )
chr 7	56.2 - 61.2	tot= 10	disease= 2	( 20.00 1.92 )	conserved= 4	( 40.00 0.30 )
chr 7	57.5 - 62.5	tot= 6	disease= 1	( 16.67 1.39 )	conserved= 1	( 16.67 -0.94 )
chr 7	58.8 - 63.8	tot= 14	disease= 3	( 21.43 2.14 )	conserved= 2	( 14.29 -1.07 )
chr 7	60.0 - 65.0	tot= 13	disease= 2	( 15.38 1.19 )	conserved= 1	( 7.69 -1.42 )
chr 7	61.2 - 66.2	tot= 14	disease= 2	( 14.29 1.02 )	conserved= 1	( 7.14 -1.45 )
chr 7	62.5 - 67.5	tot= 17	disease= 4	( 23.53 2.47 )	conserved= 1	( 5.88 -1.52 )
chr 7	63.8 - 68.8	tot= 11	disease= 2	( 18.18 1.63 )	conserved= 0	( 0.00 -1.83 )
chr 7	65.0 - 70.0	tot= 12	disease= 3	( 25.00 2.70 )	conserved= 0	( 0.00 -1.83 )
chr 7	66.2 - 71.2	tot= 14	disease= 4	( 28.57 3.26 )	conserved= 0	( 0.00 -1.83 )
chr 7	67.5 - 72.5	tot= 19	disease= 2	( 10.53 0.43 )	conserved= 4	( 21.05 -0.71 )
chr 7	68.8 - 73.8	tot= 26	disease= 2	( 7.69 -0.02 )	conserved= 6	( 23.08 -0.60 )
chr 7	70.0 - 75.0	tot= 33	disease= 2	( 6.06 -0.28 )	conserved= 6	( 18.18 -0.86 )
chr 7	71.2 - 76.2	tot= 35	disease= 1	( 2.86 -0.78 )	conserved= 6	( 17.14 -0.92 )
chr 7	72.5 - 77.5	tot= 27	disease= 1	( 3.70 -0.65 )	conserved= 2	( 7.41 -1.44 )
chr 7	73.8 - 78.8	tot= 20	disease= 1	( 5.00 -0.44 )	conserved= 0	( 0.00 -1.83 )
chr 7	75.0 - 80.0	tot= 10	disease= 0	( 0.00 -1.23 )	conserved= 0	( 0.00 -1.83 )
chr 7	76.2 - 81.2	tot= 9	disease= 0	( 0.00 -1.23 )	conserved= 0	( 0.00 -1.83 )
chr 7	77.5 - 82.5	tot= 11	disease= 0	( 0.00 -1.23 )	conserved= 0	( 0.00 -1.83 )
chr 7	78.8 - 83.8	tot= 12	disease= 0	( 0.00 -1.23 )	conserved= 1	( 8.33 -1.39 )
chr 7	80.0 - 85.0	tot= 10	disease= 0	( 0.00 -1.23 )	conserved= 1	( 10.00 -1.30 )
chr 7	81.2 - 86.2	tot= 14	disease= 0	( 0.00 -1.23 )	conserved= 5	( 35.71 0.08 )
chr 7	82.5 - 87.5	tot= 43	disease= 3	( 6.98 -0.13 )	conserved= 18	( 41.86 0.40 )
chr 7	83.8 - 88.8	tot= 60	disease= 3	( 5.00 -0.44 )	conserved= 27	( 45.00 0.57 )
chr 7	85.0 - 90.0	tot= 71	disease= 3	( 4.23 -0.57 )	conserved= 31	( 43.66 0.50 )
chr 7	86.2 - 91.2	tot= 74	disease= 3	( 4.05 -0.59 )	conserved= 32	( 43.24 0.48 )
chr 7	87.5 - 92.5	tot= 50	disease= 1	( 2.00 -0.92 )	conserved= 20	( 40.00 0.30 )
chr 7	88.8 - 93.8	tot= 43	disease= 1	( 2.33 -0.86 )	conserved= 11	( 25.58 -0.47 )
chr 7	90.0 - 95.0	tot= 40	disease= 2	( 5.00 -0.44 )	conserved= 9	( 22.50 -0.63 )
chr 7	91.2 - 96.2	tot= 32	disease= 3	( 9.38 0.24 )	conserved= 5	( 15.62 -1.00 )
chr 7	92.5 - 97.5	tot= 36	disease= 3	( 8.33 0.08 )	conserved= 10	( 27.78 -0.35 )
chr 7	93.8 - 98.8	tot= 28	disease= 3	( 10.71 0.46 )	conserved= 14	( 50.00 0.84 )
chr 7	95.0 - 100.0	tot= 25	disease= 2	( 8.00 0.03 )	conserved= 14	( 56.00 1.16 )
chr 7	96.2 - 101.2	tot= 26	disease= 1	( 3.85 -0.62 )	conserved= 14	( 53.85 1.05 )
chr 7	97.5 - 102.5	tot= 14	disease= 0	( 0.00 -1.23 )	conserved= 8	( 57.14 1.22 )
chr 7	98.8 - 103.8	tot= 11	disease= 0	( 0.00 -1.23 )	conserved= 3	( 27.27 -0.38 )
chr 7	100.0 - 105.0	tot= 22	disease= 1	( 4.55 -0.51 )	conserved= 11	( 50.00 0.84 )
chr 7	101.2 - 106.2	tot= 32	disease= 2	( 6.25 -0.25 )	conserved= 15	( 46.88 0.67 )
chr 7	102.5 - 107.5	tot= 57	disease= 3	( 5.26 -0.40 )	conserved= 32	( 56.14 1.17 )
chr 7	103.8 - 108.8	tot= 77	disease= 5	( 6.49 -0.21 )	conserved= 43	( 55.84 1.15 )
chr 7	105.0 - 110.0	tot= 102	disease= 8	( 7.84 0.00 )	conserved= 45	( 44.12 0.53 )
chr 7	106.2 - 111.2	tot= 161	disease= 7	( 4.35 -0.55 )	conserved= 47	( 29.19 -0.27 )
chr 7	107.5 - 112.5	tot= 190	disease= 6	( 3.16 -0.73 )	conserved= 36	( 18.95 -0.82 )
chr 7	108.8 - 113.8	tot= 189	disease= 5	( 2.65 -0.81 )	conserved= 35	( 18.52 -0.84 )
chr 7	110.0 - 115.0	tot= 184	disease= 1	( 0.54 -1.14 )	conserved= 26	( 14.13 -1.08 )
chr 7	111.2 - 116.2	tot= 153	disease= 1	( 0.65 -1.13 )	conserved= 19	( 12.42 -1.17 )
chr 7	112.5 - 117.5	tot= 118	disease= 2	( 1.69 -0.96 )	conserved= 25	( 21.19 -0.70 )
chr 7	113.8 - 118.8	tot= 106	disease= 2	( 1.89 -0.93 )	conserved= 21	( 19.81 -0.77 )
chr 7	115.0 - 120.0	tot= 76	disease= 2	( 2.63 -0.82 )	conserved= 22	( 28.95 -0.29 )
chr 7	116.2 - 121.2	tot= 42	disease= 4	( 9.52 0.27 )	conserved= 24	( 57.14 1.22 )
chr 7	117.5 - 122.5	tot= 30	disease= 5	( 16.67 1.39 )	conserved= 17	( 56.67 1.20 )
chr 7	118.8 - 123.8	tot= 28	disease= 4	( 14.29 1.02 )	conserved= 11	( 39.29 0.27 )
chr 7	120.0 - 125.0	tot= 23	disease= 4	( 17.39 1.50 )	conserved= 7	( 30.43 -0.21 )
chr 7	121.2 - 126.2	tot= 30	disease= 2	( 6.67 -0.18 )	conserved= 9	( 30.00 -0.23 )
chr 7	122.5 - 127.5	tot= 44	disease= 2	( 4.55 -0.51 )	conserved= 14	( 31.82 -0.13 )
chr 7	123.8 - 128.8	tot= 52	disease= 3	( 5.77 -0.32 )	conserved= 19	( 36.54 0.12 )
chr 7	125.0 - 130.0	tot= 67	disease= 6	( 8.96 0.18 )	conserved= 28	( 41.79 0.40 )
chr 7	126.2 - 131.2	tot= 59	disease= 6	( 10.17 0.37 )	conserved= 25	( 42.37 0.43 )
chr 7	127.5 - 132.5	tot= 41	disease= 4	( 9.76 0.30 )	conserved= 15	( 36.59 0.12 )
chr 7	128.8 - 133.8	tot= 48	disease= 8	( 16.67 1.39 )	conserved= 24	( 50.00 0.84 )
chr 7	130.0 - 135.0	tot= 99	disease= 7	( 7.07 -0.12 )	conserved= 45	( 45.45 0.60 )
chr 7	131.2 - 136.2	tot= 119	disease= 9	( 7.56 -0.04 )	conserved= 61	( 51.26 0.91 )
chr 7	132.5 - 137.5	tot= 119	disease= 10	( 8.40 0.09 )	conserved= 64	( 53.78 1.04 )
chr 7	133.8 - 138.8	tot= 117	disease= 8	( 6.84 -0.15 )	conserved= 62	( 52.99 1.00 )
chr 7	135.0 - 140.0	tot= 58	disease= 7	( 12.07 0.67 )	conserved= 35	( 60.34 1.39 )
chr 7	136.2 - 141.2	tot= 43	disease= 6	( 13.95 0.96 )	conserved= 28	( 65.12 1.65 )
chr 7	137.5 - 142.5	tot= 44	disease= 5	( 11.36 0.56 )	conserved= 26	( 59.09 1.33 )
chr 7	138.8 - 143.8	tot= 30	disease= 2	( 6.67 -0.18 )	conserved= 16	( 53.33 1.02 )
chr 7	140.0 - 145.0	tot= 27	disease= 1	( 3.70 -0.65 )	conserved= 13	( 48.15 0.74 )
chr 7	141.2 - 146.2	tot= 20	disease= 0	( 0.00 -1.23 )	conserved= 4	( 20.00 -0.76 )
chr 7	142.5 - 147.5	tot= 44	disease= 0	( 0.00 -1.23 )	conserved= 17	( 38.64 0.23 )
chr 8	0.0 - 5.0	tot= 39	disease= 4	( 10.26 0.38 )	conserved= 17	( 43.59 0.50 )
chr 8	1.2 - 6.2	tot= 40	disease= 5	( 12.50 0.74 )	conserved= 17	( 42.50 0.44 )
chr 8	2.5 - 7.5	tot= 40	disease= 5	( 12.50 0.74 )	conserved= 17	( 42.50 0.44 )
chr 8	3.8 - 8.8	tot= 23	disease= 2	( 8.70 0.14 )	conserved= 6	( 26.09 -0.44 )
chr 8	5.0 - 10.0	tot= 8	disease= 2	( 25.00 2.70 )	conserved= 0	( 0.00 -1.83 )
chr 8	6.2 - 11.2	tot= 13	disease= 3	( 23.08 2.40 )	conserved= 0	( 0.00 -1.83 )
chr 8	7.5 - 12.5	tot= 26	disease= 4	( 15.38 1.19 )	conserved= 5	( 19.23 -0.81 )
chr 8	8.8 - 13.8	tot= 46	disease= 6	( 13.04 0.82 )	conserved= 10	( 21.74 -0.67 )
chr 8	10.0 - 15.0	tot= 54	disease= 6	( 11.11 0.52 )	conserved= 12	( 22.22 -0.65 )
chr 8	11.2 - 16.2	tot= 53	disease= 4	( 7.55 -0.04 )	conserved= 12	( 22.64 -0.62 )
chr 8	12.5 - 17.5	tot= 40	disease= 3	( 7.50 -0.05 )	conserved= 7	( 17.50 -0.90 )
chr 8	13.8 - 18.8	tot= 19	disease= 2	( 10.53 0.43 )	conserved= 2	( 10.53 -1.27 )
chr 8	15.0 - 20.0	tot= 27	disease= 1	( 3.70 -0.65 )	conserved= 2	( 7.41 -1.44 )
chr 8	16.2 - 21.2	tot= 23	disease= 1	( 4.35 -0.55 )	conserved= 2	( 8.70 -1.37 )
chr 8	17.5 - 22.5	tot= 32	disease= 1	( 3.12 -0.74 )	conserved= 2	( 6.25 -1.50 )
chr 8	18.8 - 23.8	tot= 62	disease= 2	( 3.23 -0.72 )	conserved= 7	( 11.29 -1.23 )
chr 8	20.0 - 25.0	tot= 55	disease= 4	( 7.27 -0.09 )	conserved= 11	( 20.00 -0.76 )
chr 8	21.2 - 26.2	tot= 66	disease= 4	( 6.06 -0.28 )	conserved= 15	( 22.73 -0.62 )
chr 8	22.5 - 27.5	tot= 74	disease= 7	( 9.46 0.26 )	conserved= 23	( 31.08 -0.17 )
chr 8	23.8 - 28.8	tot= 56	disease= 5	( 8.93 0.17 )	conserved= 24	( 42.86 0.46 )
chr 8	25.0 - 30.0	tot= 44	disease= 3	( 6.82 -0.16 )	conserved= 18	( 40.91 0.35 )
chr 8	26.2 - 31.2	tot= 32	disease= 3	( 9.38 0.24 )	conserved= 14	( 43.75 0.51 )
chr 8	27.5 - 32.5	tot= 20	disease= 0	( 0.00 -1.23 )	conserved= 7	( 35.00 0.04 )
chr 8	28.8 - 33.8	tot= 7	disease= 1	( 14.29 1.02 )	conserved= 1	( 14.29 -1.07 )
chr 8	30.0 - 35.0	tot= 18	disease= 2	( 11.11 0.52 )	conserved= 3	( 16.67 -0.94 )
chr 8	31.2 - 36.2	tot= 24	disease= 2	( 8.33 0.08 )	conserved= 4	( 16.67 -0.94 )
chr 8	32.5 - 37.5	tot= 25	disease= 3	( 12.00 0.66 )	conserved= 3	( 12.00 -1.19 )
chr 8	33.8 - 38.8	tot= 30	disease= 2	( 6.67 -0.18 )	conserved= 3	( 10.00 -1.30 )
chr 8	35.0 - 40.0	tot= 18	disease= 1	( 5.56 -0.36 )	conserved= 1	( 5.56 -1.54 )
chr 8	36.2 - 41.2	tot= 15	disease= 2	( 13.33 0.87 )	conserved= 0	( 0.00 -1.83 )
chr 8	37.5 - 42.5	tot= 25	disease= 4	( 16.00 1.29 )	conserved= 8	( 32.00 -0.12 )
chr 8	38.8 - 43.8	tot= 20	disease= 4	( 20.00 1.92 )	conserved= 8	( 40.00 0.30 )
chr 8	40.0 - 45.0	tot= 26	disease= 4	( 15.38 1.19 )	conserved= 8	( 30.77 -0.19 )
chr 8	41.2 - 46.2	tot= 26	disease= 3	( 11.54 0.58 )	conserved= 8	( 30.77 -0.19 )
chr 8	42.5 - 47.5	tot= 26	disease= 3	( 11.54 0.58 )	conserved= 10	( 38.46 0.22 )
chr 8	43.8 - 48.8	tot= 35	disease= 3	( 8.57 0.12 )	conserved= 15	( 42.86 0.46 )
chr 8	45.0 - 50.0	tot= 37	disease= 3	( 8.11 0.05 )	conserved= 17	( 45.95 0.62 )
chr 8	46.2 - 51.2	tot= 36	disease= 3	( 8.33 0.08 )	conserved= 17	( 47.22 0.69 )
chr 8	47.5 - 52.5	tot= 20	disease= 0	( 0.00 -1.23 )	conserved= 7	( 35.00 0.04 )
chr 8	48.8 - 53.8	tot= 11	disease= 0	( 0.00 -1.23 )	conserved= 2	( 18.18 -0.86 )
chr 8	50.0 - 55.0	tot= 5	disease= 1	( 20.00 1.92 )	conserved= 0	( 0.00 -1.83 )
chr 8	51.2 - 56.2	tot= 10	disease= 1	( 10.00 0.34 )	conserved= 0	( 0.00 -1.83 )
chr 8	52.5 - 57.5	tot= 10	disease= 1	( 10.00 0.34 )	conserved= 0	( 0.00 -1.83 )
chr 8	53.8 - 58.8	tot= 12	disease= 1	( 8.33 0.08 )	conserved= 0	( 0.00 -1.83 )
chr 8	55.0 - 60.0	tot= 18	disease= 0	( 0.00 -1.23 )	conserved= 3	( 16.67 -0.94 )
chr 8	56.2 - 61.2	tot= 13	disease= 0	( 0.00 -1.23 )	conserved= 3	( 23.08 -0.60 )
chr 8	57.5 - 62.5	tot= 14	disease= 0	( 0.00 -1.23 )	conserved= 3	( 21.43 -0.69 )
chr 8	58.8 - 63.8	tot= 19	disease= 0	( 0.00 -1.23 )	conserved= 4	( 21.05 -0.71 )
chr 8	60.0 - 65.0	tot= 16	disease= 0	( 0.00 -1.23 )	conserved= 1	( 6.25 -1.50 )
chr 8	61.2 - 66.2	tot= 15	disease= 0	( 0.00 -1.23 )	conserved= 1	( 6.67 -1.48 )
chr 8	62.5 - 67.5	tot= 19	disease= 0	( 0.00 -1.23 )	conserved= 2	( 10.53 -1.27 )
chr 8	63.8 - 68.8	tot= 17	disease= 0	( 0.00 -1.23 )	conserved= 1	( 5.88 -1.52 )
chr 8	65.0 - 70.0	tot= 19	disease= 0	( 0.00 -1.23 )	conserved= 4	( 21.05 -0.71 )
chr 8	66.2 - 71.2	tot= 25	disease= 3	( 12.00 0.66 )	conserved= 4	( 16.00 -0.98 )
chr 8	67.5 - 72.5	tot= 40	disease= 4	( 10.00 0.34 )	conserved= 12	( 30.00 -0.23 )
chr 8	68.8 - 73.8	tot= 85	disease= 8	( 9.41 0.25 )	conserved= 41	( 48.24 0.75 )
chr 8	70.0 - 75.0	tot= 123	disease= 10	( 8.13 0.05 )	conserved= 59	( 47.97 0.73 )
chr 8	71.2 - 76.2	tot= 124	disease= 8	( 6.45 -0.22 )	conserved= 60	( 48.39 0.75 )
chr 8	72.5 - 77.5	tot= 106	disease= 7	( 6.60 -0.19 )	conserved= 51	( 48.11 0.74 )
chr 8	73.8 - 78.8	tot= 61	disease= 4	( 6.56 -0.20 )	conserved= 26	( 42.62 0.45 )
chr 8	75.0 - 80.0	tot= 19	disease= 3	( 15.79 1.25 )	conserved= 6	( 31.58 -0.15 )
chr 8	76.2 - 81.2	tot= 18	disease= 3	( 16.67 1.39 )	conserved= 7	( 38.89 0.25 )
chr 8	77.5 - 82.5	tot= 25	disease= 4	( 16.00 1.29 )	conserved= 7	( 28.00 -0.34 )
chr 8	78.8 - 83.8	tot= 25	disease= 4	( 16.00 1.29 )	conserved= 5	( 20.00 -0.76 )
chr 8	80.0 - 85.0	tot= 24	disease= 3	( 12.50 0.74 )	conserved= 4	( 16.67 -0.94 )
chr 8	81.2 - 86.2	tot= 34	disease= 4	( 11.76 0.62 )	conserved= 10	( 29.41 -0.26 )
chr 8	82.5 - 87.5	tot= 66	disease= 7	( 10.61 0.44 )	conserved= 33	( 50.00 0.84 )
chr 8	83.8 - 88.8	tot= 83	disease= 8	( 9.64 0.29 )	conserved= 45	( 54.22 1.07 )
chr 8	85.0 - 90.0	tot= 88	disease= 8	( 9.09 0.20 )	conserved= 45	( 51.14 0.90 )
chr 8	86.2 - 91.2	tot= 83	disease= 7	( 8.43 0.10 )	conserved= 40	( 48.19 0.74 )
chr 8	87.5 - 92.5	tot= 43	disease= 4	( 9.30 0.23 )	conserved= 17	( 39.53 0.28 )
chr 8	88.8 - 93.8	tot= 26	disease= 2	( 7.69 -0.02 )	conserved= 3	( 11.54 -1.22 )
chr 8	90.0 - 95.0	tot= 24	disease= 2	( 8.33 0.08 )	conserved= 4	( 16.67 -0.94 )
chr 8	91.2 - 96.2	tot= 26	disease= 3	( 11.54 0.58 )	conserved= 2	( 7.69 -1.42 )
chr 8	92.5 - 97.5	tot= 55	disease= 4	( 7.27 -0.09 )	conserved= 12	( 21.82 -0.67 )
chr 8	93.8 - 98.8	tot= 72	disease= 5	( 6.94 -0.14 )	conserved= 20	( 27.78 -0.35 )
chr 8	95.0 - 100.0	tot= 68	disease= 5	( 7.35 -0.07 )	conserved= 19	( 27.94 -0.34 )
chr 8	96.2 - 101.2	tot= 54	disease= 3	( 5.56 -0.36 )	conserved= 18	( 33.33 -0.05 )
chr 8	97.5 - 102.5	tot= 27	disease= 1	( 3.70 -0.65 )	conserved= 8	( 29.63 -0.25 )
chr 8	98.8 - 103.8	tot= 4	disease= 0	( 0.00 -1.23 )	conserved= 0	( 0.00 -1.83 )
chr 8	100.0 - 105.0	tot= 3	disease= 0	( 0.00 -1.23 )	conserved= 0	( 0.00 -1.83 )
chr 8	101.2 - 106.2	tot= 4	disease= 0	( 0.00 -1.23 )	conserved= 0	( 0.00 -1.83 )
chr 8	102.5 - 107.5	tot= 27	disease= 1	( 3.70 -0.65 )	conserved= 6	( 22.22 -0.65 )
chr 8	103.8 - 108.8	tot= 83	disease= 6	( 7.23 -0.09 )	conserved= 51	( 61.45 1.45 )
chr 8	105.0 - 110.0	tot= 109	disease= 9	( 8.26 0.07 )	conserved= 58	( 53.21 1.01 )
chr 8	106.2 - 111.2	tot= 110	disease= 9	( 8.18 0.06 )	conserved= 58	( 52.73 0.99 )
chr 8	107.5 - 112.5	tot= 98	disease= 9	( 9.18 0.21 )	conserved= 55	( 56.12 1.17 )
chr 8	108.8 - 113.8	tot= 62	disease= 5	( 8.06 0.04 )	conserved= 13	( 20.97 -0.71 )
chr 8	110.0 - 115.0	tot= 53	disease= 3	( 5.66 -0.34 )	conserved= 13	( 24.53 -0.52 )
chr 8	111.2 - 116.2	tot= 56	disease= 3	( 5.36 -0.39 )	conserved= 13	( 23.21 -0.59 )
chr 8	112.5 - 117.5	tot= 46	disease= 2	( 4.35 -0.55 )	conserved= 11	( 23.91 -0.56 )
chr 8	113.8 - 118.8	tot= 27	disease= 2	( 7.41 -0.06 )	conserved= 9	( 33.33 -0.05 )
chr 8	115.0 - 120.0	tot= 21	disease= 3	( 14.29 1.02 )	conserved= 4	( 19.05 -0.82 )
chr 8	116.2 - 121.2	tot= 21	disease= 3	( 14.29 1.02 )	conserved= 4	( 19.05 -0.82 )
chr 8	117.5 - 122.5	tot= 34	disease= 4	( 11.76 0.62 )	conserved= 14	( 41.18 0.37 )
chr 8	118.8 - 123.8	tot= 48	disease= 4	( 8.33 0.08 )	conserved= 16	( 33.33 -0.05 )
chr 8	120.0 - 125.0	tot= 58	disease= 4	( 6.90 -0.15 )	conserved= 18	( 31.03 -0.17 )
chr 8	121.2 - 126.2	tot= 87	disease= 7	( 8.05 0.04 )	conserved= 37	( 42.53 0.44 )
chr 8	122.5 - 127.5	tot= 92	disease= 10	( 10.87 0.48 )	conserved= 42	( 45.65 0.61 )
chr 8	123.8 - 128.8	tot= 86	disease= 10	( 11.63 0.60 )	conserved= 41	( 47.67 0.72 )
chr 8	125.0 - 130.0	tot= 73	disease= 8	( 10.96 0.49 )	conserved= 37	( 50.68 0.88 )
chr 8	126.2 - 131.2	tot= 41	disease= 5	( 12.20 0.69 )	conserved= 18	( 43.90 0.51 )
chr 8	127.5 - 132.5	tot= 21	disease= 1	( 4.76 -0.48 )	conserved= 2	( 9.52 -1.32 )
chr 8	128.8 - 133.8	tot= 12	disease= 0	( 0.00 -1.23 )	conserved= 0	( 0.00 -1.83 )
chr 9	0.0 - 5.0	tot= 8	disease= 0	( 0.00 -1.23 )	conserved= 2	( 25.00 -0.50 )
chr 9	1.2 - 6.2	tot= 12	disease= 1	( 8.33 0.08 )	conserved= 3	( 25.00 -0.50 )
chr 9	2.5 - 7.5	tot= 20	disease= 2	( 10.00 0.34 )	conserved= 5	( 25.00 -0.50 )
chr 9	3.8 - 8.8	tot= 31	disease= 4	( 12.90 0.80 )	conserved= 11	( 35.48 0.06 )
chr 9	5.0 - 10.0	tot= 31	disease= 4	( 12.90 0.80 )	conserved= 9	( 29.03 -0.28 )
chr 9	6.2 - 11.2	tot= 27	disease= 3	( 11.11 0.52 )	conserved= 8	( 29.63 -0.25 )
chr 9	7.5 - 12.5	tot= 19	disease= 2	( 10.53 0.43 )	conserved= 6	( 31.58 -0.15 )
chr 9	8.8 - 13.8	tot= 9	disease= 2	( 22.22 2.26 )	conserved= 2	( 22.22 -0.65 )
chr 9	10.0 - 15.0	tot= 21	disease= 3	( 14.29 1.02 )	conserved= 5	( 23.81 -0.56 )
chr 9	11.2 - 16.2	tot= 31	disease= 3	( 9.68 0.29 )	conserved= 12	( 38.71 0.24 )
chr 9	12.5 - 17.5	tot= 31	disease= 3	( 9.68 0.29 )	conserved= 12	( 38.71 0.24 )
chr 9	13.8 - 18.8	tot= 38	disease= 1	( 2.63 -0.82 )	conserved= 11	( 28.95 -0.29 )
chr 9	15.0 - 20.0	tot= 48	disease= 0	( 0.00 -1.23 )	conserved= 8	( 16.67 -0.94 )
chr 9	16.2 - 21.2	tot= 80	disease= 2	( 2.50 -0.84 )	conserved= 23	( 28.75 -0.30 )
chr 9	17.5 - 22.5	tot= 117	disease= 5	( 4.27 -0.56 )	conserved= 43	( 36.75 0.13 )
chr 9	18.8 - 23.8	tot= 106	disease= 5	( 4.72 -0.49 )	conserved= 43	( 40.57 0.34 )
chr 9	20.0 - 25.0	tot= 87	disease= 5	( 5.75 -0.33 )	conserved= 45	( 51.72 0.93 )
chr 9	21.2 - 26.2	tot= 47	disease= 3	( 6.38 -0.23 )	conserved= 23	( 48.94 0.78 )
chr 9	22.5 - 27.5	tot= 21	disease= 0	( 0.00 -1.23 )	conserved= 6	( 28.57 -0.31 )
chr 9	23.8 - 28.8	tot= 21	disease= 1	( 4.76 -0.48 )	conserved= 5	( 23.81 -0.56 )
chr 9	25.0 - 30.0	tot= 15	disease= 1	( 6.67 -0.18 )	conserved= 3	( 20.00 -0.76 )
chr 9	26.2 - 31.2	tot= 26	disease= 1	( 3.85 -0.62 )	conserved= 5	( 19.23 -0.81 )
chr 9	27.5 - 32.5	tot= 21	disease= 2	( 9.52 0.27 )	conserved= 5	( 23.81 -0.56 )
chr 9	28.8 - 33.8	tot= 21	disease= 1	( 4.76 -0.48 )	conserved= 5	( 23.81 -0.56 )
chr 9	30.0 - 35.0	tot= 26	disease= 1	( 3.85 -0.62 )	conserved= 6	( 23.08 -0.60 )
chr 9	31.2 - 36.2	tot= 26	disease= 1	( 3.85 -0.62 )	conserved= 10	( 38.46 0.22 )
chr 9	32.5 - 37.5	tot= 42	disease= 1	( 2.38 -0.86 )	conserved= 22	( 52.38 0.97 )
chr 9	33.8 - 38.8	tot= 91	disease= 1	( 1.10 -1.06 )	conserved= 23	( 25.27 -0.48 )
chr 9	35.0 - 40.0	tot= 135	disease= 1	( 0.74 -1.11 )	conserved= 25	( 18.52 -0.84 )
chr 9	36.2 - 41.2	tot= 131	disease= 1	( 0.76 -1.11 )	conserved= 22	( 16.79 -0.94 )
chr 9	37.5 - 42.5	tot= 116	disease= 2	( 1.72 -0.96 )	conserved= 11	( 9.48 -1.33 )
chr 9	38.8 - 43.8	tot= 72	disease= 3	( 4.17 -0.57 )	conserved= 14	( 19.44 -0.79 )
chr 9	40.0 - 45.0	tot= 73	disease= 7	( 9.59 0.28 )	conserved= 41	( 56.16 1.17 )
chr 9	41.2 - 46.2	tot= 85	disease= 11	( 12.94 0.81 )	conserved= 48	( 56.47 1.19 )
chr 9	42.5 - 47.5	tot= 79	disease= 9	( 11.39 0.56 )	conserved= 44	( 55.70 1.14 )
chr 9	43.8 - 48.8	tot= 84	disease= 9	( 10.71 0.46 )	conserved= 47	( 55.95 1.16 )
chr 9	45.0 - 50.0	tot= 42	disease= 5	( 11.90 0.64 )	conserved= 21	( 50.00 0.84 )
chr 9	46.2 - 51.2	tot= 46	disease= 5	( 10.87 0.48 )	conserved= 33	( 71.74 2.00 )
chr 9	47.5 - 52.5	tot= 52	disease= 5	( 9.62 0.28 )	conserved= 33	( 63.46 1.56 )
chr 9	48.8 - 53.8	tot= 54	disease= 6	( 11.11 0.52 )	conserved= 35	( 64.81 1.63 )
chr 9	50.0 - 55.0	tot= 67	disease= 7	( 10.45 0.41 )	conserved= 41	( 61.19 1.44 )
chr 9	51.2 - 56.2	tot= 52	disease= 5	( 9.62 0.28 )	conserved= 24	( 46.15 0.63 )
chr 9	52.5 - 57.5	tot= 73	disease= 5	( 6.85 -0.15 )	conserved= 36	( 49.32 0.80 )
chr 9	53.8 - 58.8	tot= 82	disease= 7	( 8.54 0.11 )	conserved= 42	( 51.22 0.90 )
chr 9	55.0 - 60.0	tot= 73	disease= 9	( 12.33 0.71 )	conserved= 37	( 50.68 0.88 )
chr 9	56.2 - 61.2	tot= 71	disease= 7	( 9.86 0.32 )	conserved= 33	( 46.48 0.65 )
chr 9	57.5 - 62.5	tot= 50	disease= 7	( 14.00 0.97 )	conserved= 23	( 46.00 0.63 )
chr 9	58.8 - 63.8	tot= 40	disease= 4	( 10.00 0.34 )	conserved= 11	( 27.50 -0.36 )
chr 9	60.0 - 65.0	tot= 46	disease= 1	( 2.17 -0.89 )	conserved= 16	( 34.78 0.03 )
chr 9	61.2 - 66.2	tot= 61	disease= 2	( 3.28 -0.71 )	conserved= 34	( 55.74 1.15 )
chr 9	62.5 - 67.5	tot= 66	disease= 3	( 4.55 -0.51 )	conserved= 37	( 56.06 1.16 )
chr 9	63.8 - 68.8	tot= 58	disease= 2	( 3.45 -0.69 )	conserved= 34	( 58.62 1.30 )
chr 9	65.0 - 70.0	tot= 46	disease= 2	( 4.35 -0.55 )	conserved= 26	( 56.52 1.19 )
chr 9	66.2 - 71.2	tot= 33	disease= 3	( 9.09 0.20 )	conserved= 12	( 36.36 0.11 )
chr 9	67.5 - 72.5	tot= 31	disease= 2	( 6.45 -0.22 )	conserved= 11	( 35.48 0.06 )
chr 9	68.8 - 73.8	tot= 37	disease= 3	( 8.11 0.05 )	conserved= 14	( 37.84 0.19 )
chr 9	70.0 - 75.0	tot= 35	disease= 4	( 11.43 0.57 )	conserved= 14	( 40.00 0.30 )
chr 9	71.2 - 76.2	tot= 38	disease= 2	( 5.26 -0.40 )	conserved= 19	( 50.00 0.84 )
chr 9	72.5 - 77.5	tot= 33	disease= 2	( 6.06 -0.28 )	conserved= 18	( 54.55 1.08 )
chr 9	73.8 - 78.8	tot= 41	disease= 3	( 7.32 -0.08 )	conserved= 21	( 51.22 0.90 )
chr 9	75.0 - 80.0	tot= 42	disease= 2	( 4.76 -0.48 )	conserved= 19	( 45.24 0.58 )
chr 9	76.2 - 81.2	tot= 31	disease= 3	( 9.68 0.29 )	conserved= 11	( 35.48 0.06 )
chr 9	77.5 - 82.5	tot= 28	disease= 3	( 10.71 0.46 )	conserved= 9	( 32.14 -0.12 )
chr 9	78.8 - 83.8	tot= 19	disease= 3	( 15.79 1.25 )	conserved= 7	( 36.84 0.14 )
chr 9	80.0 - 85.0	tot= 14	disease= 3	( 21.43 2.14 )	conserved= 7	( 50.00 0.84 )
chr 9	81.2 - 86.2	tot= 16	disease= 2	( 12.50 0.74 )	conserved= 8	( 50.00 0.84 )
chr 9	82.5 - 87.5	tot= 23	disease= 2	( 8.70 0.14 )	conserved= 16	( 69.57 1.89 )
chr 9	83.8 - 88.8	tot= 23	disease= 0	( 0.00 -1.23 )	conserved= 15	( 65.22 1.65 )
chr 9	85.0 - 90.0	tot= 32	disease= 0	( 0.00 -1.23 )	conserved= 17	( 53.12 1.01 )
chr 9	86.2 - 91.2	tot= 30	disease= 0	( 0.00 -1.23 )	conserved= 14	( 46.67 0.66 )
chr 9	87.5 - 92.5	tot= 28	disease= 1	( 3.57 -0.67 )	conserved= 5	( 17.86 -0.88 )
chr 9	88.8 - 93.8	tot= 19	disease= 1	( 5.26 -0.40 )	conserved= 2	( 10.53 -1.27 )
chr 9	90.0 - 95.0	tot= 11	disease= 1	( 9.09 0.20 )	conserved= 1	( 9.09 -1.35 )
chr 9	91.2 - 96.2	tot= 20	disease= 2	( 10.00 0.34 )	conserved= 5	( 25.00 -0.50 )
chr 9	92.5 - 97.5	tot= 24	disease= 1	( 4.17 -0.57 )	conserved= 7	( 29.17 -0.27 )
chr 9	93.8 - 98.8	tot= 31	disease= 1	( 3.23 -0.72 )	conserved= 8	( 25.81 -0.45 )
chr 9	95.0 - 100.0	tot= 46	disease= 2	( 4.35 -0.55 )	conserved= 12	( 26.09 -0.44 )
chr 9	96.2 - 101.2	tot= 42	disease= 2	( 4.76 -0.48 )	conserved= 10	( 23.81 -0.56 )
chr 9	97.5 - 102.5	tot= 36	disease= 2	( 5.56 -0.36 )	conserved= 9	( 25.00 -0.50 )
chr 9	98.8 - 103.8	tot= 42	disease= 5	( 11.90 0.64 )	conserved= 10	( 23.81 -0.56 )
chr 9	100.0 - 105.0	tot= 32	disease= 4	( 12.50 0.74 )	conserved= 5	( 15.62 -1.00 )
chr 9	101.2 - 106.2	tot= 41	disease= 4	( 9.76 0.30 )	conserved= 6	( 14.63 -1.05 )
chr 9	102.5 - 107.5	tot= 74	disease= 7	( 9.46 0.26 )	conserved= 25	( 33.78 -0.03 )
chr 9	103.8 - 108.8	tot= 113	disease= 9	( 7.96 0.02 )	conserved= 49	( 43.36 0.48 )
chr 9	105.0 - 110.0	tot= 136	disease= 11	( 8.09 0.04 )	conserved= 56	( 41.18 0.37 )
chr 9	106.2 - 111.2	tot= 152	disease= 15	( 9.87 0.32 )	conserved= 61	( 40.13 0.31 )
chr 9	107.5 - 112.5	tot= 118	disease= 12	( 10.17 0.37 )	conserved= 42	( 35.59 0.07 )
chr 9	108.8 - 113.8	tot= 68	disease= 7	( 10.29 0.39 )	conserved= 16	( 23.53 -0.58 )
chr 9	110.0 - 115.0	tot= 57	disease= 6	( 10.53 0.43 )	conserved= 17	( 29.82 -0.24 )
chr 9	111.2 - 116.2	tot= 29	disease= 2	( 6.90 -0.15 )	conserved= 9	( 31.03 -0.17 )
chr 9	112.5 - 117.5	tot= 26	disease= 2	( 7.69 -0.02 )	conserved= 8	( 30.77 -0.19 )
chr 9	113.8 - 118.8	tot= 30	disease= 2	( 6.67 -0.18 )	conserved= 10	( 33.33 -0.05 )
chr 9	115.0 - 120.0	tot= 35	disease= 5	( 14.29 1.02 )	conserved= 18	( 51.43 0.92 )
chr 9	116.2 - 121.2	tot= 44	disease= 5	( 11.36 0.56 )	conserved= 25	( 56.82 1.20 )
chr 9	117.5 - 122.5	tot= 62	disease= 6	( 9.68 0.29 )	conserved= 29	( 46.77 0.67 )
chr 9	118.8 - 123.8	tot= 79	disease= 6	( 7.59 -0.04 )	conserved= 44	( 55.70 1.14 )
chr 9	120.0 - 125.0	tot= 61	disease= 2	( 3.28 -0.71 )	conserved= 30	( 49.18 0.80 )
chr 9	121.2 - 126.2	tot= 48	disease= 1	( 2.08 -0.90 )	conserved= 23	( 47.92 0.73 )
chr 10	0.0 - 5.0	tot= 9	disease= 1	( 11.11 0.52 )	conserved= 3	( 33.33 -0.05 )
chr 10	1.2 - 6.2	tot= 16	disease= 2	( 12.50 0.74 )	conserved= 7	( 43.75 0.51 )
chr 10	2.5 - 7.5	tot= 26	disease= 2	( 7.69 -0.02 )	conserved= 7	( 26.92 -0.39 )
chr 10	3.8 - 8.8	tot= 29	disease= 1	( 3.45 -0.69 )	conserved= 7	( 24.14 -0.54 )
chr 10	5.0 - 10.0	tot= 26	disease= 1	( 3.85 -0.62 )	conserved= 5	( 19.23 -0.81 )
chr 10	6.2 - 11.2	tot= 26	disease= 1	( 3.85 -0.62 )	conserved= 3	( 11.54 -1.22 )
chr 10	7.5 - 12.5	tot= 18	disease= 2	( 11.11 0.52 )	conserved= 3	( 16.67 -0.94 )
chr 10	8.8 - 13.8	tot= 23	disease= 4	( 17.39 1.50 )	conserved= 8	( 34.78 0.03 )
chr 10	10.0 - 15.0	tot= 25	disease= 4	( 16.00 1.29 )	conserved= 9	( 36.00 0.09 )
chr 10	11.2 - 16.2	tot= 18	disease= 3	( 16.67 1.39 )	conserved= 7	( 38.89 0.25 )
chr 10	12.5 - 17.5	tot= 17	disease= 2	( 11.76 0.62 )	conserved= 7	( 41.18 0.37 )
chr 10	13.8 - 18.8	tot= 18	disease= 0	( 0.00 -1.23 )	conserved= 6	( 33.33 -0.05 )
chr 10	15.0 - 20.0	tot= 21	disease= 2	( 9.52 0.27 )	conserved= 10	( 47.62 0.71 )
chr 10	16.2 - 21.2	tot= 31	disease= 3	( 9.68 0.29 )	conserved= 11	( 35.48 0.06 )
chr 10	17.5 - 22.5	tot= 40	disease= 3	( 7.50 -0.05 )	conserved= 11	( 27.50 -0.36 )
chr 10	18.8 - 23.8	tot= 44	disease= 5	( 11.36 0.56 )	conserved= 9	( 20.45 -0.74 )
chr 10	20.0 - 25.0	tot= 50	disease= 5	( 10.00 0.34 )	conserved= 7	( 14.00 -1.09 )
chr 10	21.2 - 26.2	tot= 45	disease= 4	( 8.89 0.17 )	conserved= 6	( 13.33 -1.12 )
chr 10	22.5 - 27.5	tot= 37	disease= 5	( 13.51 0.90 )	conserved= 6	( 16.22 -0.97 )
chr 10	23.8 - 28.8	tot= 25	disease= 3	( 12.00 0.66 )	conserved= 3	( 12.00 -1.19 )
chr 10	25.0 - 30.0	tot= 18	disease= 1	( 5.56 -0.36 )	conserved= 2	( 11.11 -1.24 )
chr 10	26.2 - 31.2	tot= 19	disease= 1	( 5.26 -0.40 )	conserved= 4	( 21.05 -0.71 )
chr 10	27.5 - 32.5	tot= 18	disease= 0	( 0.00 -1.23 )	conserved= 4	( 22.22 -0.65 )
chr 10	28.8 - 33.8	tot= 21	disease= 0	( 0.00 -1.23 )	conserved= 4	( 19.05 -0.82 )
chr 10	30.0 - 35.0	tot= 24	disease= 2	( 8.33 0.08 )	conserved= 5	( 20.83 -0.72 )
chr 10	31.2 - 36.2	tot= 19	disease= 2	( 10.53 0.43 )	conserved= 3	( 15.79 -0.99 )
chr 10	32.5 - 37.5	tot= 21	disease= 2	( 9.52 0.27 )	conserved= 4	( 19.05 -0.82 )
chr 10	33.8 - 38.8	tot= 15	disease= 2	( 13.33 0.87 )	conserved= 4	( 26.67 -0.41 )
chr 10	35.0 - 40.0	tot= 17	disease= 0	( 0.00 -1.23 )	conserved= 7	( 41.18 0.37 )
chr 10	36.2 - 41.2	tot= 31	disease= 0	( 0.00 -1.23 )	conserved= 12	( 38.71 0.24 )
chr 10	37.5 - 42.5	tot= 38	disease= 3	( 7.89 0.01 )	conserved= 13	( 34.21 -0.00 )
chr 10	38.8 - 43.8	tot= 50	disease= 3	( 6.00 -0.29 )	conserved= 15	( 30.00 -0.23 )
chr 10	40.0 - 45.0	tot= 41	disease= 3	( 7.32 -0.08 )	conserved= 10	( 24.39 -0.53 )
chr 10	41.2 - 46.2	tot= 30	disease= 3	( 10.00 0.34 )	conserved= 5	( 16.67 -0.94 )
chr 10	42.5 - 47.5	tot= 20	disease= 0	( 0.00 -1.23 )	conserved= 3	( 15.00 -1.03 )
chr 10	43.8 - 48.8	tot= 7	disease= 0	( 0.00 -1.23 )	conserved= 1	( 14.29 -1.07 )
chr 10	45.0 - 50.0	tot= 5	disease= 0	( 0.00 -1.23 )	conserved= 0	( 0.00 -1.83 )
chr 10	46.2 - 51.2	tot= 4	disease= 1	( 25.00 2.70 )	conserved= 0	( 0.00 -1.83 )
chr 10	47.5 - 52.5	tot= 16	disease= 1	( 6.25 -0.25 )	conserved= 4	( 25.00 -0.50 )
chr 10	48.8 - 53.8	tot= 22	disease= 2	( 9.09 0.20 )	conserved= 7	( 31.82 -0.13 )
chr 10	50.0 - 55.0	tot= 21	disease= 2	( 9.52 0.27 )	conserved= 7	( 33.33 -0.05 )
chr 10	51.2 - 56.2	tot= 21	disease= 2	( 9.52 0.27 )	conserved= 7	( 33.33 -0.05 )
chr 10	52.5 - 57.5	tot= 14	disease= 2	( 14.29 1.02 )	conserved= 5	( 35.71 0.08 )
chr 10	53.8 - 58.8	tot= 22	disease= 2	( 9.09 0.20 )	conserved= 4	( 18.18 -0.86 )
chr 10	55.0 - 60.0	tot= 38	disease= 5	( 13.16 0.84 )	conserved= 10	( 26.32 -0.43 )
chr 10	56.2 - 61.2	tot= 54	disease= 7	( 12.96 0.81 )	conserved= 16	( 29.63 -0.25 )
chr 10	57.5 - 62.5	tot= 71	disease= 10	( 14.08 0.98 )	conserved= 23	( 32.39 -0.10 )
chr 10	58.8 - 63.8	tot= 67	disease= 9	( 13.43 0.88 )	conserved= 23	( 34.33 0.00 )
chr 10	60.0 - 65.0	tot= 51	disease= 6	( 11.76 0.62 )	conserved= 17	( 33.33 -0.05 )
chr 10	61.2 - 66.2	tot= 32	disease= 3	( 9.38 0.24 )	conserved= 11	( 34.38 0.00 )
chr 10	62.5 - 67.5	tot= 18	disease= 2	( 11.11 0.52 )	conserved= 4	( 22.22 -0.65 )
chr 10	63.8 - 68.8	tot= 12	disease= 2	( 16.67 1.39 )	conserved= 3	( 25.00 -0.50 )
chr 10	65.0 - 70.0	tot= 18	disease= 2	( 11.11 0.52 )	conserved= 3	( 16.67 -0.94 )
chr 10	66.2 - 71.2	tot= 26	disease= 2	( 7.69 -0.02 )	conserved= 5	( 19.23 -0.81 )
chr 10	67.5 - 72.5	tot= 20	disease= 0	( 0.00 -1.23 )	conserved= 3	( 15.00 -1.03 )
chr 10	68.8 - 73.8	tot= 17	disease= 1	( 5.88 -0.30 )	conserved= 2	( 11.76 -1.21 )
chr 10	70.0 - 75.0	tot= 20	disease= 2	( 10.00 0.34 )	conserved= 3	( 15.00 -1.03 )
chr 10	71.2 - 76.2	tot= 47	disease= 7	( 14.89 1.11 )	conserved= 12	( 25.53 -0.47 )
chr 10	72.5 - 77.5	tot= 65	disease= 8	( 12.31 0.71 )	conserved= 19	( 29.23 -0.27 )
chr 10	73.8 - 78.8	tot= 91	disease= 8	( 8.79 0.15 )	conserved= 28	( 30.77 -0.19 )
chr 10	75.0 - 80.0	tot= 143	disease= 12	( 8.39 0.09 )	conserved= 74	( 51.75 0.93 )
chr 10	76.2 - 81.2	tot= 174	disease= 11	( 6.32 -0.24 )	conserved= 96	( 55.17 1.12 )
chr 10	77.5 - 82.5	tot= 171	disease= 10	( 5.85 -0.31 )	conserved= 90	( 52.63 0.98 )
chr 10	78.8 - 83.8	tot= 149	disease= 9	( 6.04 -0.28 )	conserved= 84	( 56.38 1.18 )
chr 10	80.0 - 85.0	tot= 100	disease= 4	( 4.00 -0.60 )	conserved= 41	( 41.00 0.36 )
chr 10	81.2 - 86.2	tot= 44	disease= 1	( 2.27 -0.87 )	conserved= 11	( 25.00 -0.50 )
chr 10	82.5 - 87.5	tot= 35	disease= 4	( 11.43 0.57 )	conserved= 10	( 28.57 -0.31 )
chr 10	83.8 - 88.8	tot= 46	disease= 5	( 10.87 0.48 )	conserved= 16	( 34.78 0.03 )
chr 10	85.0 - 90.0	tot= 42	disease= 5	( 11.90 0.64 )	conserved= 15	( 35.71 0.08 )
chr 10	86.2 - 91.2	tot= 37	disease= 5	( 13.51 0.90 )	conserved= 14	( 37.84 0.19 )
chr 10	87.5 - 92.5	tot= 31	disease= 2	( 6.45 -0.22 )	conserved= 14	( 45.16 0.58 )
chr 10	88.8 - 93.8	tot= 29	disease= 2	( 6.90 -0.15 )	conserved= 14	( 48.28 0.75 )
chr 10	90.0 - 95.0	tot= 28	disease= 2	( 7.14 -0.11 )	conserved= 12	( 42.86 0.46 )
chr 10	91.2 - 96.2	tot= 28	disease= 1	( 3.57 -0.67 )	conserved= 10	( 35.71 0.08 )
chr 10	92.5 - 97.5	tot= 32	disease= 2	( 6.25 -0.25 )	conserved= 12	( 37.50 0.17 )
chr 10	93.8 - 98.8	tot= 22	disease= 1	( 4.55 -0.51 )	conserved= 3	( 13.64 -1.11 )
chr 10	95.0 - 100.0	tot= 20	disease= 1	( 5.00 -0.44 )	conserved= 3	( 15.00 -1.03 )
chr 10	96.2 - 101.2	tot= 17	disease= 1	( 5.88 -0.30 )	conserved= 4	( 23.53 -0.58 )
chr 10	97.5 - 102.5	tot= 15	disease= 0	( 0.00 -1.23 )	conserved= 3	( 20.00 -0.76 )
chr 10	98.8 - 103.8	tot= 13	disease= 0	( 0.00 -1.23 )	conserved= 4	( 30.77 -0.19 )
chr 10	100.0 - 105.0	tot= 9	disease= 0	( 0.00 -1.23 )	conserved= 3	( 33.33 -0.05 )
chr 10	101.2 - 106.2	tot= 10	disease= 0	( 0.00 -1.23 )	conserved= 2	( 20.00 -0.76 )
chr 10	102.5 - 107.5	tot= 11	disease= 1	( 9.09 0.20 )	conserved= 4	( 36.36 0.11 )
chr 10	103.8 - 108.8	tot= 12	disease= 1	( 8.33 0.08 )	conserved= 4	( 33.33 -0.05 )
chr 10	105.0 - 110.0	tot= 12	disease= 1	( 8.33 0.08 )	conserved= 4	( 33.33 -0.05 )
chr 10	106.2 - 111.2	tot= 16	disease= 1	( 6.25 -0.25 )	conserved= 4	( 25.00 -0.50 )
chr 10	107.5 - 112.5	tot= 18	disease= 0	( 0.00 -1.23 )	conserved= 2	( 11.11 -1.24 )
chr 10	108.8 - 113.8	tot= 15	disease= 0	( 0.00 -1.23 )	conserved= 1	( 6.67 -1.48 )
chr 10	110.0 - 115.0	tot= 23	disease= 1	( 4.35 -0.55 )	conserved= 5	( 21.74 -0.67 )
chr 10	111.2 - 116.2	tot= 24	disease= 1	( 4.17 -0.57 )	conserved= 5	( 20.83 -0.72 )
chr 10	112.5 - 117.5	tot= 34	disease= 3	( 8.82 0.16 )	conserved= 10	( 29.41 -0.26 )
chr 10	113.8 - 118.8	tot= 41	disease= 4	( 9.76 0.30 )	conserved= 11	( 26.83 -0.40 )
chr 10	115.0 - 120.0	tot= 39	disease= 3	( 7.69 -0.02 )	conserved= 10	( 25.64 -0.46 )
chr 10	116.2 - 121.2	tot= 45	disease= 5	( 11.11 0.52 )	conserved= 14	( 31.11 -0.17 )
chr 10	117.5 - 122.5	tot= 33	disease= 3	( 9.09 0.20 )	conserved= 9	( 27.27 -0.38 )
chr 10	118.8 - 123.8	tot= 28	disease= 2	( 7.14 -0.11 )	conserved= 8	( 28.57 -0.31 )
chr 10	120.0 - 125.0	tot= 22	disease= 2	( 9.09 0.20 )	conserved= 5	( 22.73 -0.62 )
chr 10	121.2 - 126.2	tot= 9	disease= 0	( 0.00 -1.23 )	conserved= 1	( 11.11 -1.24 )
chr 10	122.5 - 127.5	tot= 56	disease= 4	( 7.14 -0.11 )	conserved= 23	( 41.07 0.36 )
chr 10	123.8 - 128.8	tot= 112	disease= 8	( 7.14 -0.11 )	conserved= 50	( 44.64 0.55 )
chr 10	125.0 - 130.0	tot= 156	disease= 8	( 5.13 -0.42 )	conserved= 51	( 32.69 -0.09 )
chr 10	126.2 - 131.2	tot= 155	disease= 8	( 5.16 -0.42 )	conserved= 51	( 32.90 -0.07 )
chr 11	0.0 - 5.0	tot= 52	disease= 3	( 5.77 -0.32 )	conserved= 25	( 48.08 0.74 )
chr 11	1.2 - 6.2	tot= 74	disease= 8	( 10.81 0.47 )	conserved= 40	( 54.05 1.06 )
chr 11	2.5 - 7.5	tot= 87	disease= 8	( 9.20 0.22 )	conserved= 45	( 51.72 0.93 )
chr 11	3.8 - 8.8	tot= 72	disease= 8	( 11.11 0.52 )	conserved= 41	( 56.94 1.21 )
chr 11	5.0 - 10.0	tot= 42	disease= 5	( 11.90 0.64 )	conserved= 26	( 61.90 1.48 )
chr 11	6.2 - 11.2	tot= 22	disease= 0	( 0.00 -1.23 )	conserved= 11	( 50.00 0.84 )
chr 11	7.5 - 12.5	tot= 18	disease= 1	( 5.56 -0.36 )	conserved= 8	( 44.44 0.54 )
chr 11	8.8 - 13.8	tot= 16	disease= 1	( 6.25 -0.25 )	conserved= 6	( 37.50 0.17 )
chr 11	10.0 - 15.0	tot= 11	disease= 1	( 9.09 0.20 )	conserved= 2	( 18.18 -0.86 )
chr 11	11.2 - 16.2	tot= 10	disease= 1	( 10.00 0.34 )	conserved= 2	( 20.00 -0.76 )
chr 11	12.5 - 17.5	tot= 10	disease= 1	( 10.00 0.34 )	conserved= 2	( 20.00 -0.76 )
chr 11	13.8 - 18.8	tot= 11	disease= 1	( 9.09 0.20 )	conserved= 2	( 18.18 -0.86 )
chr 11	15.0 - 20.0	tot= 14	disease= 1	( 7.14 -0.11 )	conserved= 3	( 21.43 -0.69 )
chr 11	16.2 - 21.2	tot= 23	disease= 1	( 4.35 -0.55 )	conserved= 6	( 26.09 -0.44 )
chr 11	17.5 - 22.5	tot= 20	disease= 0	( 0.00 -1.23 )	conserved= 5	( 25.00 -0.50 )
chr 11	18.8 - 23.8	tot= 32	disease= 1	( 3.12 -0.74 )	conserved= 11	( 34.38 0.00 )
chr 11	20.0 - 25.0	tot= 33	disease= 1	( 3.03 -0.75 )	conserved= 10	( 30.30 -0.21 )
chr 11	21.2 - 26.2	tot= 25	disease= 1	( 4.00 -0.60 )	conserved= 7	( 28.00 -0.34 )
chr 11	22.5 - 27.5	tot= 22	disease= 1	( 4.55 -0.51 )	conserved= 6	( 27.27 -0.38 )
chr 11	23.8 - 28.8	tot= 10	disease= 0	( 0.00 -1.23 )	conserved= 0	( 0.00 -1.83 )
chr 11	25.0 - 30.0	tot= 19	disease= 1	( 5.26 -0.40 )	conserved= 6	( 31.58 -0.15 )
chr 11	26.2 - 31.2	tot= 25	disease= 1	( 4.00 -0.60 )	conserved= 10	( 40.00 0.30 )
chr 11	27.5 - 32.5	tot= 40	disease= 1	( 2.50 -0.84 )	conserved= 17	( 42.50 0.44 )
chr 11	28.8 - 33.8	tot= 49	disease= 1	( 2.04 -0.91 )	conserved= 18	( 36.73 0.13 )
chr 11	30.0 - 35.0	tot= 43	disease= 1	( 2.33 -0.86 )	conserved= 14	( 32.56 -0.09 )
chr 11	31.2 - 36.2	tot= 40	disease= 1	( 2.50 -0.84 )	conserved= 14	( 35.00 0.04 )
chr 11	32.5 - 37.5	tot= 22	disease= 1	( 4.55 -0.51 )	conserved= 7	( 31.82 -0.13 )
chr 11	33.8 - 38.8	tot= 12	disease= 1	( 8.33 0.08 )	conserved= 6	( 50.00 0.84 )
chr 11	35.0 - 40.0	tot= 5	disease= 0	( 0.00 -1.23 )	conserved= 4	( 80.00 2.44 )
chr 11	36.2 - 41.2	tot= 4	disease= 0	( 0.00 -1.23 )	conserved= 1	( 25.00 -0.50 )
chr 11	37.5 - 42.5	tot= 8	disease= 2	( 25.00 2.70 )	conserved= 3	( 37.50 0.17 )
chr 11	38.8 - 43.8	tot= 19	disease= 2	( 10.53 0.43 )	conserved= 7	( 36.84 0.14 )
chr 11	40.0 - 45.0	tot= 23	disease= 3	( 13.04 0.82 )	conserved= 9	( 39.13 0.26 )
chr 11	41.2 - 46.2	tot= 30	disease= 3	( 10.00 0.34 )	conserved= 13	( 43.33 0.48 )
chr 11	42.5 - 47.5	tot= 34	disease= 2	( 5.88 -0.30 )	conserved= 13	( 38.24 0.21 )
chr 11	43.8 - 48.8	tot= 30	disease= 2	( 6.67 -0.18 )	conserved= 9	( 30.00 -0.23 )
chr 11	45.0 - 50.0	tot= 61	disease= 2	( 3.28 -0.71 )	conserved= 10	( 16.39 -0.96 )
chr 11	46.2 - 51.2	tot= 76	disease= 5	( 6.58 -0.20 )	conserved= 14	( 18.42 -0.85 )
chr 11	47.5 - 52.5	tot= 88	disease= 4	( 4.55 -0.51 )	conserved= 21	( 23.86 -0.56 )
chr 11	48.8 - 53.8	tot= 101	disease= 7	( 6.93 -0.14 )	conserved= 32	( 31.68 -0.14 )
chr 11	50.0 - 55.0	tot= 87	disease= 9	( 10.34 0.40 )	conserved= 36	( 41.38 0.38 )
chr 11	51.2 - 56.2	tot= 68	disease= 7	( 10.29 0.39 )	conserved= 33	( 48.53 0.76 )
chr 11	52.5 - 57.5	tot= 52	disease= 7	( 13.46 0.89 )	conserved= 26	( 50.00 0.84 )
chr 11	53.8 - 58.8	tot= 78	disease= 4	( 5.13 -0.42 )	conserved= 19	( 24.36 -0.53 )
chr 11	55.0 - 60.0	tot= 92	disease= 3	( 3.26 -0.72 )	conserved= 23	( 25.00 -0.50 )
chr 11	56.2 - 61.2	tot= 112	disease= 6	( 5.36 -0.39 )	conserved= 28	( 25.00 -0.50 )
chr 11	57.5 - 62.5	tot= 132	disease= 7	( 5.30 -0.40 )	conserved= 37	( 28.03 -0.34 )
chr 11	58.8 - 63.8	tot= 95	disease= 8	( 8.42 0.09 )	conserved= 34	( 35.79 0.08 )
chr 11	60.0 - 65.0	tot= 66	disease= 8	( 12.12 0.68 )	conserved= 23	( 34.85 0.03 )
chr 11	61.2 - 66.2	tot= 43	disease= 4	( 9.30 0.23 )	conserved= 12	( 27.91 -0.34 )
chr 11	62.5 - 67.5	tot= 32	disease= 7	( 21.88 2.21 )	conserved= 8	( 25.00 -0.50 )
chr 11	63.8 - 68.8	tot= 39	disease= 6	( 15.38 1.19 )	conserved= 15	( 38.46 0.22 )
chr 11	65.0 - 70.0	tot= 104	disease= 12	( 11.54 0.58 )	conserved= 65	( 62.50 1.51 )
chr 11	66.2 - 71.2	tot= 142	disease= 15	( 10.56 0.43 )	conserved= 97	( 68.31 1.82 )
chr 11	67.5 - 72.5	tot= 148	disease= 12	( 8.11 0.05 )	conserved= 104	( 70.27 1.92 )
chr 11	68.8 - 73.8	tot= 167	disease= 15	( 8.98 0.18 )	conserved= 108	( 64.67 1.62 )
chr 11	70.0 - 75.0	tot= 124	disease= 8	( 6.45 -0.22 )	conserved= 68	( 54.84 1.10 )
chr 11	71.2 - 76.2	tot= 111	disease= 6	( 5.41 -0.38 )	conserved= 59	( 53.15 1.01 )
chr 11	72.5 - 77.5	tot= 110	disease= 7	( 6.36 -0.23 )	conserved= 54	( 49.09 0.79 )
chr 11	73.8 - 78.8	tot= 116	disease= 6	( 5.17 -0.42 )	conserved= 63	( 54.31 1.07 )
chr 11	75.0 - 80.0	tot= 106	disease= 6	( 5.66 -0.34 )	conserved= 59	( 55.66 1.14 )
chr 11	76.2 - 81.2	tot= 87	disease= 5	( 5.75 -0.33 )	conserved= 41	( 47.13 0.69 )
chr 11	77.5 - 82.5	tot= 78	disease= 3	( 3.85 -0.62 )	conserved= 33	( 42.31 0.43 )
chr 11	78.8 - 83.8	tot= 71	disease= 5	( 7.04 -0.12 )	conserved= 28	( 39.44 0.27 )
chr 11	80.0 - 85.0	tot= 71	disease= 6	( 8.45 0.10 )	conserved= 29	( 40.85 0.35 )
chr 11	81.2 - 86.2	tot= 71	disease= 9	( 12.68 0.76 )	conserved= 30	( 42.25 0.43 )
chr 11	82.5 - 87.5	tot= 83	disease= 10	( 12.05 0.66 )	conserved= 42	( 50.60 0.87 )
chr 11	83.8 - 88.8	tot= 67	disease= 9	( 13.43 0.88 )	conserved= 35	( 52.24 0.96 )
chr 11	85.0 - 90.0	tot= 63	disease= 8	( 12.70 0.77 )	conserved= 29	( 46.03 0.63 )
chr 11	86.2 - 91.2	tot= 59	disease= 5	( 8.47 0.10 )	conserved= 24	( 40.68 0.34 )
chr 11	87.5 - 92.5	tot= 39	disease= 4	( 10.26 0.38 )	conserved= 11	( 28.21 -0.33 )
chr 11	88.8 - 93.8	tot= 24	disease= 1	( 4.17 -0.57 )	conserved= 2	( 8.33 -1.39 )
chr 11	90.0 - 95.0	tot= 41	disease= 3	( 7.32 -0.08 )	conserved= 16	( 39.02 0.25 )
chr 11	91.2 - 96.2	tot= 70	disease= 4	( 5.71 -0.33 )	conserved= 29	( 41.43 0.38 )
chr 11	92.5 - 97.5	tot= 96	disease= 6	( 6.25 -0.25 )	conserved= 40	( 41.67 0.39 )
chr 11	93.8 - 98.8	tot= 138	disease= 9	( 6.52 -0.20 )	conserved= 68	( 49.28 0.80 )
chr 11	95.0 - 100.0	tot= 185	disease= 7	( 3.78 -0.63 )	conserved= 74	( 40.00 0.30 )
chr 11	96.2 - 101.2	tot= 202	disease= 10	( 4.95 -0.45 )	conserved= 104	( 51.49 0.92 )
chr 11	97.5 - 102.5	tot= 217	disease= 13	( 5.99 -0.29 )	conserved= 117	( 53.92 1.05 )
chr 11	98.8 - 103.8	tot= 204	disease= 12	( 5.88 -0.30 )	conserved= 104	( 50.98 0.89 )
chr 11	100.0 - 105.0	tot= 140	disease= 13	( 9.29 0.23 )	conserved= 84	( 60.00 1.37 )
chr 11	101.2 - 106.2	tot= 114	disease= 12	( 10.53 0.43 )	conserved= 55	( 48.25 0.75 )
chr 11	102.5 - 107.5	tot= 87	disease= 8	( 9.20 0.22 )	conserved= 36	( 41.38 0.38 )
chr 11	103.8 - 108.8	tot= 62	disease= 8	( 12.90 0.80 )	conserved= 25	( 40.32 0.32 )
chr 11	105.0 - 110.0	tot= 64	disease= 9	( 14.06 0.98 )	conserved= 28	( 43.75 0.51 )
chr 11	106.2 - 111.2	tot= 44	disease= 7	( 15.91 1.27 )	conserved= 14	( 31.82 -0.13 )
chr 11	107.5 - 112.5	tot= 29	disease= 6	( 20.69 2.02 )	conserved= 9	( 31.03 -0.17 )
chr 11	108.8 - 113.8	tot= 35	disease= 5	( 14.29 1.02 )	conserved= 10	( 28.57 -0.31 )
chr 11	110.0 - 115.0	tot= 39	disease= 2	( 5.13 -0.42 )	conserved= 10	( 25.64 -0.46 )
chr 11	111.2 - 116.2	tot= 85	disease= 6	( 7.06 -0.12 )	conserved= 42	( 49.41 0.81 )
chr 11	112.5 - 117.5	tot= 109	disease= 6	( 5.50 -0.36 )	conserved= 55	( 50.46 0.86 )
chr 11	113.8 - 118.8	tot= 120	disease= 6	( 5.00 -0.44 )	conserved= 57	( 47.50 0.71 )
chr 11	115.0 - 120.0	tot= 122	disease= 8	( 6.56 -0.20 )	conserved= 63	( 51.64 0.93 )
chr 11	116.2 - 121.2	tot= 128	disease= 5	( 3.91 -0.62 )	conserved= 46	( 35.94 0.09 )
chr 11	117.5 - 122.5	tot= 113	disease= 5	( 4.42 -0.53 )	conserved= 35	( 30.97 -0.18 )
chr 11	118.8 - 123.8	tot= 89	disease= 4	( 4.49 -0.52 )	conserved= 28	( 31.46 -0.15 )
chr 12	0.0 - 5.0	tot= 23	disease= 0	( 0.00 -1.23 )	conserved= 3	( 13.04 -1.14 )
chr 12	1.2 - 6.2	tot= 26	disease= 0	( 0.00 -1.23 )	conserved= 3	( 11.54 -1.22 )
chr 12	2.5 - 7.5	tot= 26	disease= 0	( 0.00 -1.23 )	conserved= 3	( 11.54 -1.22 )
chr 12	3.8 - 8.8	tot= 27	disease= 1	( 3.70 -0.65 )	conserved= 4	( 14.81 -1.04 )
chr 12	5.0 - 10.0	tot= 17	disease= 2	( 11.76 0.62 )	conserved= 3	( 17.65 -0.89 )
chr 12	6.2 - 11.2	tot= 20	disease= 2	( 10.00 0.34 )	conserved= 3	( 15.00 -1.03 )
chr 12	7.5 - 12.5	tot= 23	disease= 2	( 8.70 0.14 )	conserved= 4	( 17.39 -0.90 )
chr 12	8.8 - 13.8	tot= 19	disease= 1	( 5.26 -0.40 )	conserved= 2	( 10.53 -1.27 )
chr 12	10.0 - 15.0	tot= 14	disease= 0	( 0.00 -1.23 )	conserved= 1	( 7.14 -1.45 )
chr 12	11.2 - 16.2	tot= 9	disease= 0	( 0.00 -1.23 )	conserved= 1	( 11.11 -1.24 )
chr 12	12.5 - 17.5	tot= 16	disease= 0	( 0.00 -1.23 )	conserved= 2	( 12.50 -1.17 )
chr 12	13.8 - 18.8	tot= 17	disease= 1	( 5.88 -0.30 )	conserved= 3	( 17.65 -0.89 )
chr 12	15.0 - 20.0	tot= 16	disease= 1	( 6.25 -0.25 )	conserved= 3	( 18.75 -0.83 )
chr 12	16.2 - 21.2	tot= 20	disease= 1	( 5.00 -0.44 )	conserved= 3	( 15.00 -1.03 )
chr 12	17.5 - 22.5	tot= 17	disease= 1	( 5.88 -0.30 )	conserved= 4	( 23.53 -0.58 )
chr 12	18.8 - 23.8	tot= 14	disease= 0	( 0.00 -1.23 )	conserved= 3	( 21.43 -0.69 )
chr 12	20.0 - 25.0	tot= 15	disease= 0	( 0.00 -1.23 )	conserved= 3	( 20.00 -0.76 )
chr 12	21.2 - 26.2	tot= 19	disease= 0	( 0.00 -1.23 )	conserved= 4	( 21.05 -0.71 )
chr 12	22.5 - 27.5	tot= 15	disease= 0	( 0.00 -1.23 )	conserved= 2	( 13.33 -1.12 )
chr 12	23.8 - 28.8	tot= 16	disease= 0	( 0.00 -1.23 )	conserved= 2	( 12.50 -1.17 )
chr 12	25.0 - 30.0	tot= 22	disease= 0	( 0.00 -1.23 )	conserved= 5	( 22.73 -0.62 )
chr 12	26.2 - 31.2	tot= 17	disease= 1	( 5.88 -0.30 )	conserved= 6	( 35.29 0.05 )
chr 12	27.5 - 32.5	tot= 30	disease= 3	( 10.00 0.34 )	conserved= 10	( 33.33 -0.05 )
chr 12	28.8 - 33.8	tot= 35	disease= 3	( 8.57 0.12 )	conserved= 11	( 31.43 -0.15 )
chr 12	30.0 - 35.0	tot= 36	disease= 4	( 11.11 0.52 )	conserved= 9	( 25.00 -0.50 )
chr 12	31.2 - 36.2	tot= 36	disease= 3	( 8.33 0.08 )	conserved= 7	( 19.44 -0.79 )
chr 12	32.5 - 37.5	tot= 29	disease= 1	( 3.45 -0.69 )	conserved= 6	( 20.69 -0.73 )
chr 12	33.8 - 38.8	tot= 25	disease= 1	( 4.00 -0.60 )	conserved= 5	( 20.00 -0.76 )
chr 12	35.0 - 40.0	tot= 17	disease= 0	( 0.00 -1.23 )	conserved= 4	( 23.53 -0.58 )
chr 12	36.2 - 41.2	tot= 20	disease= 0	( 0.00 -1.23 )	conserved= 4	( 20.00 -0.76 )
chr 12	37.5 - 42.5	tot= 13	disease= 0	( 0.00 -1.23 )	conserved= 0	( 0.00 -1.83 )
chr 12	38.8 - 43.8	tot= 10	disease= 0	( 0.00 -1.23 )	conserved= 0	( 0.00 -1.83 )
chr 12	40.0 - 45.0	tot= 10	disease= 0	( 0.00 -1.23 )	conserved= 0	( 0.00 -1.83 )
chr 12	41.2 - 46.2	tot= 7	disease= 0	( 0.00 -1.23 )	conserved= 0	( 0.00 -1.83 )
chr 12	42.5 - 47.5	tot= 6	disease= 0	( 0.00 -1.23 )	conserved= 0	( 0.00 -1.83 )
chr 12	43.8 - 48.8	tot= 7	disease= 0	( 0.00 -1.23 )	conserved= 0	( 0.00 -1.83 )
chr 12	45.0 - 50.0	tot= 6	disease= 0	( 0.00 -1.23 )	conserved= 0	( 0.00 -1.83 )
chr 12	46.2 - 51.2	tot= 4	disease= 0	( 0.00 -1.23 )	conserved= 0	( 0.00 -1.83 )
chr 12	47.5 - 52.5	tot= 7	disease= 0	( 0.00 -1.23 )	conserved= 1	( 14.29 -1.07 )
chr 12	48.8 - 53.8	tot= 16	disease= 1	( 6.25 -0.25 )	conserved= 4	( 25.00 -0.50 )
chr 12	50.0 - 55.0	tot= 18	disease= 1	( 5.56 -0.36 )	conserved= 4	( 22.22 -0.65 )
chr 12	51.2 - 56.2	tot= 26	disease= 1	( 3.85 -0.62 )	conserved= 6	( 23.08 -0.60 )
chr 12	52.5 - 57.5	tot= 34	disease= 2	( 5.88 -0.30 )	conserved= 7	( 20.59 -0.73 )
chr 12	53.8 - 58.8	tot= 32	disease= 3	( 9.38 0.24 )	conserved= 7	( 21.88 -0.66 )
chr 12	55.0 - 60.0	tot= 32	disease= 3	( 9.38 0.24 )	conserved= 9	( 28.12 -0.33 )
chr 12	56.2 - 61.2	tot= 29	disease= 3	( 10.34 0.40 )	conserved= 11	( 37.93 0.19 )
chr 12	57.5 - 62.5	tot= 17	disease= 2	( 11.76 0.62 )	conserved= 9	( 52.94 1.00 )
chr 12	58.8 - 63.8	tot= 10	disease= 0	( 0.00 -1.23 )	conserved= 7	( 70.00 1.91 )
chr 12	60.0 - 65.0	tot= 8	disease= 0	( 0.00 -1.23 )	conserved= 5	( 62.50 1.51 )
chr 12	61.2 - 66.2	tot= 9	disease= 1	( 11.11 0.52 )	conserved= 7	( 77.78 2.33 )
chr 12	62.5 - 67.5	tot= 11	disease= 1	( 9.09 0.20 )	conserved= 7	( 63.64 1.57 )
chr 12	63.8 - 68.8	tot= 11	disease= 1	( 9.09 0.20 )	conserved= 6	( 54.55 1.08 )
chr 12	65.0 - 70.0	tot= 11	disease= 1	( 9.09 0.20 )	conserved= 6	( 54.55 1.08 )
chr 12	66.2 - 71.2	tot= 26	disease= 3	( 11.54 0.58 )	conserved= 5	( 19.23 -0.81 )
chr 12	67.5 - 72.5	tot= 36	disease= 4	( 11.11 0.52 )	conserved= 10	( 27.78 -0.35 )
chr 12	68.8 - 73.8	tot= 43	disease= 4	( 9.30 0.23 )	conserved= 14	( 32.56 -0.09 )
chr 12	70.0 - 75.0	tot= 55	disease= 6	( 10.91 0.49 )	conserved= 22	( 40.00 0.30 )
chr 12	71.2 - 76.2	tot= 38	disease= 3	( 7.89 0.01 )	conserved= 20	( 52.63 0.98 )
chr 12	72.5 - 77.5	tot= 37	disease= 2	( 5.41 -0.38 )	conserved= 20	( 54.05 1.06 )
chr 12	73.8 - 78.8	tot= 39	disease= 3	( 7.69 -0.02 )	conserved= 19	( 48.72 0.77 )
chr 12	75.0 - 80.0	tot= 33	disease= 2	( 6.06 -0.28 )	conserved= 15	( 45.45 0.60 )
chr 12	76.2 - 81.2	tot= 37	disease= 3	( 8.11 0.05 )	conserved= 19	( 51.35 0.91 )
chr 12	77.5 - 82.5	tot= 42	disease= 3	( 7.14 -0.11 )	conserved= 19	( 45.24 0.58 )
chr 12	78.8 - 83.8	tot= 40	disease= 2	( 5.00 -0.44 )	conserved= 18	( 45.00 0.57 )
chr 12	80.0 - 85.0	tot= 40	disease= 1	( 2.50 -0.84 )	conserved= 15	( 37.50 0.17 )
chr 12	81.2 - 86.2	tot= 57	disease= 3	( 5.26 -0.40 )	conserved= 19	( 33.33 -0.05 )
chr 12	82.5 - 87.5	tot= 62	disease= 6	( 9.68 0.29 )	conserved= 30	( 48.39 0.75 )
chr 12	83.8 - 88.8	tot= 70	disease= 8	( 11.43 0.57 )	conserved= 32	( 45.71 0.61 )
chr 12	85.0 - 90.0	tot= 75	disease= 8	( 10.67 0.45 )	conserved= 32	( 42.67 0.45 )
chr 12	86.2 - 91.2	tot= 48	disease= 5	( 10.42 0.41 )	conserved= 21	( 43.75 0.51 )
chr 12	87.5 - 92.5	tot= 29	disease= 2	( 6.90 -0.15 )	conserved= 6	( 20.69 -0.73 )
chr 12	88.8 - 93.8	tot= 17	disease= 1	( 5.88 -0.30 )	conserved= 5	( 29.41 -0.26 )
chr 12	90.0 - 95.0	tot= 6	disease= 1	( 16.67 1.39 )	conserved= 4	( 66.67 1.73 )
chr 12	91.2 - 96.2	tot= 6	disease= 1	( 16.67 1.39 )	conserved= 4	( 66.67 1.73 )
chr 12	92.5 - 97.5	tot= 6	disease= 1	( 16.67 1.39 )	conserved= 3	( 50.00 0.84 )
chr 12	93.8 - 98.8	tot= 2	disease= 0	( 0.00 -1.23 )	conserved= 0	( 0.00 -1.83 )
chr 12	95.0 - 100.0	tot= 8	disease= 1	( 12.50 0.74 )	conserved= 5	( 62.50 1.51 )
chr 12	96.2 - 101.2	tot= 16	disease= 3	( 18.75 1.72 )	conserved= 7	( 43.75 0.51 )
chr 12	97.5 - 102.5	tot= 27	disease= 3	( 11.11 0.52 )	conserved= 9	( 33.33 -0.05 )
chr 12	98.8 - 103.8	tot= 37	disease= 5	( 13.51 0.90 )	conserved= 17	( 45.95 0.62 )
chr 12	100.0 - 105.0	tot= 52	disease= 5	( 9.62 0.28 )	conserved= 19	( 36.54 0.12 )
chr 12	101.2 - 106.2	tot= 67	disease= 11	( 16.42 1.35 )	conserved= 17	( 25.37 -0.48 )
chr 12	102.5 - 107.5	tot= 68	disease= 12	( 17.65 1.55 )	conserved= 20	( 29.41 -0.26 )
chr 12	103.8 - 108.8	tot= 59	disease= 10	( 16.95 1.44 )	conserved= 12	( 20.34 -0.75 )
chr 12	105.0 - 110.0	tot= 47	disease= 9	( 19.15 1.78 )	conserved= 10	( 21.28 -0.70 )
chr 12	106.2 - 111.2	tot= 33	disease= 1	( 3.03 -0.75 )	conserved= 14	( 42.42 0.43 )
chr 12	107.5 - 112.5	tot= 33	disease= 0	( 0.00 -1.23 )	conserved= 13	( 39.39 0.27 )
chr 12	108.8 - 113.8	tot= 55	disease= 2	( 3.64 -0.66 )	conserved= 25	( 45.45 0.60 )
chr 12	110.0 - 115.0	tot= 72	disease= 3	( 4.17 -0.57 )	conserved= 32	( 44.44 0.54 )
chr 12	111.2 - 116.2	tot= 64	disease= 3	( 4.69 -0.49 )	conserved= 28	( 43.75 0.51 )
chr 12	112.5 - 117.5	tot= 54	disease= 3	( 5.56 -0.36 )	conserved= 25	( 46.30 0.64 )
chr 12	113.8 - 118.8	tot= 35	disease= 1	( 2.86 -0.78 )	conserved= 15	( 42.86 0.46 )
chr 12	115.0 - 120.0	tot= 13	disease= 0	( 0.00 -1.23 )	conserved= 4	( 30.77 -0.19 )
chr 12	116.2 - 121.2	tot= 17	disease= 1	( 5.88 -0.30 )	conserved= 4	( 23.53 -0.58 )
chr 12	117.5 - 122.5	tot= 13	disease= 1	( 7.69 -0.02 )	conserved= 3	( 23.08 -0.60 )
chr 13	0.0 - 5.0	tot= 20	disease= 8	( 40.00 5.06 )	conserved= 9	( 45.00 0.57 )
chr 13	1.2 - 6.2	tot= 21	disease= 9	( 42.86 5.51 )	conserved= 9	( 42.86 0.46 )
chr 13	2.5 - 7.5	tot= 23	disease= 9	( 39.13 4.92 )	conserved= 9	( 39.13 0.26 )
chr 13	3.8 - 8.8	tot= 21	disease= 9	( 42.86 5.51 )	conserved= 7	( 33.33 -0.05 )
chr 13	5.0 - 10.0	tot= 12	disease= 1	( 8.33 0.08 )	conserved= 1	( 8.33 -1.39 )
chr 13	6.2 - 11.2	tot= 11	disease= 0	( 0.00 -1.23 )	conserved= 1	( 9.09 -1.35 )
chr 13	7.5 - 12.5	tot= 14	disease= 1	( 7.14 -0.11 )	conserved= 3	( 21.43 -0.69 )
chr 13	8.8 - 13.8	tot= 23	disease= 1	( 4.35 -0.55 )	conserved= 4	( 17.39 -0.90 )
chr 13	10.0 - 15.0	tot= 24	disease= 2	( 8.33 0.08 )	conserved= 6	( 25.00 -0.50 )
chr 13	11.2 - 16.2	tot= 26	disease= 3	( 11.54 0.58 )	conserved= 6	( 23.08 -0.60 )
chr 13	12.5 - 17.5	tot= 22	disease= 2	( 9.09 0.20 )	conserved= 4	( 18.18 -0.86 )
chr 13	13.8 - 18.8	tot= 17	disease= 4	( 23.53 2.47 )	conserved= 3	( 17.65 -0.89 )
chr 13	15.0 - 20.0	tot= 16	disease= 3	( 18.75 1.72 )	conserved= 2	( 12.50 -1.17 )
chr 13	16.2 - 21.2	tot= 19	disease= 2	( 10.53 0.43 )	conserved= 2	( 10.53 -1.27 )
chr 13	17.5 - 22.5	tot= 61	disease= 2	( 3.28 -0.71 )	conserved= 3	( 4.92 -1.57 )
chr 13	18.8 - 23.8	tot= 86	disease= 0	( 0.00 -1.23 )	conserved= 3	( 3.49 -1.65 )
chr 13	20.0 - 25.0	tot= 107	disease= 2	( 1.87 -0.94 )	conserved= 12	( 11.21 -1.23 )
chr 13	21.2 - 26.2	tot= 108	disease= 2	( 1.85 -0.94 )	conserved= 14	( 12.96 -1.14 )
chr 13	22.5 - 27.5	tot= 77	disease= 2	( 2.60 -0.82 )	conserved= 13	( 16.88 -0.93 )
chr 13	23.8 - 28.8	tot= 61	disease= 2	( 3.28 -0.71 )	conserved= 13	( 21.31 -0.69 )
chr 13	25.0 - 30.0	tot= 35	disease= 0	( 0.00 -1.23 )	conserved= 2	( 5.71 -1.53 )
chr 13	26.2 - 31.2	tot= 37	disease= 2	( 5.41 -0.38 )	conserved= 2	( 5.41 -1.55 )
chr 13	27.5 - 32.5	tot= 30	disease= 3	( 10.00 0.34 )	conserved= 2	( 6.67 -1.48 )
chr 13	28.8 - 33.8	tot= 30	disease= 3	( 10.00 0.34 )	conserved= 4	( 13.33 -1.12 )
chr 13	30.0 - 35.0	tot= 41	disease= 3	( 7.32 -0.08 )	conserved= 11	( 26.83 -0.40 )
chr 13	31.2 - 36.2	tot= 41	disease= 1	( 2.44 -0.85 )	conserved= 12	( 29.27 -0.27 )
chr 13	32.5 - 37.5	tot= 39	disease= 1	( 2.56 -0.83 )	conserved= 12	( 30.77 -0.19 )
chr 13	33.8 - 38.8	tot= 36	disease= 2	( 5.56 -0.36 )	conserved= 15	( 41.67 0.39 )
chr 13	35.0 - 40.0	tot= 23	disease= 2	( 8.70 0.14 )	conserved= 8	( 34.78 0.03 )
chr 13	36.2 - 41.2	tot= 23	disease= 4	( 17.39 1.50 )	conserved= 8	( 34.78 0.03 )
chr 13	37.5 - 42.5	tot= 27	disease= 3	( 11.11 0.52 )	conserved= 9	( 33.33 -0.05 )
chr 13	38.8 - 43.8	tot= 24	disease= 2	( 8.33 0.08 )	conserved= 11	( 45.83 0.62 )
chr 13	40.0 - 45.0	tot= 25	disease= 2	( 8.00 0.03 )	conserved= 11	( 44.00 0.52 )
chr 13	41.2 - 46.2	tot= 24	disease= 2	( 8.33 0.08 )	conserved= 8	( 33.33 -0.05 )
chr 13	42.5 - 47.5	tot= 29	disease= 5	( 17.24 1.48 )	conserved= 13	( 44.83 0.56 )
chr 13	43.8 - 48.8	tot= 26	disease= 5	( 19.23 1.79 )	conserved= 6	( 23.08 -0.60 )
chr 13	45.0 - 50.0	tot= 41	disease= 6	( 14.63 1.07 )	conserved= 17	( 41.46 0.38 )
chr 13	46.2 - 51.2	tot= 39	disease= 4	( 10.26 0.38 )	conserved= 17	( 43.59 0.50 )
chr 13	47.5 - 52.5	tot= 34	disease= 1	( 2.94 -0.77 )	conserved= 15	( 44.12 0.53 )
chr 13	48.8 - 53.8	tot= 36	disease= 5	( 13.89 0.95 )	conserved= 15	( 41.67 0.39 )
chr 13	50.0 - 55.0	tot= 37	disease= 5	( 13.51 0.90 )	conserved= 16	( 43.24 0.48 )
chr 13	51.2 - 56.2	tot= 66	disease= 10	( 15.15 1.15 )	conserved= 39	( 59.09 1.33 )
chr 13	52.5 - 57.5	tot= 71	disease= 11	( 15.49 1.21 )	conserved= 40	( 56.34 1.18 )
chr 13	53.8 - 58.8	tot= 74	disease= 7	( 9.46 0.26 )	conserved= 43	( 58.11 1.27 )
chr 13	55.0 - 60.0	tot= 64	disease= 7	( 10.94 0.49 )	conserved= 33	( 51.56 0.92 )
chr 13	56.2 - 61.2	tot= 43	disease= 2	( 4.65 -0.50 )	conserved= 10	( 23.26 -0.59 )
chr 13	57.5 - 62.5	tot= 39	disease= 1	( 2.56 -0.83 )	conserved= 5	( 12.82 -1.15 )
chr 13	58.8 - 63.8	tot= 38	disease= 4	( 10.53 0.43 )	conserved= 5	( 13.16 -1.13 )
chr 13	60.0 - 65.0	tot= 41	disease= 4	( 9.76 0.30 )	conserved= 6	( 14.63 -1.05 )
chr 13	61.2 - 66.2	tot= 38	disease= 4	( 10.53 0.43 )	conserved= 6	( 15.79 -0.99 )
chr 13	62.5 - 67.5	tot= 48	disease= 5	( 10.42 0.41 )	conserved= 6	( 12.50 -1.17 )
chr 13	63.8 - 68.8	tot= 59	disease= 3	( 5.08 -0.43 )	conserved= 5	( 8.47 -1.38 )
chr 13	65.0 - 70.0	tot= 55	disease= 2	( 3.64 -0.66 )	conserved= 4	( 7.27 -1.45 )
chr 13	66.2 - 71.2	tot= 48	disease= 2	( 4.17 -0.57 )	conserved= 4	( 8.33 -1.39 )
chr 13	67.5 - 72.5	tot= 31	disease= 1	( 3.23 -0.72 )	conserved= 4	( 12.90 -1.14 )
chr 13	68.8 - 73.8	tot= 19	disease= 1	( 5.26 -0.40 )	conserved= 4	( 21.05 -0.71 )
chr 13	70.0 - 75.0	tot= 35	disease= 2	( 5.71 -0.33 )	conserved= 8	( 22.86 -0.61 )
chr 13	71.2 - 76.2	tot= 41	disease= 4	( 9.76 0.30 )	conserved= 13	( 31.71 -0.14 )
chr 13	72.5 - 77.5	tot= 45	disease= 4	( 8.89 0.17 )	conserved= 13	( 28.89 -0.29 )
chr 13	73.8 - 78.8	tot= 39	disease= 3	( 7.69 -0.02 )	conserved= 11	( 28.21 -0.33 )
chr 13	75.0 - 80.0	tot= 16	disease= 2	( 12.50 0.74 )	conserved= 5	( 31.25 -0.16 )
chr 13	76.2 - 81.2	tot= 9	disease= 0	( 0.00 -1.23 )	conserved= 0	( 0.00 -1.83 )
chr 13	77.5 - 82.5	tot= 8	disease= 0	( 0.00 -1.23 )	conserved= 1	( 12.50 -1.17 )
chr 13	78.8 - 83.8	tot= 8	disease= 0	( 0.00 -1.23 )	conserved= 1	( 12.50 -1.17 )
chr 13	80.0 - 85.0	tot= 10	disease= 0	( 0.00 -1.23 )	conserved= 1	( 10.00 -1.30 )
chr 13	81.2 - 86.2	tot= 11	disease= 1	( 9.09 0.20 )	conserved= 1	( 9.09 -1.35 )
chr 13	82.5 - 87.5	tot= 7	disease= 1	( 14.29 1.02 )	conserved= 0	( 0.00 -1.83 )
chr 13	83.8 - 88.8	tot= 5	disease= 1	( 20.00 1.92 )	conserved= 0	( 0.00 -1.83 )
chr 13	85.0 - 90.0	tot= 7	disease= 1	( 14.29 1.02 )	conserved= 2	( 28.57 -0.31 )
chr 13	86.2 - 91.2	tot= 7	disease= 0	( 0.00 -1.23 )	conserved= 2	( 28.57 -0.31 )
chr 13	87.5 - 92.5	tot= 12	disease= 0	( 0.00 -1.23 )	conserved= 5	( 41.67 0.39 )
chr 13	88.8 - 93.8	tot= 20	disease= 1	( 5.00 -0.44 )	conserved= 8	( 40.00 0.30 )
chr 13	90.0 - 95.0	tot= 26	disease= 3	( 11.54 0.58 )	conserved= 8	( 30.77 -0.19 )
chr 13	91.2 - 96.2	tot= 33	disease= 4	( 12.12 0.68 )	conserved= 11	( 33.33 -0.05 )
chr 13	92.5 - 97.5	tot= 38	disease= 5	( 13.16 0.84 )	conserved= 11	( 28.95 -0.29 )
chr 13	93.8 - 98.8	tot= 38	disease= 5	( 13.16 0.84 )	conserved= 11	( 28.95 -0.29 )
chr 13	95.0 - 100.0	tot= 41	disease= 3	( 7.32 -0.08 )	conserved= 11	( 26.83 -0.40 )
chr 13	96.2 - 101.2	tot= 45	disease= 4	( 8.89 0.17 )	conserved= 11	( 24.44 -0.53 )
chr 13	97.5 - 102.5	tot= 48	disease= 3	( 6.25 -0.25 )	conserved= 12	( 25.00 -0.50 )
chr 13	98.8 - 103.8	tot= 42	disease= 2	( 4.76 -0.48 )	conserved= 9	( 21.43 -0.69 )
chr 13	100.0 - 105.0	tot= 36	disease= 2	( 5.56 -0.36 )	conserved= 10	( 27.78 -0.35 )
chr 13	101.2 - 106.2	tot= 31	disease= 0	( 0.00 -1.23 )	conserved= 12	( 38.71 0.24 )
chr 13	102.5 - 107.5	tot= 19	disease= 0	( 0.00 -1.23 )	conserved= 8	( 42.11 0.42 )
chr 13	103.8 - 108.8	tot= 22	disease= 0	( 0.00 -1.23 )	conserved= 8	( 36.36 0.11 )
chr 13	105.0 - 110.0	tot= 20	disease= 1	( 5.00 -0.44 )	conserved= 8	( 40.00 0.30 )
chr 13	106.2 - 111.2	tot= 16	disease= 2	( 12.50 0.74 )	conserved= 4	( 25.00 -0.50 )
chr 13	107.5 - 112.5	tot= 19	disease= 2	( 10.53 0.43 )	conserved= 4	( 21.05 -0.71 )
chr 13	108.8 - 113.8	tot= 24	disease= 2	( 8.33 0.08 )	conserved= 9	( 37.50 0.17 )
chr 13	110.0 - 115.0	tot= 31	disease= 1	( 3.23 -0.72 )	conserved= 7	( 22.58 -0.63 )
chr 13	111.2 - 116.2	tot= 34	disease= 2	( 5.88 -0.30 )	conserved= 7	( 20.59 -0.73 )
chr 13	112.5 - 117.5	tot= 32	disease= 2	( 6.25 -0.25 )	conserved= 7	( 21.88 -0.66 )
chr 13	113.8 - 118.8	tot= 25	disease= 3	( 12.00 0.66 )	conserved= 2	( 8.00 -1.41 )
chr 13	115.0 - 120.0	tot= 16	disease= 4	( 25.00 2.70 )	conserved= 1	( 6.25 -1.50 )
chr 13	116.2 - 121.2	tot= 15	disease= 2	( 13.33 0.87 )	conserved= 0	( 0.00 -1.83 )
chr 13	117.5 - 122.5	tot= 13	disease= 2	( 15.38 1.19 )	conserved= 0	( 0.00 -1.83 )
chr 14	0.0 - 5.0	tot= 6	disease= 0	( 0.00 -1.23 )	conserved= 0	( 0.00 -1.83 )
chr 14	1.2 - 6.2	tot= 10	disease= 0	( 0.00 -1.23 )	conserved= 0	( 0.00 -1.83 )
chr 14	2.5 - 7.5	tot= 17	disease= 0	( 0.00 -1.23 )	conserved= 0	( 0.00 -1.83 )
chr 14	3.8 - 8.8	tot= 25	disease= 1	( 4.00 -0.60 )	conserved= 0	( 0.00 -1.83 )
chr 14	5.0 - 10.0	tot= 31	disease= 2	( 6.45 -0.22 )	conserved= 8	( 25.81 -0.45 )
chr 14	6.2 - 11.2	tot= 28	disease= 2	( 7.14 -0.11 )	conserved= 8	( 28.57 -0.31 )
chr 14	7.5 - 12.5	tot= 23	disease= 2	( 8.70 0.14 )	conserved= 8	( 34.78 0.03 )
chr 14	8.8 - 13.8	tot= 17	disease= 1	( 5.88 -0.30 )	conserved= 10	( 58.82 1.31 )
chr 14	10.0 - 15.0	tot= 12	disease= 1	( 8.33 0.08 )	conserved= 3	( 25.00 -0.50 )
chr 14	11.2 - 16.2	tot= 17	disease= 1	( 5.88 -0.30 )	conserved= 3	( 17.65 -0.89 )
chr 14	12.5 - 17.5	tot= 20	disease= 1	( 5.00 -0.44 )	conserved= 3	( 15.00 -1.03 )
chr 14	13.8 - 18.8	tot= 18	disease= 2	( 11.11 0.52 )	conserved= 1	( 5.56 -1.54 )
chr 14	15.0 - 20.0	tot= 17	disease= 1	( 5.88 -0.30 )	conserved= 0	( 0.00 -1.83 )
chr 14	16.2 - 21.2	tot= 24	disease= 1	( 4.17 -0.57 )	conserved= 2	( 8.33 -1.39 )
chr 14	17.5 - 22.5	tot= 37	disease= 2	( 5.41 -0.38 )	conserved= 12	( 32.43 -0.10 )
chr 14	18.8 - 23.8	tot= 42	disease= 1	( 2.38 -0.86 )	conserved= 14	( 33.33 -0.05 )
chr 14	20.0 - 25.0	tot= 41	disease= 3	( 7.32 -0.08 )	conserved= 14	( 34.15 -0.01 )
chr 14	21.2 - 26.2	tot= 34	disease= 3	( 8.82 0.16 )	conserved= 12	( 35.29 0.05 )
chr 14	22.5 - 27.5	tot= 33	disease= 2	( 6.06 -0.28 )	conserved= 6	( 18.18 -0.86 )
chr 14	23.8 - 28.8	tot= 37	disease= 3	( 8.11 0.05 )	conserved= 10	( 27.03 -0.39 )
chr 14	25.0 - 30.0	tot= 36	disease= 1	( 2.78 -0.79 )	conserved= 10	( 27.78 -0.35 )
chr 14	26.2 - 31.2	tot= 36	disease= 1	( 2.78 -0.79 )	conserved= 13	( 36.11 0.10 )
chr 14	27.5 - 32.5	tot= 50	disease= 4	( 8.00 0.03 )	conserved= 33	( 66.00 1.70 )
chr 14	28.8 - 33.8	tot= 57	disease= 6	( 10.53 0.43 )	conserved= 31	( 54.39 1.07 )
chr 14	30.0 - 35.0	tot= 67	disease= 6	( 8.96 0.18 )	conserved= 31	( 46.27 0.64 )
chr 14	31.2 - 36.2	tot= 74	disease= 8	( 10.81 0.47 )	conserved= 32	( 43.24 0.48 )
chr 14	32.5 - 37.5	tot= 45	disease= 5	( 11.11 0.52 )	conserved= 8	( 17.78 -0.88 )
chr 14	33.8 - 38.8	tot= 34	disease= 3	( 8.82 0.16 )	conserved= 8	( 23.53 -0.58 )
chr 14	35.0 - 40.0	tot= 22	disease= 3	( 13.64 0.91 )	conserved= 8	( 36.36 0.11 )
chr 14	36.2 - 41.2	tot= 9	disease= 1	( 11.11 0.52 )	conserved= 4	( 44.44 0.54 )
chr 14	37.5 - 42.5	tot= 16	disease= 3	( 18.75 1.72 )	conserved= 8	( 50.00 0.84 )
chr 14	38.8 - 43.8	tot= 13	disease= 2	( 15.38 1.19 )	conserved= 4	( 30.77 -0.19 )
chr 14	40.0 - 45.0	tot= 22	disease= 2	( 9.09 0.20 )	conserved= 4	( 18.18 -0.86 )
chr 14	41.2 - 46.2	tot= 33	disease= 3	( 9.09 0.20 )	conserved= 8	( 24.24 -0.54 )
chr 14	42.5 - 47.5	tot= 31	disease= 1	( 3.23 -0.72 )	conserved= 6	( 19.35 -0.80 )
chr 14	43.8 - 48.8	tot= 40	disease= 2	( 5.00 -0.44 )	conserved= 14	( 35.00 0.04 )
chr 14	45.0 - 50.0	tot= 39	disease= 3	( 7.69 -0.02 )	conserved= 18	( 46.15 0.63 )
chr 14	46.2 - 51.2	tot= 52	disease= 2	( 3.85 -0.62 )	conserved= 15	( 28.85 -0.29 )
chr 14	47.5 - 52.5	tot= 81	disease= 3	( 3.70 -0.65 )	conserved= 27	( 33.33 -0.05 )
chr 14	48.8 - 53.8	tot= 93	disease= 2	( 2.15 -0.89 )	conserved= 36	( 38.71 0.24 )
chr 14	50.0 - 55.0	tot= 89	disease= 3	( 3.37 -0.70 )	conserved= 36	( 40.45 0.33 )
chr 14	51.2 - 56.2	tot= 115	disease= 7	( 6.09 -0.27 )	conserved= 60	( 52.17 0.96 )
chr 14	52.5 - 57.5	tot= 125	disease= 8	( 6.40 -0.22 )	conserved= 68	( 54.40 1.07 )
chr 14	53.8 - 58.8	tot= 118	disease= 11	( 9.32 0.24 )	conserved= 63	( 53.39 1.02 )
chr 14	55.0 - 60.0	tot= 118	disease= 11	( 9.32 0.24 )	conserved= 59	( 50.00 0.84 )
chr 14	56.2 - 61.2	tot= 77	disease= 7	( 9.09 0.20 )	conserved= 38	( 49.35 0.80 )
chr 14	57.5 - 62.5	tot= 43	disease= 7	( 16.28 1.33 )	conserved= 24	( 55.81 1.15 )
chr 14	58.8 - 63.8	tot= 37	disease= 4	( 10.81 0.47 )	conserved= 17	( 45.95 0.62 )
chr 14	60.0 - 65.0	tot= 49	disease= 3	( 6.12 -0.27 )	conserved= 26	( 53.06 1.00 )
chr 14	61.2 - 66.2	tot= 50	disease= 3	( 6.00 -0.29 )	conserved= 25	( 50.00 0.84 )
chr 14	62.5 - 67.5	tot= 57	disease= 3	( 5.26 -0.40 )	conserved= 19	( 33.33 -0.05 )
chr 14	63.8 - 68.8	tot= 59	disease= 4	( 6.78 -0.16 )	conserved= 14	( 23.73 -0.57 )
chr 14	65.0 - 70.0	tot= 51	disease= 3	( 5.88 -0.30 )	conserved= 5	( 9.80 -1.31 )
chr 14	66.2 - 71.2	tot= 73	disease= 6	( 8.22 0.06 )	conserved= 25	( 34.25 -0.00 )
chr 14	67.5 - 72.5	tot= 55	disease= 4	( 7.27 -0.09 )	conserved= 23	( 41.82 0.40 )
chr 14	68.8 - 73.8	tot= 47	disease= 4	( 8.51 0.11 )	conserved= 24	( 51.06 0.90 )
chr 14	70.0 - 75.0	tot= 42	disease= 6	( 14.29 1.02 )	conserved= 27	( 64.29 1.60 )
chr 14	71.2 - 76.2	tot= 27	disease= 4	( 14.81 1.10 )	conserved= 7	( 25.93 -0.45 )
chr 14	72.5 - 77.5	tot= 34	disease= 4	( 11.76 0.62 )	conserved= 8	( 23.53 -0.58 )
chr 14	73.8 - 78.8	tot= 37	disease= 3	( 8.11 0.05 )	conserved= 8	( 21.62 -0.68 )
chr 14	75.0 - 80.0	tot= 45	disease= 1	( 2.22 -0.88 )	conserved= 6	( 13.33 -1.12 )
chr 14	76.2 - 81.2	tot= 34	disease= 0	( 0.00 -1.23 )	conserved= 4	( 11.76 -1.21 )
chr 14	77.5 - 82.5	tot= 26	disease= 0	( 0.00 -1.23 )	conserved= 3	( 11.54 -1.22 )
chr 14	78.8 - 83.8	tot= 18	disease= 0	( 0.00 -1.23 )	conserved= 2	( 11.11 -1.24 )
chr 14	80.0 - 85.0	tot= 7	disease= 0	( 0.00 -1.23 )	conserved= 1	( 14.29 -1.07 )
chr 14	81.2 - 86.2	tot= 1	disease= 0	( 0.00 -1.23 )	conserved= 0	( 0.00 -1.83 )
chr 14	82.5 - 87.5	tot= 2	disease= 0	( 0.00 -1.23 )	conserved= 1	( 50.00 0.84 )
chr 14	83.8 - 88.8	tot= 3	disease= 0	( 0.00 -1.23 )	conserved= 1	( 33.33 -0.05 )
chr 14	85.0 - 90.0	tot= 3	disease= 0	( 0.00 -1.23 )	conserved= 1	( 33.33 -0.05 )
chr 14	86.2 - 91.2	tot= 3	disease= 0	( 0.00 -1.23 )	conserved= 1	( 33.33 -0.05 )
chr 14	87.5 - 92.5	tot= 2	disease= 0	( 0.00 -1.23 )	conserved= 0	( 0.00 -1.83 )
chr 14	88.8 - 93.8	tot= 2	disease= 0	( 0.00 -1.23 )	conserved= 0	( 0.00 -1.83 )
chr 14	90.0 - 95.0	tot= 1	disease= 0	( 0.00 -1.23 )	conserved= 0	( 0.00 -1.83 )
chr 14	91.2 - 96.2	tot= 1	disease= 0	( 0.00 -1.23 )	conserved= 0	( 0.00 -1.83 )
chr 14	92.5 - 97.5	tot= 3	disease= 0	( 0.00 -1.23 )	conserved= 0	( 0.00 -1.83 )
chr 14	93.8 - 98.8	tot= 3	disease= 0	( 0.00 -1.23 )	conserved= 0	( 0.00 -1.83 )
chr 14	95.0 - 100.0	tot= 8	disease= 0	( 0.00 -1.23 )	conserved= 0	( 0.00 -1.83 )
chr 14	96.2 - 101.2	tot= 11	disease= 0	( 0.00 -1.23 )	conserved= 0	( 0.00 -1.83 )
chr 14	97.5 - 102.5	tot= 15	disease= 0	( 0.00 -1.23 )	conserved= 0	( 0.00 -1.83 )
chr 14	98.8 - 103.8	tot= 18	disease= 1	( 5.56 -0.36 )	conserved= 2	( 11.11 -1.24 )
chr 14	100.0 - 105.0	tot= 19	disease= 2	( 10.53 0.43 )	conserved= 4	( 21.05 -0.71 )
chr 14	101.2 - 106.2	tot= 20	disease= 2	( 10.00 0.34 )	conserved= 5	( 25.00 -0.50 )
chr 14	102.5 - 107.5	tot= 16	disease= 2	( 12.50 0.74 )	conserved= 5	( 31.25 -0.16 )
chr 14	103.8 - 108.8	tot= 12	disease= 1	( 8.33 0.08 )	conserved= 3	( 25.00 -0.50 )
chr 14	105.0 - 110.0	tot= 7	disease= 1	( 14.29 1.02 )	conserved= 1	( 14.29 -1.07 )
chr 14	106.2 - 111.2	tot= 4	disease= 1	( 25.00 2.70 )	conserved= 1	( 25.00 -0.50 )
chr 14	107.5 - 112.5	tot= 3	disease= 1	( 33.33 4.01 )	conserved= 2	( 66.67 1.73 )
chr 14	108.8 - 113.8	tot= 3	disease= 1	( 33.33 4.01 )	conserved= 2	( 66.67 1.73 )
chr 14	110.0 - 115.0	tot= 2	disease= 0	( 0.00 -1.23 )	conserved= 2	(100.00 3.51 )
chr 14	111.2 - 116.2	tot= 2	disease= 0	( 0.00 -1.23 )	conserved= 2	(100.00 3.51 )
chr 14	112.5 - 117.5	tot= 2	disease= 0	( 0.00 -1.23 )	conserved= 2	(100.00 3.51 )
chr 14	113.8 - 118.8	tot= 6	disease= 0	( 0.00 -1.23 )	conserved= 5	( 83.33 2.62 )
chr 14	115.0 - 120.0	tot= 13	disease= 0	( 0.00 -1.23 )	conserved= 6	( 46.15 0.63 )
chr 14	116.2 - 121.2	tot= 15	disease= 0	( 0.00 -1.23 )	conserved= 8	( 53.33 1.02 )
chr 14	117.5 - 122.5	tot= 23	disease= 0	( 0.00 -1.23 )	conserved= 12	( 52.17 0.96 )
chr 14	118.8 - 123.8	tot= 30	disease= 2	( 6.67 -0.18 )	conserved= 10	( 33.33 -0.05 )
chr 14	120.0 - 125.0	tot= 25	disease= 3	( 12.00 0.66 )	conserved= 9	( 36.00 0.09 )
chr 14	121.2 - 126.2	tot= 22	disease= 3	( 13.64 0.91 )	conserved= 6	( 27.27 -0.38 )
chr 15	0.0 - 5.0	tot= 8	disease= 2	( 25.00 2.70 )	conserved= 2	( 25.00 -0.50 )
chr 15	1.2 - 6.2	tot= 16	disease= 2	( 12.50 0.74 )	conserved= 3	( 18.75 -0.83 )
chr 15	2.5 - 7.5	tot= 24	disease= 4	( 16.67 1.39 )	conserved= 3	( 12.50 -1.17 )
chr 15	3.8 - 8.8	tot= 29	disease= 6	( 20.69 2.02 )	conserved= 6	( 20.69 -0.73 )
chr 15	5.0 - 10.0	tot= 32	disease= 5	( 15.62 1.23 )	conserved= 9	( 28.12 -0.33 )
chr 15	6.2 - 11.2	tot= 37	disease= 5	( 13.51 0.90 )	conserved= 15	( 40.54 0.33 )
chr 15	7.5 - 12.5	tot= 36	disease= 3	( 8.33 0.08 )	conserved= 19	( 52.78 0.99 )
chr 15	8.8 - 13.8	tot= 33	disease= 0	( 0.00 -1.23 )	conserved= 17	( 51.52 0.92 )
chr 15	10.0 - 15.0	tot= 24	disease= 0	( 0.00 -1.23 )	conserved= 12	( 50.00 0.84 )
chr 15	11.2 - 16.2	tot= 11	disease= 0	( 0.00 -1.23 )	conserved= 5	( 45.45 0.60 )
chr 15	12.5 - 17.5	tot= 5	disease= 0	( 0.00 -1.23 )	conserved= 1	( 20.00 -0.76 )
chr 15	13.8 - 18.8	tot= 1	disease= 0	( 0.00 -1.23 )	conserved= 0	( 0.00 -1.83 )
chr 15	15.0 - 20.0	tot= 2	disease= 0	( 0.00 -1.23 )	conserved= 0	( 0.00 -1.83 )
chr 15	16.2 - 21.2	tot= 4	disease= 0	( 0.00 -1.23 )	conserved= 0	( 0.00 -1.83 )
chr 15	17.5 - 22.5	tot= 3	disease= 0	( 0.00 -1.23 )	conserved= 0	( 0.00 -1.83 )
chr 15	18.8 - 23.8	tot= 4	disease= 0	( 0.00 -1.23 )	conserved= 0	( 0.00 -1.83 )
chr 15	20.0 - 25.0	tot= 3	disease= 0	( 0.00 -1.23 )	conserved= 0	( 0.00 -1.83 )
chr 15	21.2 - 26.2	tot= 8	disease= 0	( 0.00 -1.23 )	conserved= 1	( 12.50 -1.17 )
chr 15	22.5 - 27.5	tot= 10	disease= 1	( 10.00 0.34 )	conserved= 1	( 10.00 -1.30 )
chr 15	23.8 - 28.8	tot= 15	disease= 2	( 13.33 0.87 )	conserved= 2	( 13.33 -1.12 )
chr 15	25.0 - 30.0	tot= 15	disease= 2	( 13.33 0.87 )	conserved= 2	( 13.33 -1.12 )
chr 15	26.2 - 31.2	tot= 11	disease= 3	( 27.27 3.06 )	conserved= 1	( 9.09 -1.35 )
chr 15	27.5 - 32.5	tot= 16	disease= 3	( 18.75 1.72 )	conserved= 3	( 18.75 -0.83 )
chr 15	28.8 - 33.8	tot= 14	disease= 2	( 14.29 1.02 )	conserved= 2	( 14.29 -1.07 )
chr 15	30.0 - 35.0	tot= 24	disease= 2	( 8.33 0.08 )	conserved= 8	( 33.33 -0.05 )
chr 15	31.2 - 36.2	tot= 28	disease= 1	( 3.57 -0.67 )	conserved= 12	( 42.86 0.46 )
chr 15	32.5 - 37.5	tot= 31	disease= 1	( 3.23 -0.72 )	conserved= 10	( 32.26 -0.11 )
chr 15	33.8 - 38.8	tot= 33	disease= 1	( 3.03 -0.75 )	conserved= 13	( 39.39 0.27 )
chr 15	35.0 - 40.0	tot= 32	disease= 2	( 6.25 -0.25 )	conserved= 13	( 40.62 0.34 )
chr 15	36.2 - 41.2	tot= 28	disease= 2	( 7.14 -0.11 )	conserved= 9	( 32.14 -0.12 )
chr 15	37.5 - 42.5	tot= 21	disease= 1	( 4.76 -0.48 )	conserved= 11	( 52.38 0.97 )
chr 15	38.8 - 43.8	tot= 20	disease= 1	( 5.00 -0.44 )	conserved= 10	( 50.00 0.84 )
chr 15	40.0 - 45.0	tot= 18	disease= 1	( 5.56 -0.36 )	conserved= 7	( 38.89 0.25 )
chr 15	41.2 - 46.2	tot= 15	disease= 1	( 6.67 -0.18 )	conserved= 7	( 46.67 0.66 )
chr 15	42.5 - 47.5	tot= 14	disease= 1	( 7.14 -0.11 )	conserved= 5	( 35.71 0.08 )
chr 15	43.8 - 48.8	tot= 9	disease= 1	( 11.11 0.52 )	conserved= 3	( 33.33 -0.05 )
chr 15	45.0 - 50.0	tot= 2	disease= 0	( 0.00 -1.23 )	conserved= 0	( 0.00 -1.83 )
chr 15	46.2 - 51.2	tot= 3	disease= 1	( 33.33 4.01 )	conserved= 1	( 33.33 -0.05 )
chr 15	47.5 - 52.5	tot= 6	disease= 1	( 16.67 1.39 )	conserved= 5	( 83.33 2.62 )
chr 15	48.8 - 53.8	tot= 10	disease= 2	( 20.00 1.92 )	conserved= 6	( 60.00 1.37 )
chr 15	50.0 - 55.0	tot= 19	disease= 3	( 15.79 1.25 )	conserved= 11	( 57.89 1.26 )
chr 15	51.2 - 56.2	tot= 24	disease= 2	( 8.33 0.08 )	conserved= 10	( 41.67 0.39 )
chr 15	52.5 - 57.5	tot= 21	disease= 2	( 9.52 0.27 )	conserved= 6	( 28.57 -0.31 )
chr 15	53.8 - 58.8	tot= 33	disease= 1	( 3.03 -0.75 )	conserved= 17	( 51.52 0.92 )
chr 15	55.0 - 60.0	tot= 31	disease= 1	( 3.23 -0.72 )	conserved= 15	( 48.39 0.75 )
chr 15	56.2 - 61.2	tot= 27	disease= 1	( 3.70 -0.65 )	conserved= 15	( 55.56 1.14 )
chr 15	57.5 - 62.5	tot= 27	disease= 2	( 7.41 -0.06 )	conserved= 15	( 55.56 1.14 )
chr 15	58.8 - 63.8	tot= 16	disease= 2	( 12.50 0.74 )	conserved= 3	( 18.75 -0.83 )
chr 15	60.0 - 65.0	tot= 14	disease= 1	( 7.14 -0.11 )	conserved= 1	( 7.14 -1.45 )
chr 15	61.2 - 66.2	tot= 17	disease= 2	( 11.76 0.62 )	conserved= 3	( 17.65 -0.89 )
chr 15	62.5 - 67.5	tot= 22	disease= 2	( 9.09 0.20 )	conserved= 10	( 45.45 0.60 )
chr 15	63.8 - 68.8	tot= 19	disease= 2	( 10.53 0.43 )	conserved= 10	( 52.63 0.98 )
chr 15	65.0 - 70.0	tot= 15	disease= 2	( 13.33 0.87 )	conserved= 9	( 60.00 1.37 )
chr 15	66.2 - 71.2	tot= 10	disease= 1	( 10.00 0.34 )	conserved= 7	( 70.00 1.91 )
chr 15	67.5 - 72.5	tot= 7	disease= 0	( 0.00 -1.23 )	conserved= 3	( 42.86 0.46 )
chr 15	68.8 - 73.8	tot= 15	disease= 0	( 0.00 -1.23 )	conserved= 6	( 40.00 0.30 )
chr 15	70.0 - 75.0	tot= 38	disease= 3	( 7.89 0.01 )	conserved= 11	( 28.95 -0.29 )
chr 15	71.2 - 76.2	tot= 77	disease= 4	( 5.19 -0.41 )	conserved= 32	( 41.56 0.39 )
chr 15	72.5 - 77.5	tot= 111	disease= 5	( 4.50 -0.52 )	conserved= 48	( 43.24 0.48 )
chr 15	73.8 - 78.8	tot= 134	disease= 9	( 6.72 -0.17 )	conserved= 63	( 47.01 0.68 )
chr 15	75.0 - 80.0	tot= 150	disease= 10	( 6.67 -0.18 )	conserved= 83	( 55.33 1.12 )
chr 15	76.2 - 81.2	tot= 128	disease= 11	( 8.59 0.12 )	conserved= 72	( 56.25 1.17 )
chr 15	77.5 - 82.5	tot= 126	disease= 17	( 13.49 0.89 )	conserved= 68	( 53.97 1.05 )
chr 15	78.8 - 83.8	tot= 114	disease= 15	( 13.16 0.84 )	conserved= 61	( 53.51 1.03 )
chr 15	80.0 - 85.0	tot= 91	disease= 11	( 12.09 0.67 )	conserved= 48	( 52.75 0.99 )
chr 15	81.2 - 86.2	tot= 87	disease= 13	( 14.94 1.12 )	conserved= 50	( 57.47 1.24 )
chr 15	82.5 - 87.5	tot= 52	disease= 6	( 11.54 0.58 )	conserved= 35	( 67.31 1.77 )
chr 15	83.8 - 88.8	tot= 38	disease= 5	( 13.16 0.84 )	conserved= 28	( 73.68 2.11 )
chr 15	85.0 - 90.0	tot= 48	disease= 8	( 16.67 1.39 )	conserved= 33	( 68.75 1.84 )
chr 15	86.2 - 91.2	tot= 42	disease= 5	( 11.90 0.64 )	conserved= 23	( 54.76 1.09 )
chr 15	87.5 - 92.5	tot= 46	disease= 6	( 13.04 0.82 )	conserved= 24	( 52.17 0.96 )
chr 15	88.8 - 93.8	tot= 44	disease= 5	( 11.36 0.56 )	conserved= 25	( 56.82 1.20 )
chr 15	90.0 - 95.0	tot= 24	disease= 3	( 12.50 0.74 )	conserved= 13	( 54.17 1.06 )
chr 15	91.2 - 96.2	tot= 22	disease= 2	( 9.09 0.20 )	conserved= 11	( 50.00 0.84 )
chr 15	92.5 - 97.5	tot= 23	disease= 1	( 4.35 -0.55 )	conserved= 12	( 52.17 0.96 )
chr 15	93.8 - 98.8	tot= 60	disease= 5	( 8.33 0.08 )	conserved= 30	( 50.00 0.84 )
chr 15	95.0 - 100.0	tot= 84	disease= 5	( 5.95 -0.29 )	conserved= 46	( 54.76 1.09 )
chr 15	96.2 - 101.2	tot= 105	disease= 7	( 6.67 -0.18 )	conserved= 61	( 58.10 1.27 )
chr 15	97.5 - 102.5	tot= 152	disease= 9	( 5.92 -0.30 )	conserved= 82	( 53.95 1.05 )
chr 15	98.8 - 103.8	tot= 137	disease= 5	( 3.65 -0.66 )	conserved= 72	( 52.55 0.98 )
chr 15	100.0 - 105.0	tot= 106	disease= 4	( 3.77 -0.64 )	conserved= 51	( 48.11 0.74 )
chr 16	0.0 - 5.0	tot= 34	disease= 2	( 5.88 -0.30 )	conserved= 18	( 52.94 1.00 )
chr 16	1.2 - 6.2	tot= 42	disease= 3	( 7.14 -0.11 )	conserved= 24	( 57.14 1.22 )
chr 16	2.5 - 7.5	tot= 43	disease= 3	( 6.98 -0.13 )	conserved= 24	( 55.81 1.15 )
chr 16	3.8 - 8.8	tot= 48	disease= 5	( 10.42 0.41 )	conserved= 26	( 54.17 1.06 )
chr 16	5.0 - 10.0	tot= 19	disease= 3	( 15.79 1.25 )	conserved= 9	( 47.37 0.70 )
chr 16	6.2 - 11.2	tot= 35	disease= 3	( 8.57 0.12 )	conserved= 18	( 51.43 0.92 )
chr 16	7.5 - 12.5	tot= 39	disease= 3	( 7.69 -0.02 )	conserved= 20	( 51.28 0.91 )
chr 16	8.8 - 13.8	tot= 40	disease= 2	( 5.00 -0.44 )	conserved= 17	( 42.50 0.44 )
chr 16	10.0 - 15.0	tot= 53	disease= 4	( 7.55 -0.04 )	conserved= 19	( 35.85 0.08 )
chr 16	11.2 - 16.2	tot= 36	disease= 4	( 11.11 0.52 )	conserved= 4	( 11.11 -1.24 )
chr 16	12.5 - 17.5	tot= 57	disease= 5	( 8.77 0.15 )	conserved= 11	( 19.30 -0.80 )
chr 16	13.8 - 18.8	tot= 85	disease= 8	( 9.41 0.25 )	conserved= 24	( 28.24 -0.32 )
chr 16	15.0 - 20.0	tot= 88	disease= 6	( 6.82 -0.16 )	conserved= 25	( 28.41 -0.32 )
chr 16	16.2 - 21.2	tot= 105	disease= 8	( 7.62 -0.03 )	conserved= 34	( 32.38 -0.10 )
chr 16	17.5 - 22.5	tot= 90	disease= 7	( 7.78 -0.01 )	conserved= 29	( 32.22 -0.11 )
chr 16	18.8 - 23.8	tot= 70	disease= 6	( 8.57 0.12 )	conserved= 26	( 37.14 0.15 )
chr 16	20.0 - 25.0	tot= 56	disease= 7	( 12.50 0.74 )	conserved= 24	( 42.86 0.46 )
chr 16	21.2 - 26.2	tot= 35	disease= 5	( 14.29 1.02 )	conserved= 16	( 45.71 0.61 )
chr 16	22.5 - 27.5	tot= 31	disease= 7	( 22.58 2.32 )	conserved= 15	( 48.39 0.75 )
chr 16	23.8 - 28.8	tot= 16	disease= 4	( 25.00 2.70 )	conserved= 5	( 31.25 -0.16 )
chr 16	25.0 - 30.0	tot= 19	disease= 4	( 21.05 2.08 )	conserved= 6	( 31.58 -0.15 )
chr 16	26.2 - 31.2	tot= 27	disease= 3	( 11.11 0.52 )	conserved= 9	( 33.33 -0.05 )
chr 16	27.5 - 32.5	tot= 42	disease= 1	( 2.38 -0.86 )	conserved= 17	( 40.48 0.33 )
chr 16	28.8 - 33.8	tot= 57	disease= 1	( 1.75 -0.95 )	conserved= 21	( 36.84 0.14 )
chr 16	30.0 - 35.0	tot= 57	disease= 1	( 1.75 -0.95 )	conserved= 25	( 43.86 0.51 )
chr 16	31.2 - 36.2	tot= 64	disease= 2	( 3.12 -0.74 )	conserved= 30	( 46.88 0.67 )
chr 16	32.5 - 37.5	tot= 58	disease= 4	( 6.90 -0.15 )	conserved= 25	( 43.10 0.47 )
chr 16	33.8 - 38.8	tot= 61	disease= 5	( 8.20 0.06 )	conserved= 35	( 57.38 1.23 )
chr 16	35.0 - 40.0	tot= 57	disease= 4	( 7.02 -0.13 )	conserved= 29	( 50.88 0.89 )
chr 16	36.2 - 41.2	tot= 41	disease= 3	( 7.32 -0.08 )	conserved= 20	( 48.78 0.77 )
chr 16	37.5 - 42.5	tot= 27	disease= 1	( 3.70 -0.65 )	conserved= 14	( 51.85 0.94 )
chr 16	38.8 - 43.8	tot= 10	disease= 0	( 0.00 -1.23 )	conserved= 0	( 0.00 -1.83 )
chr 16	40.0 - 45.0	tot= 24	disease= 1	( 4.17 -0.57 )	conserved= 14	( 58.33 1.29 )
chr 16	41.2 - 46.2	tot= 37	disease= 1	( 2.70 -0.80 )	conserved= 19	( 51.35 0.91 )
chr 16	42.5 - 47.5	tot= 36	disease= 1	( 2.78 -0.79 )	conserved= 19	( 52.78 0.99 )
chr 16	43.8 - 48.8	tot= 38	disease= 1	( 2.63 -0.82 )	conserved= 21	( 55.26 1.12 )
chr 16	45.0 - 50.0	tot= 30	disease= 0	( 0.00 -1.23 )	conserved= 8	( 26.67 -0.41 )
chr 16	46.2 - 51.2	tot= 20	disease= 0	( 0.00 -1.23 )	conserved= 3	( 15.00 -1.03 )
chr 16	47.5 - 52.5	tot= 21	disease= 0	( 0.00 -1.23 )	conserved= 3	( 14.29 -1.07 )
chr 16	48.8 - 53.8	tot= 16	disease= 0	( 0.00 -1.23 )	conserved= 1	( 6.25 -1.50 )
chr 16	50.0 - 55.0	tot= 7	disease= 0	( 0.00 -1.23 )	conserved= 0	( 0.00 -1.83 )
chr 16	51.2 - 56.2	tot= 12	disease= 0	( 0.00 -1.23 )	conserved= 4	( 33.33 -0.05 )
chr 16	52.5 - 57.5	tot= 21	disease= 0	( 0.00 -1.23 )	conserved= 6	( 28.57 -0.31 )
chr 16	53.8 - 58.8	tot= 30	disease= 1	( 3.33 -0.71 )	conserved= 7	( 23.33 -0.59 )
chr 16	55.0 - 60.0	tot= 61	disease= 2	( 3.28 -0.71 )	conserved= 8	( 13.11 -1.13 )
chr 16	56.2 - 61.2	tot= 51	disease= 2	( 3.92 -0.61 )	conserved= 4	( 7.84 -1.41 )
chr 16	57.5 - 62.5	tot= 40	disease= 2	( 5.00 -0.44 )	conserved= 2	( 5.00 -1.57 )
chr 16	58.8 - 63.8	tot= 36	disease= 1	( 2.78 -0.79 )	conserved= 1	( 2.78 -1.69 )
chr 16	60.0 - 65.0	tot= 10	disease= 0	( 0.00 -1.23 )	conserved= 1	( 10.00 -1.30 )
chr 16	61.2 - 66.2	tot= 12	disease= 0	( 0.00 -1.23 )	conserved= 1	( 8.33 -1.39 )
chr 16	62.5 - 67.5	tot= 14	disease= 0	( 0.00 -1.23 )	conserved= 1	( 7.14 -1.45 )
chr 16	63.8 - 68.8	tot= 9	disease= 0	( 0.00 -1.23 )	conserved= 1	( 11.11 -1.24 )
chr 16	65.0 - 70.0	tot= 5	disease= 0	( 0.00 -1.23 )	conserved= 0	( 0.00 -1.83 )
chr 16	66.2 - 71.2	tot= 5	disease= 1	( 20.00 1.92 )	conserved= 0	( 0.00 -1.83 )
chr 16	67.5 - 72.5	tot= 3	disease= 1	( 33.33 4.01 )	conserved= 0	( 0.00 -1.83 )
chr 16	68.8 - 73.8	tot= 4	disease= 1	( 25.00 2.70 )	conserved= 0	( 0.00 -1.83 )
chr 16	70.0 - 75.0	tot= 4	disease= 1	( 25.00 2.70 )	conserved= 0	( 0.00 -1.83 )
chr 16	71.2 - 76.2	tot= 6	disease= 0	( 0.00 -1.23 )	conserved= 2	( 33.33 -0.05 )
chr 16	72.5 - 77.5	tot= 8	disease= 0	( 0.00 -1.23 )	conserved= 3	( 37.50 0.17 )
chr 16	73.8 - 78.8	tot= 11	disease= 0	( 0.00 -1.23 )	conserved= 5	( 45.45 0.60 )
chr 16	75.0 - 80.0	tot= 12	disease= 1	( 8.33 0.08 )	conserved= 7	( 58.33 1.29 )
chr 16	76.2 - 81.2	tot= 9	disease= 1	( 11.11 0.52 )	conserved= 5	( 55.56 1.14 )
chr 16	77.5 - 82.5	tot= 7	disease= 1	( 14.29 1.02 )	conserved= 4	( 57.14 1.22 )
chr 16	78.8 - 83.8	tot= 3	disease= 1	( 33.33 4.01 )	conserved= 2	( 66.67 1.73 )
chr 16	80.0 - 85.0	tot= 7	disease= 1	( 14.29 1.02 )	conserved= 0	( 0.00 -1.83 )
chr 16	81.2 - 86.2	tot= 9	disease= 1	( 11.11 0.52 )	conserved= 2	( 22.22 -0.65 )
chr 16	82.5 - 87.5	tot= 14	disease= 1	( 7.14 -0.11 )	conserved= 7	( 50.00 0.84 )
chr 16	83.8 - 88.8	tot= 25	disease= 1	( 4.00 -0.60 )	conserved= 9	( 36.00 0.09 )
chr 16	85.0 - 90.0	tot= 36	disease= 0	( 0.00 -1.23 )	conserved= 9	( 25.00 -0.50 )
chr 16	86.2 - 91.2	tot= 48	disease= 2	( 4.17 -0.57 )	conserved= 13	( 27.08 -0.39 )
chr 16	87.5 - 92.5	tot= 66	disease= 5	( 7.58 -0.04 )	conserved= 15	( 22.73 -0.62 )
chr 16	88.8 - 93.8	tot= 60	disease= 6	( 10.00 0.34 )	conserved= 18	( 30.00 -0.23 )
chr 16	90.0 - 95.0	tot= 55	disease= 8	( 14.55 1.06 )	conserved= 27	( 49.09 0.79 )
chr 16	91.2 - 96.2	tot= 45	disease= 6	( 13.33 0.87 )	conserved= 23	( 51.11 0.90 )
chr 16	92.5 - 97.5	tot= 31	disease= 4	( 12.90 0.80 )	conserved= 19	( 61.29 1.44 )
chr 16	93.8 - 98.8	tot= 36	disease= 3	( 8.33 0.08 )	conserved= 17	( 47.22 0.69 )
chr 16	95.0 - 100.0	tot= 24	disease= 1	( 4.17 -0.57 )	conserved= 8	( 33.33 -0.05 )
chr 17	0.0 - 5.0	tot= 8	disease= 0	( 0.00 -1.23 )	conserved= 1	( 12.50 -1.17 )
chr 17	1.2 - 6.2	tot= 15	disease= 0	( 0.00 -1.23 )	conserved= 4	( 26.67 -0.41 )
chr 17	2.5 - 7.5	tot= 25	disease= 0	( 0.00 -1.23 )	conserved= 9	( 36.00 0.09 )
chr 17	3.8 - 8.8	tot= 37	disease= 0	( 0.00 -1.23 )	conserved= 11	( 29.73 -0.24 )
chr 17	5.0 - 10.0	tot= 37	disease= 0	( 0.00 -1.23 )	conserved= 11	( 29.73 -0.24 )
chr 17	6.2 - 11.2	tot= 32	disease= 0	( 0.00 -1.23 )	conserved= 8	( 25.00 -0.50 )
chr 17	7.5 - 12.5	tot= 26	disease= 0	( 0.00 -1.23 )	conserved= 3	( 11.54 -1.22 )
chr 17	8.8 - 13.8	tot= 32	disease= 2	( 6.25 -0.25 )	conserved= 4	( 12.50 -1.17 )
chr 17	10.0 - 15.0	tot= 37	disease= 2	( 5.41 -0.38 )	conserved= 4	( 10.81 -1.26 )
chr 17	11.2 - 16.2	tot= 49	disease= 3	( 6.12 -0.27 )	conserved= 9	( 18.37 -0.85 )
chr 17	12.5 - 17.5	tot= 48	disease= 3	( 6.25 -0.25 )	conserved= 9	( 18.75 -0.83 )
chr 17	13.8 - 18.8	tot= 36	disease= 1	( 2.78 -0.79 )	conserved= 8	( 22.22 -0.65 )
chr 17	15.0 - 20.0	tot= 31	disease= 1	( 3.23 -0.72 )	conserved= 8	( 25.81 -0.45 )
chr 17	16.2 - 21.2	tot= 31	disease= 0	( 0.00 -1.23 )	conserved= 3	( 9.68 -1.32 )
chr 17	17.5 - 22.5	tot= 48	disease= 0	( 0.00 -1.23 )	conserved= 3	( 6.25 -1.50 )
chr 17	18.8 - 23.8	tot= 49	disease= 0	( 0.00 -1.23 )	conserved= 2	( 4.08 -1.62 )
chr 17	20.0 - 25.0	tot= 112	disease= 4	( 3.57 -0.67 )	conserved= 34	( 30.36 -0.21 )
chr 17	21.2 - 26.2	tot= 156	disease= 8	( 5.13 -0.42 )	conserved= 77	( 49.36 0.81 )
chr 17	22.5 - 27.5	tot= 165	disease= 10	( 6.06 -0.28 )	conserved= 91	( 55.15 1.12 )
chr 17	23.8 - 28.8	tot= 183	disease= 13	( 7.10 -0.11 )	conserved= 103	( 56.28 1.18 )
chr 17	25.0 - 30.0	tot= 142	disease= 9	( 6.34 -0.23 )	conserved= 89	( 62.68 1.52 )
chr 17	26.2 - 31.2	tot= 94	disease= 6	( 6.38 -0.23 )	conserved= 50	( 53.19 1.01 )
chr 17	27.5 - 32.5	tot= 90	disease= 8	( 8.89 0.17 )	conserved= 49	( 54.44 1.08 )
chr 17	28.8 - 33.8	tot= 87	disease= 7	( 8.05 0.04 )	conserved= 39	( 44.83 0.56 )
chr 17	30.0 - 35.0	tot= 130	disease= 16	( 12.31 0.71 )	conserved= 51	( 39.23 0.26 )
chr 17	31.2 - 36.2	tot= 193	disease= 18	( 9.33 0.24 )	conserved= 79	( 40.93 0.35 )
chr 17	32.5 - 37.5	tot= 215	disease= 14	( 6.51 -0.21 )	conserved= 74	( 34.42 0.01 )
chr 17	33.8 - 38.8	tot= 219	disease= 12	( 5.48 -0.37 )	conserved= 70	( 31.96 -0.12 )
chr 17	35.0 - 40.0	tot= 151	disease= 3	( 1.99 -0.92 )	conserved= 40	( 26.49 -0.42 )
chr 17	36.2 - 41.2	tot= 87	disease= 2	( 2.30 -0.87 )	conserved= 9	( 10.34 -1.28 )
chr 17	37.5 - 42.5	tot= 41	disease= 2	( 4.88 -0.46 )	conserved= 1	( 2.44 -1.70 )
chr 17	38.8 - 43.8	tot= 20	disease= 4	( 20.00 1.92 )	conserved= 9	( 45.00 0.57 )
chr 17	40.0 - 45.0	tot= 31	disease= 5	( 16.13 1.31 )	conserved= 13	( 41.94 0.41 )
chr 17	41.2 - 46.2	tot= 41	disease= 4	( 9.76 0.30 )	conserved= 17	( 41.46 0.38 )
chr 17	42.5 - 47.5	tot= 79	disease= 8	( 10.13 0.36 )	conserved= 40	( 50.63 0.87 )
chr 17	43.8 - 48.8	tot= 101	disease= 8	( 7.92 0.02 )	conserved= 44	( 43.56 0.50 )
chr 17	45.0 - 50.0	tot= 95	disease= 8	( 8.42 0.09 )	conserved= 40	( 42.11 0.42 )
chr 17	46.2 - 51.2	tot= 82	disease= 8	( 9.76 0.30 )	conserved= 35	( 42.68 0.45 )
chr 17	47.5 - 52.5	tot= 45	disease= 4	( 8.89 0.17 )	conserved= 12	( 26.67 -0.41 )
chr 17	48.8 - 53.8	tot= 19	disease= 2	( 10.53 0.43 )	conserved= 1	( 5.26 -1.55 )
chr 17	50.0 - 55.0	tot= 19	disease= 1	( 5.26 -0.40 )	conserved= 1	( 5.26 -1.55 )
chr 17	51.2 - 56.2	tot= 31	disease= 1	( 3.23 -0.72 )	conserved= 1	( 3.23 -1.66 )
chr 17	52.5 - 57.5	tot= 79	disease= 3	( 3.80 -0.63 )	conserved= 1	( 1.27 -1.77 )
chr 17	53.8 - 58.8	tot= 74	disease= 3	( 4.05 -0.59 )	conserved= 0	( 0.00 -1.83 )
chr 17	55.0 - 60.0	tot= 71	disease= 3	( 4.23 -0.57 )	conserved= 0	( 0.00 -1.83 )
chr 17	56.2 - 61.2	tot= 53	disease= 2	( 3.77 -0.64 )	conserved= 0	( 0.00 -1.83 )
chr 17	57.5 - 62.5	tot= 3	disease= 0	( 0.00 -1.23 )	conserved= 0	( 0.00 -1.83 )
chr 17	58.8 - 63.8	tot= 4	disease= 0	( 0.00 -1.23 )	conserved= 1	( 25.00 -0.50 )
chr 17	60.0 - 65.0	tot= 7	disease= 0	( 0.00 -1.23 )	conserved= 1	( 14.29 -1.07 )
chr 17	61.2 - 66.2	tot= 14	disease= 0	( 0.00 -1.23 )	conserved= 5	( 35.71 0.08 )
chr 17	62.5 - 67.5	tot= 24	disease= 1	( 4.17 -0.57 )	conserved= 5	( 20.83 -0.72 )
chr 17	63.8 - 68.8	tot= 26	disease= 1	( 3.85 -0.62 )	conserved= 5	( 19.23 -0.81 )
chr 17	65.0 - 70.0	tot= 25	disease= 1	( 4.00 -0.60 )	conserved= 5	( 20.00 -0.76 )
chr 17	66.2 - 71.2	tot= 20	disease= 1	( 5.00 -0.44 )	conserved= 2	( 10.00 -1.30 )
chr 17	67.5 - 72.5	tot= 24	disease= 0	( 0.00 -1.23 )	conserved= 13	( 54.17 1.06 )
chr 17	68.8 - 73.8	tot= 24	disease= 0	( 0.00 -1.23 )	conserved= 13	( 54.17 1.06 )
chr 17	70.0 - 75.0	tot= 31	disease= 2	( 6.45 -0.22 )	conserved= 20	( 64.52 1.62 )
chr 17	71.2 - 76.2	tot= 33	disease= 2	( 6.06 -0.28 )	conserved= 20	( 60.61 1.41 )
chr 17	72.5 - 77.5	tot= 19	disease= 2	( 10.53 0.43 )	conserved= 9	( 47.37 0.70 )
chr 17	73.8 - 78.8	tot= 16	disease= 2	( 12.50 0.74 )	conserved= 8	( 50.00 0.84 )
chr 17	75.0 - 80.0	tot= 18	disease= 0	( 0.00 -1.23 )	conserved= 8	( 44.44 0.54 )
chr 17	76.2 - 81.2	tot= 31	disease= 2	( 6.45 -0.22 )	conserved= 18	( 58.06 1.27 )
chr 17	77.5 - 82.5	tot= 34	disease= 2	( 5.88 -0.30 )	conserved= 21	( 61.76 1.47 )
chr 17	78.8 - 83.8	tot= 34	disease= 2	( 5.88 -0.30 )	conserved= 22	( 64.71 1.63 )
chr 17	80.0 - 85.0	tot= 29	disease= 2	( 6.90 -0.15 )	conserved= 22	( 75.86 2.22 )
chr 17	81.2 - 86.2	tot= 23	disease= 5	( 21.74 2.19 )	conserved= 22	( 95.65 3.28 )
chr 17	82.5 - 87.5	tot= 29	disease= 5	( 17.24 1.48 )	conserved= 22	( 75.86 2.22 )
chr 17	83.8 - 88.8	tot= 39	disease= 8	( 20.51 2.00 )	conserved= 25	( 64.10 1.59 )
chr 17	85.0 - 90.0	tot= 37	disease= 10	( 27.03 3.02 )	conserved= 21	( 56.76 1.20 )
chr 17	86.2 - 91.2	tot= 28	disease= 5	( 17.86 1.58 )	conserved= 10	( 35.71 0.08 )
chr 17	87.5 - 92.5	tot= 21	disease= 5	( 23.81 2.51 )	conserved= 7	( 33.33 -0.05 )
chr 17	88.8 - 93.8	tot= 11	disease= 2	( 18.18 1.63 )	conserved= 3	( 27.27 -0.38 )
chr 17	90.0 - 95.0	tot= 5	disease= 0	( 0.00 -1.23 )	conserved= 0	( 0.00 -1.83 )
chr 17	91.2 - 96.2	tot= 6	disease= 0	( 0.00 -1.23 )	conserved= 0	( 0.00 -1.83 )
chr 17	92.5 - 97.5	tot= 4	disease= 0	( 0.00 -1.23 )	conserved= 0	( 0.00 -1.83 )
chr 18	0.0 - 5.0	tot= 9	disease= 1	( 11.11 0.52 )	conserved= 0	( 0.00 -1.83 )
chr 18	1.2 - 6.2	tot= 14	disease= 1	( 7.14 -0.11 )	conserved= 0	( 0.00 -1.83 )
chr 18	2.5 - 7.5	tot= 21	disease= 1	( 4.76 -0.48 )	conserved= 0	( 0.00 -1.83 )
chr 18	3.8 - 8.8	tot= 20	disease= 1	( 5.00 -0.44 )	conserved= 0	( 0.00 -1.83 )
chr 18	5.0 - 10.0	tot= 22	disease= 0	( 0.00 -1.23 )	conserved= 1	( 4.55 -1.59 )
chr 18	6.2 - 11.2	tot= 24	disease= 0	( 0.00 -1.23 )	conserved= 7	( 29.17 -0.27 )
chr 18	7.5 - 12.5	tot= 24	disease= 2	( 8.33 0.08 )	conserved= 13	( 54.17 1.06 )
chr 18	8.8 - 13.8	tot= 28	disease= 3	( 10.71 0.46 )	conserved= 13	( 46.43 0.65 )
chr 18	10.0 - 15.0	tot= 24	disease= 4	( 16.67 1.39 )	conserved= 13	( 54.17 1.06 )
chr 18	11.2 - 16.2	tot= 23	disease= 4	( 17.39 1.50 )	conserved= 8	( 34.78 0.03 )
chr 18	12.5 - 17.5	tot= 17	disease= 2	( 11.76 0.62 )	conserved= 2	( 11.76 -1.21 )
chr 18	13.8 - 18.8	tot= 11	disease= 1	( 9.09 0.20 )	conserved= 2	( 18.18 -0.86 )
chr 18	15.0 - 20.0	tot= 7	disease= 0	( 0.00 -1.23 )	conserved= 1	( 14.29 -1.07 )
chr 18	16.2 - 21.2	tot= 16	disease= 6	( 37.50 4.67 )	conserved= 10	( 62.50 1.51 )
chr 18	17.5 - 22.5	tot= 19	disease= 6	( 31.58 3.74 )	conserved= 10	( 52.63 0.98 )
chr 18	18.8 - 23.8	tot= 22	disease= 7	( 31.82 3.77 )	conserved= 11	( 50.00 0.84 )
chr 18	20.0 - 25.0	tot= 36	disease= 7	( 19.44 1.83 )	conserved= 15	( 41.67 0.39 )
chr 18	21.2 - 26.2	tot= 25	disease= 1	( 4.00 -0.60 )	conserved= 6	( 24.00 -0.55 )
chr 18	22.5 - 27.5	tot= 21	disease= 1	( 4.76 -0.48 )	conserved= 6	( 28.57 -0.31 )
chr 18	23.8 - 28.8	tot= 18	disease= 0	( 0.00 -1.23 )	conserved= 5	( 27.78 -0.35 )
chr 18	25.0 - 30.0	tot= 4	disease= 0	( 0.00 -1.23 )	conserved= 1	( 25.00 -0.50 )
chr 18	26.2 - 31.2	tot= 2	disease= 0	( 0.00 -1.23 )	conserved= 2	(100.00 3.51 )
chr 18	27.5 - 32.5	tot= 16	disease= 2	( 12.50 0.74 )	conserved= 11	( 68.75 1.84 )
chr 18	28.8 - 33.8	tot= 24	disease= 3	( 12.50 0.74 )	conserved= 13	( 54.17 1.06 )
chr 18	30.0 - 35.0	tot= 40	disease= 4	( 10.00 0.34 )	conserved= 18	( 45.00 0.57 )
chr 18	31.2 - 36.2	tot= 58	disease= 5	( 8.62 0.13 )	conserved= 24	( 41.38 0.38 )
chr 18	32.5 - 37.5	tot= 74	disease= 4	( 5.41 -0.38 )	conserved= 32	( 43.24 0.48 )
chr 18	33.8 - 38.8	tot= 98	disease= 4	( 4.08 -0.59 )	conserved= 42	( 42.86 0.46 )
chr 18	35.0 - 40.0	tot= 89	disease= 4	( 4.49 -0.52 )	conserved= 37	( 41.57 0.39 )
chr 18	36.2 - 41.2	tot= 72	disease= 3	( 4.17 -0.57 )	conserved= 29	( 40.28 0.32 )
chr 18	37.5 - 42.5	tot= 48	disease= 2	( 4.17 -0.57 )	conserved= 18	( 37.50 0.17 )
chr 18	38.8 - 43.8	tot= 24	disease= 2	( 8.33 0.08 )	conserved= 10	( 41.67 0.39 )
chr 18	40.0 - 45.0	tot= 32	disease= 5	( 15.62 1.23 )	conserved= 15	( 46.88 0.67 )
chr 18	41.2 - 46.2	tot= 30	disease= 5	( 16.67 1.39 )	conserved= 16	( 53.33 1.02 )
chr 18	42.5 - 47.5	tot= 40	disease= 5	( 12.50 0.74 )	conserved= 14	( 35.00 0.04 )
chr 18	43.8 - 48.8	tot= 33	disease= 4	( 12.12 0.68 )	conserved= 10	( 30.30 -0.21 )
chr 18	45.0 - 50.0	tot= 20	disease= 0	( 0.00 -1.23 )	conserved= 5	( 25.00 -0.50 )
chr 18	46.2 - 51.2	tot= 24	disease= 1	( 4.17 -0.57 )	conserved= 5	( 20.83 -0.72 )
chr 18	47.5 - 52.5	tot= 10	disease= 2	( 20.00 1.92 )	conserved= 2	( 20.00 -0.76 )
chr 18	48.8 - 53.8	tot= 19	disease= 4	( 21.05 2.08 )	conserved= 8	( 42.11 0.42 )
chr 18	50.0 - 55.0	tot= 19	disease= 4	( 21.05 2.08 )	conserved= 10	( 52.63 0.98 )
chr 18	51.2 - 56.2	tot= 15	disease= 3	( 20.00 1.92 )	conserved= 10	( 66.67 1.73 )
chr 18	52.5 - 57.5	tot= 22	disease= 2	( 9.09 0.20 )	conserved= 14	( 63.64 1.57 )
chr 18	53.8 - 58.8	tot= 18	disease= 1	( 5.56 -0.36 )	conserved= 10	( 55.56 1.14 )
chr 18	55.0 - 60.0	tot= 20	disease= 1	( 5.00 -0.44 )	conserved= 9	( 45.00 0.57 )
chr 18	56.2 - 61.2	tot= 36	disease= 2	( 5.56 -0.36 )	conserved= 16	( 44.44 0.54 )
chr 18	57.5 - 62.5	tot= 44	disease= 7	( 15.91 1.27 )	conserved= 18	( 40.91 0.35 )
chr 18	58.8 - 63.8	tot= 47	disease= 6	( 12.77 0.78 )	conserved= 18	( 38.30 0.21 )
chr 18	60.0 - 65.0	tot= 51	disease= 8	( 15.69 1.24 )	conserved= 21	( 41.18 0.37 )
chr 18	61.2 - 66.2	tot= 48	disease= 9	( 18.75 1.72 )	conserved= 18	( 37.50 0.17 )
chr 18	62.5 - 67.5	tot= 38	disease= 5	( 13.16 0.84 )	conserved= 12	( 31.58 -0.15 )
chr 18	63.8 - 68.8	tot= 44	disease= 6	( 13.64 0.91 )	conserved= 20	( 45.45 0.60 )
chr 18	65.0 - 70.0	tot= 39	disease= 4	( 10.26 0.38 )	conserved= 16	( 41.03 0.36 )
chr 18	66.2 - 71.2	tot= 32	disease= 2	( 6.25 -0.25 )	conserved= 13	( 40.62 0.34 )
chr 18	67.5 - 72.5	tot= 26	disease= 2	( 7.69 -0.02 )	conserved= 12	( 46.15 0.63 )
chr 18	68.8 - 73.8	tot= 12	disease= 1	( 8.33 0.08 )	conserved= 2	( 16.67 -0.94 )
chr 18	70.0 - 75.0	tot= 21	disease= 2	( 9.52 0.27 )	conserved= 9	( 42.86 0.46 )
chr 18	71.2 - 76.2	tot= 23	disease= 3	( 13.04 0.82 )	conserved= 9	( 39.13 0.26 )
chr 18	72.5 - 77.5	tot= 28	disease= 2	( 7.14 -0.11 )	conserved= 10	( 35.71 0.08 )
chr 18	73.8 - 78.8	tot= 38	disease= 3	( 7.89 0.01 )	conserved= 16	( 42.11 0.42 )
chr 18	75.0 - 80.0	tot= 28	disease= 2	( 7.14 -0.11 )	conserved= 9	( 32.14 -0.12 )
chr 18	76.2 - 81.2	tot= 30	disease= 2	( 6.67 -0.18 )	conserved= 13	( 43.33 0.48 )
chr 18	77.5 - 82.5	tot= 24	disease= 2	( 8.33 0.08 )	conserved= 12	( 50.00 0.84 )
chr 18	78.8 - 83.8	tot= 20	disease= 1	( 5.00 -0.44 )	conserved= 6	( 30.00 -0.23 )
chr 18	80.0 - 85.0	tot= 23	disease= 1	( 4.35 -0.55 )	conserved= 9	( 39.13 0.26 )
chr 18	81.2 - 86.2	tot= 15	disease= 1	( 6.67 -0.18 )	conserved= 4	( 26.67 -0.41 )
chr 18	82.5 - 87.5	tot= 17	disease= 1	( 5.88 -0.30 )	conserved= 4	( 23.53 -0.58 )
chr 18	83.8 - 88.8	tot= 11	disease= 1	( 9.09 0.20 )	conserved= 4	( 36.36 0.11 )
chr 18	85.0 - 90.0	tot= 10	disease= 1	( 10.00 0.34 )	conserved= 3	( 30.00 -0.23 )
chr 18	86.2 - 91.2	tot= 8	disease= 0	( 0.00 -1.23 )	conserved= 2	( 25.00 -0.50 )
chr 18	87.5 - 92.5	tot= 6	disease= 0	( 0.00 -1.23 )	conserved= 2	( 33.33 -0.05 )
chr 19	0.0 - 5.0	tot= 66	disease= 9	( 13.64 0.91 )	conserved= 38	( 57.58 1.24 )
chr 19	1.2 - 6.2	tot= 139	disease= 9	( 6.47 -0.21 )	conserved= 76	( 54.68 1.09 )
chr 19	2.5 - 7.5	tot= 176	disease= 12	( 6.82 -0.16 )	conserved= 90	( 51.14 0.90 )
chr 19	3.8 - 8.8	tot= 182	disease= 9	( 4.95 -0.45 )	conserved= 88	( 48.35 0.75 )
chr 19	5.0 - 10.0	tot= 155	disease= 4	( 2.58 -0.82 )	conserved= 71	( 45.81 0.62 )
chr 19	6.2 - 11.2	tot= 124	disease= 5	( 4.03 -0.60 )	conserved= 52	( 41.94 0.41 )
chr 19	7.5 - 12.5	tot= 126	disease= 4	( 3.17 -0.73 )	conserved= 48	( 38.10 0.20 )
chr 19	8.8 - 13.8	tot= 153	disease= 4	( 2.61 -0.82 )	conserved= 46	( 30.07 -0.23 )
chr 19	10.0 - 15.0	tot= 135	disease= 3	( 2.22 -0.88 )	conserved= 34	( 25.19 -0.49 )
chr 19	11.2 - 16.2	tot= 96	disease= 3	( 3.12 -0.74 )	conserved= 15	( 15.62 -1.00 )
chr 19	12.5 - 17.5	tot= 64	disease= 2	( 3.12 -0.74 )	conserved= 8	( 12.50 -1.17 )
chr 19	13.8 - 18.8	tot= 27	disease= 2	( 7.41 -0.06 )	conserved= 7	( 25.93 -0.45 )
chr 19	15.0 - 20.0	tot= 17	disease= 3	( 17.65 1.55 )	conserved= 7	( 41.18 0.37 )
chr 19	16.2 - 21.2	tot= 19	disease= 3	( 15.79 1.25 )	conserved= 7	( 36.84 0.14 )
chr 19	17.5 - 22.5	tot= 18	disease= 2	( 11.11 0.52 )	conserved= 8	( 44.44 0.54 )
chr 19	18.8 - 23.8	tot= 20	disease= 2	( 10.00 0.34 )	conserved= 7	( 35.00 0.04 )
chr 19	20.0 - 25.0	tot= 31	disease= 2	( 6.45 -0.22 )	conserved= 6	( 19.35 -0.80 )
chr 19	21.2 - 26.2	tot= 31	disease= 2	( 6.45 -0.22 )	conserved= 9	( 29.03 -0.28 )
chr 19	22.5 - 27.5	tot= 30	disease= 3	( 10.00 0.34 )	conserved= 6	( 20.00 -0.76 )
chr 19	23.8 - 28.8	tot= 27	disease= 4	( 14.81 1.10 )	conserved= 6	( 22.22 -0.65 )
chr 19	25.0 - 30.0	tot= 35	disease= 4	( 11.43 0.57 )	conserved= 16	( 45.71 0.61 )
chr 19	26.2 - 31.2	tot= 38	disease= 5	( 13.16 0.84 )	conserved= 15	( 39.47 0.28 )
chr 19	27.5 - 32.5	tot= 37	disease= 4	( 10.81 0.47 )	conserved= 14	( 37.84 0.19 )
chr 19	28.8 - 33.8	tot= 40	disease= 4	( 10.00 0.34 )	conserved= 17	( 42.50 0.44 )
chr 19	30.0 - 35.0	tot= 36	disease= 3	( 8.33 0.08 )	conserved= 16	( 44.44 0.54 )
chr 19	31.2 - 36.2	tot= 32	disease= 1	( 3.12 -0.74 )	conserved= 16	( 50.00 0.84 )
chr 19	32.5 - 37.5	tot= 38	disease= 1	( 2.63 -0.82 )	conserved= 26	( 68.42 1.82 )
chr 19	33.8 - 38.8	tot= 47	disease= 2	( 4.26 -0.56 )	conserved= 28	( 59.57 1.35 )
chr 19	35.0 - 40.0	tot= 41	disease= 2	( 4.88 -0.46 )	conserved= 20	( 48.78 0.77 )
chr 19	36.2 - 41.2	tot= 52	disease= 3	( 5.77 -0.32 )	conserved= 28	( 53.85 1.05 )
chr 19	37.5 - 42.5	tot= 65	disease= 4	( 6.15 -0.26 )	conserved= 29	( 44.62 0.55 )
chr 19	38.8 - 43.8	tot= 59	disease= 3	( 5.08 -0.43 )	conserved= 28	( 47.46 0.70 )
chr 19	40.0 - 45.0	tot= 69	disease= 7	( 10.14 0.37 )	conserved= 38	( 55.07 1.11 )
chr 19	41.2 - 46.2	tot= 81	disease= 9	( 11.11 0.52 )	conserved= 52	( 64.20 1.60 )
chr 19	42.5 - 47.5	tot= 88	disease= 10	( 11.36 0.56 )	conserved= 55	( 62.50 1.51 )
chr 19	43.8 - 48.8	tot= 88	disease= 9	( 10.23 0.38 )	conserved= 59	( 67.05 1.75 )
chr 19	45.0 - 50.0	tot= 66	disease= 5	( 7.58 -0.04 )	conserved= 47	( 71.21 1.97 )
chr 19	46.2 - 51.2	tot= 40	disease= 2	( 5.00 -0.44 )	conserved= 23	( 57.50 1.24 )
chr 19	47.5 - 52.5	tot= 11	disease= 1	( 9.09 0.20 )	conserved= 9	( 81.82 2.54 )
chr 19	48.8 - 53.8	tot= 12	disease= 2	( 16.67 1.39 )	conserved= 0	( 0.00 -1.83 )
chr 19	50.0 - 55.0	tot= 16	disease= 2	( 12.50 0.74 )	conserved= 1	( 6.25 -1.50 )
chr 19	51.2 - 56.2	tot= 24	disease= 3	( 12.50 0.74 )	conserved= 3	( 12.50 -1.17 )
chr 19	52.5 - 57.5	tot= 37	disease= 4	( 10.81 0.47 )	conserved= 13	( 35.14 0.04 )
chr 19	53.8 - 58.8	tot= 33	disease= 4	( 12.12 0.68 )	conserved= 16	( 48.48 0.76 )
chr 19	55.0 - 60.0	tot= 43	disease= 5	( 11.63 0.60 )	conserved= 22	( 51.16 0.90 )
chr 19	56.2 - 61.2	tot= 47	disease= 4	( 8.51 0.11 )	conserved= 22	( 46.81 0.67 )
chr 19	57.5 - 62.5	tot= 35	disease= 3	( 8.57 0.12 )	conserved= 12	( 34.29 -0.00 )
chr 19	58.8 - 63.8	tot= 29	disease= 2	( 6.90 -0.15 )	conserved= 9	( 31.03 -0.17 )

## Sheet: Window=2
Chromosome	Window: from (Mb) - to (Mb)	Total number genes	Disease	Disease	Conserved	Conserved
			Number of genes	(% of total ; Z-score)	Number of genes	(% of total ; Z-score)
chr 1	0.0 - 2.0	tot= 0	disease= 0	( 0.00 -0.67 )	conserved= 0	( 0.00 -1.19 )
chr 1	0.5 - 2.5	tot= 0	disease= 0	( 0.00 -0.67 )	conserved= 0	( 0.00 -1.19 )
chr 1	1.0 - 3.0	tot= 0	disease= 0	( 0.00 -0.67 )	conserved= 0	( 0.00 -1.19 )
chr 1	1.5 - 3.5	tot= 1	disease= 0	( 0.00 -0.67 )	conserved= 0	( 0.00 -1.19 )
chr 1	2.0 - 4.0	tot= 2	disease= 0	( 0.00 -0.67 )	conserved= 0	( 0.00 -1.19 )
chr 1	2.5 - 4.5	tot= 4	disease= 1	( 25.00 1.54 )	conserved= 0	( 0.00 -1.19 )
chr 1	3.0 - 5.0	tot= 8	disease= 1	( 12.50 0.44 )	conserved= 1	( 12.50 -0.70 )
chr 1	3.5 - 5.5	tot= 8	disease= 1	( 12.50 0.44 )	conserved= 1	( 12.50 -0.70 )
chr 1	4.0 - 6.0	tot= 9	disease= 1	( 11.11 0.31 )	conserved= 1	( 11.11 -0.76 )
chr 1	4.5 - 6.5	tot= 9	disease= 1	( 11.11 0.31 )	conserved= 1	( 11.11 -0.76 )
chr 1	5.0 - 7.0	tot= 5	disease= 1	( 20.00 1.10 )	conserved= 0	( 0.00 -1.19 )
chr 1	5.5 - 7.5	tot= 6	disease= 1	( 16.67 0.80 )	conserved= 0	( 0.00 -1.19 )
chr 1	6.0 - 8.0	tot= 4	disease= 1	( 25.00 1.54 )	conserved= 0	( 0.00 -1.19 )
chr 1	6.5 - 8.5	tot= 3	disease= 0	( 0.00 -0.67 )	conserved= 0	( 0.00 -1.19 )
chr 1	7.0 - 9.0	tot= 3	disease= 0	( 0.00 -0.67 )	conserved= 0	( 0.00 -1.19 )
chr 1	7.5 - 9.5	tot= 1	disease= 0	( 0.00 -0.67 )	conserved= 0	( 0.00 -1.19 )
chr 1	8.0 - 10.0	tot= 10	disease= 0	( 0.00 -0.67 )	conserved= 2	( 20.00 -0.41 )
chr 1	8.5 - 10.5	tot= 13	disease= 0	( 0.00 -0.67 )	conserved= 5	( 38.46 0.30 )
chr 1	9.0 - 11.0	tot= 14	disease= 0	( 0.00 -0.67 )	conserved= 5	( 35.71 0.20 )
chr 1	9.5 - 11.5	tot= 15	disease= 0	( 0.00 -0.67 )	conserved= 5	( 33.33 0.11 )
chr 1	10.0 - 12.0	tot= 6	disease= 0	( 0.00 -0.67 )	conserved= 3	( 50.00 0.75 )
chr 1	10.5 - 12.5	tot= 2	disease= 0	( 0.00 -0.67 )	conserved= 0	( 0.00 -1.19 )
chr 1	11.0 - 13.0	tot= 3	disease= 0	( 0.00 -0.67 )	conserved= 0	( 0.00 -1.19 )
chr 1	11.5 - 13.5	tot= 4	disease= 0	( 0.00 -0.67 )	conserved= 0	( 0.00 -1.19 )
chr 1	12.0 - 14.0	tot= 7	disease= 0	( 0.00 -0.67 )	conserved= 0	( 0.00 -1.19 )
chr 1	12.5 - 14.5	tot= 8	disease= 0	( 0.00 -0.67 )	conserved= 0	( 0.00 -1.19 )
chr 1	13.0 - 15.0	tot= 9	disease= 0	( 0.00 -0.67 )	conserved= 0	( 0.00 -1.19 )
chr 1	13.5 - 15.5	tot= 7	disease= 0	( 0.00 -0.67 )	conserved= 0	( 0.00 -1.19 )
chr 1	14.0 - 16.0	tot= 7	disease= 0	( 0.00 -0.67 )	conserved= 1	( 14.29 -0.63 )
chr 1	14.5 - 16.5	tot= 10	disease= 0	( 0.00 -0.67 )	conserved= 1	( 10.00 -0.80 )
chr 1	15.0 - 17.0	tot= 12	disease= 0	( 0.00 -0.67 )	conserved= 1	( 8.33 -0.87 )
chr 1	15.5 - 17.5	tot= 13	disease= 1	( 7.69 0.01 )	conserved= 1	( 7.69 -0.89 )
chr 1	16.0 - 18.0	tot= 12	disease= 1	( 8.33 0.07 )	conserved= 0	( 0.00 -1.19 )
chr 1	16.5 - 18.5	tot= 12	disease= 1	( 8.33 0.07 )	conserved= 3	( 25.00 -0.22 )
chr 1	17.0 - 19.0	tot= 7	disease= 1	( 14.29 0.59 )	conserved= 3	( 42.86 0.48 )
chr 1	17.5 - 19.5	tot= 8	disease= 1	( 12.50 0.44 )	conserved= 5	( 62.50 1.24 )
chr 1	18.0 - 20.0	tot= 6	disease= 1	( 16.67 0.80 )	conserved= 5	( 83.33 2.05 )
chr 1	18.5 - 20.5	tot= 3	disease= 1	( 33.33 2.28 )	conserved= 3	(100.00 2.70 )
chr 1	19.0 - 21.0	tot= 9	disease= 2	( 22.22 1.30 )	conserved= 4	( 44.44 0.54 )
chr 1	19.5 - 21.5	tot= 13	disease= 1	( 7.69 0.01 )	conserved= 2	( 15.38 -0.59 )
chr 1	20.0 - 22.0	tot= 13	disease= 1	( 7.69 0.01 )	conserved= 2	( 15.38 -0.59 )
chr 1	20.5 - 22.5	tot= 13	disease= 1	( 7.69 0.01 )	conserved= 1	( 7.69 -0.89 )
chr 1	21.0 - 23.0	tot= 7	disease= 0	( 0.00 -0.67 )	conserved= 0	( 0.00 -1.19 )
chr 1	21.5 - 23.5	tot= 4	disease= 0	( 0.00 -0.67 )	conserved= 0	( 0.00 -1.19 )
chr 1	22.0 - 24.0	tot= 6	disease= 0	( 0.00 -0.67 )	conserved= 0	( 0.00 -1.19 )
chr 1	22.5 - 24.5	tot= 9	disease= 1	( 11.11 0.31 )	conserved= 0	( 0.00 -1.19 )
chr 1	23.0 - 25.0	tot= 12	disease= 1	( 8.33 0.07 )	conserved= 0	( 0.00 -1.19 )
chr 1	23.5 - 25.5	tot= 10	disease= 1	( 10.00 0.21 )	conserved= 0	( 0.00 -1.19 )
chr 1	24.0 - 26.0	tot= 9	disease= 1	( 11.11 0.31 )	conserved= 0	( 0.00 -1.19 )
chr 1	24.5 - 26.5	tot= 5	disease= 0	( 0.00 -0.67 )	conserved= 0	( 0.00 -1.19 )
chr 1	25.0 - 27.0	tot= 3	disease= 0	( 0.00 -0.67 )	conserved= 0	( 0.00 -1.19 )
chr 1	25.5 - 27.5	tot= 2	disease= 0	( 0.00 -0.67 )	conserved= 0	( 0.00 -1.19 )
chr 1	26.0 - 28.0	tot= 1	disease= 0	( 0.00 -0.67 )	conserved= 0	( 0.00 -1.19 )
chr 1	26.5 - 28.5	tot= 1	disease= 0	( 0.00 -0.67 )	conserved= 0	( 0.00 -1.19 )
chr 1	27.0 - 29.0	tot= 2	disease= 0	( 0.00 -0.67 )	conserved= 0	( 0.00 -1.19 )
chr 1	27.5 - 29.5	tot= 2	disease= 0	( 0.00 -0.67 )	conserved= 0	( 0.00 -1.19 )
chr 1	28.0 - 30.0	tot= 2	disease= 0	( 0.00 -0.67 )	conserved= 0	( 0.00 -1.19 )
chr 1	28.5 - 30.5	tot= 2	disease= 0	( 0.00 -0.67 )	conserved= 0	( 0.00 -1.19 )
chr 1	29.0 - 31.0	tot= 3	disease= 0	( 0.00 -0.67 )	conserved= 0	( 0.00 -1.19 )
chr 1	29.5 - 31.5	tot= 5	disease= 0	( 0.00 -0.67 )	conserved= 0	( 0.00 -1.19 )
chr 1	30.0 - 32.0	tot= 5	disease= 0	( 0.00 -0.67 )	conserved= 0	( 0.00 -1.19 )
chr 1	30.5 - 32.5	tot= 6	disease= 0	( 0.00 -0.67 )	conserved= 0	( 0.00 -1.19 )
chr 1	31.0 - 33.0	tot= 5	disease= 0	( 0.00 -0.67 )	conserved= 0	( 0.00 -1.19 )
chr 1	31.5 - 33.5	tot= 3	disease= 0	( 0.00 -0.67 )	conserved= 0	( 0.00 -1.19 )
chr 1	32.0 - 34.0	tot= 10	disease= 0	( 0.00 -0.67 )	conserved= 2	( 20.00 -0.41 )
chr 1	32.5 - 34.5	tot= 11	disease= 0	( 0.00 -0.67 )	conserved= 2	( 18.18 -0.48 )
chr 1	33.0 - 35.0	tot= 19	disease= 1	( 5.26 -0.21 )	conserved= 3	( 15.79 -0.58 )
chr 1	33.5 - 35.5	tot= 19	disease= 1	( 5.26 -0.21 )	conserved= 3	( 15.79 -0.58 )
chr 1	34.0 - 36.0	tot= 12	disease= 1	( 8.33 0.07 )	conserved= 1	( 8.33 -0.87 )
chr 1	34.5 - 36.5	tot= 16	disease= 1	( 6.25 -0.12 )	conserved= 2	( 12.50 -0.70 )
chr 1	35.0 - 37.0	tot= 17	disease= 1	( 5.88 -0.15 )	conserved= 6	( 35.29 0.18 )
chr 1	35.5 - 37.5	tot= 23	disease= 2	( 8.70 0.10 )	conserved= 8	( 34.78 0.16 )
chr 1	36.0 - 38.0	tot= 30	disease= 2	( 6.67 -0.08 )	conserved= 14	( 46.67 0.62 )
chr 1	36.5 - 38.5	tot= 29	disease= 2	( 6.90 -0.06 )	conserved= 15	( 51.72 0.82 )
chr 1	37.0 - 39.0	tot= 21	disease= 1	( 4.76 -0.25 )	conserved= 12	( 57.14 1.03 )
chr 1	37.5 - 39.5	tot= 19	disease= 0	( 0.00 -0.67 )	conserved= 10	( 52.63 0.86 )
chr 1	38.0 - 40.0	tot= 16	disease= 0	( 0.00 -0.67 )	conserved= 6	( 37.50 0.27 )
chr 1	38.5 - 40.5	tot= 15	disease= 0	( 0.00 -0.67 )	conserved= 6	( 40.00 0.36 )
chr 1	39.0 - 41.0	tot= 18	disease= 0	( 0.00 -0.67 )	conserved= 9	( 50.00 0.75 )
chr 1	39.5 - 41.5	tot= 14	disease= 0	( 0.00 -0.67 )	conserved= 9	( 64.29 1.31 )
chr 1	40.0 - 42.0	tot= 10	disease= 0	( 0.00 -0.67 )	conserved= 7	( 70.00 1.53 )
chr 1	40.5 - 42.5	tot= 7	disease= 0	( 0.00 -0.67 )	conserved= 5	( 71.43 1.59 )
chr 1	41.0 - 43.0	tot= 4	disease= 0	( 0.00 -0.67 )	conserved= 0	( 0.00 -1.19 )
chr 1	41.5 - 43.5	tot= 9	disease= 0	( 0.00 -0.67 )	conserved= 2	( 22.22 -0.33 )
chr 1	42.0 - 44.0	tot= 14	disease= 0	( 0.00 -0.67 )	conserved= 2	( 14.29 -0.63 )
chr 1	42.5 - 44.5	tot= 19	disease= 1	( 5.26 -0.21 )	conserved= 5	( 26.32 -0.17 )
chr 1	43.0 - 45.0	tot= 17	disease= 1	( 5.88 -0.15 )	conserved= 5	( 29.41 -0.05 )
chr 1	43.5 - 45.5	tot= 14	disease= 3	( 21.43 1.23 )	conserved= 5	( 35.71 0.20 )
chr 1	44.0 - 46.0	tot= 11	disease= 4	( 36.36 2.55 )	conserved= 6	( 54.55 0.93 )
chr 1	44.5 - 46.5	tot= 7	disease= 3	( 42.86 3.12 )	conserved= 3	( 42.86 0.48 )
chr 1	45.0 - 47.0	tot= 7	disease= 3	( 42.86 3.12 )	conserved= 3	( 42.86 0.48 )
chr 1	45.5 - 47.5	tot= 5	disease= 1	( 20.00 1.10 )	conserved= 1	( 20.00 -0.41 )
chr 1	46.0 - 48.0	tot= 3	disease= 0	( 0.00 -0.67 )	conserved= 0	( 0.00 -1.19 )
chr 1	46.5 - 48.5	tot= 1	disease= 0	( 0.00 -0.67 )	conserved= 0	( 0.00 -1.19 )
chr 1	47.0 - 49.0	tot= 0	disease= 0	( 0.00 -0.67 )	conserved= 0	( 0.00 -1.19 )
chr 1	47.5 - 49.5	tot= 1	disease= 0	( 0.00 -0.67 )	conserved= 0	( 0.00 -1.19 )
chr 1	48.0 - 50.0	tot= 1	disease= 0	( 0.00 -0.67 )	conserved= 0	( 0.00 -1.19 )
chr 1	48.5 - 50.5	tot= 1	disease= 0	( 0.00 -0.67 )	conserved= 0	( 0.00 -1.19 )
chr 1	49.0 - 51.0	tot= 2	disease= 0	( 0.00 -0.67 )	conserved= 0	( 0.00 -1.19 )
chr 1	49.5 - 51.5	tot= 2	disease= 0	( 0.00 -0.67 )	conserved= 0	( 0.00 -1.19 )
chr 1	50.0 - 52.0	tot= 4	disease= 0	( 0.00 -0.67 )	conserved= 0	( 0.00 -1.19 )
chr 1	50.5 - 52.5	tot= 7	disease= 1	( 14.29 0.59 )	conserved= 0	( 0.00 -1.19 )
chr 1	51.0 - 53.0	tot= 12	disease= 1	( 8.33 0.07 )	conserved= 3	( 25.00 -0.22 )
chr 1	51.5 - 53.5	tot= 17	disease= 2	( 11.76 0.37 )	conserved= 3	( 17.65 -0.50 )
chr 1	52.0 - 54.0	tot= 18	disease= 2	( 11.11 0.31 )	conserved= 3	( 16.67 -0.54 )
chr 1	52.5 - 54.5	tot= 17	disease= 1	( 5.88 -0.15 )	conserved= 3	( 17.65 -0.50 )
chr 1	53.0 - 55.0	tot= 13	disease= 1	( 7.69 0.01 )	conserved= 2	( 15.38 -0.59 )
chr 1	53.5 - 55.5	tot= 17	disease= 0	( 0.00 -0.67 )	conserved= 5	( 29.41 -0.05 )
chr 1	54.0 - 56.0	tot= 14	disease= 0	( 0.00 -0.67 )	conserved= 5	( 35.71 0.20 )
chr 1	54.5 - 56.5	tot= 12	disease= 0	( 0.00 -0.67 )	conserved= 5	( 41.67 0.43 )
chr 1	55.0 - 57.0	tot= 12	disease= 0	( 0.00 -0.67 )	conserved= 3	( 25.00 -0.22 )
chr 1	55.5 - 57.5	tot= 5	disease= 0	( 0.00 -0.67 )	conserved= 3	( 60.00 1.14 )
chr 1	56.0 - 58.0	tot= 6	disease= 0	( 0.00 -0.67 )	conserved= 4	( 66.67 1.40 )
chr 1	56.5 - 58.5	tot= 14	disease= 0	( 0.00 -0.67 )	conserved= 6	( 42.86 0.48 )
chr 1	57.0 - 59.0	tot= 21	disease= 1	( 4.76 -0.25 )	conserved= 11	( 52.38 0.85 )
chr 1	57.5 - 59.5	tot= 25	disease= 2	( 8.00 0.04 )	conserved= 12	( 48.00 0.68 )
chr 1	58.0 - 60.0	tot= 30	disease= 3	( 10.00 0.21 )	conserved= 16	( 53.33 0.88 )
chr 1	58.5 - 60.5	tot= 28	disease= 3	( 10.71 0.28 )	conserved= 19	( 67.86 1.45 )
chr 1	59.0 - 61.0	tot= 22	disease= 3	( 13.64 0.54 )	conserved= 14	( 63.64 1.28 )
chr 1	59.5 - 61.5	tot= 16	disease= 3	( 18.75 0.99 )	conserved= 10	( 62.50 1.24 )
chr 1	60.0 - 62.0	tot= 10	disease= 2	( 20.00 1.10 )	conserved= 5	( 50.00 0.75 )
chr 1	60.5 - 62.5	tot= 4	disease= 2	( 50.00 3.76 )	conserved= 0	( 0.00 -1.19 )
chr 1	61.0 - 63.0	tot= 2	disease= 1	( 50.00 3.76 )	conserved= 0	( 0.00 -1.19 )
chr 1	61.5 - 63.5	tot= 7	disease= 1	( 14.29 0.59 )	conserved= 2	( 28.57 -0.08 )
chr 1	62.0 - 64.0	tot= 11	disease= 1	( 9.09 0.13 )	conserved= 4	( 36.36 0.22 )
chr 1	62.5 - 64.5	tot= 13	disease= 1	( 7.69 0.01 )	conserved= 4	( 30.77 0.01 )
chr 1	63.0 - 65.0	tot= 18	disease= 1	( 5.56 -0.18 )	conserved= 6	( 33.33 0.11 )
chr 1	63.5 - 65.5	tot= 22	disease= 3	( 13.64 0.54 )	conserved= 6	( 27.27 -0.13 )
chr 1	64.0 - 66.0	tot= 19	disease= 3	( 15.79 0.73 )	conserved= 4	( 21.05 -0.37 )
chr 1	64.5 - 66.5	tot= 19	disease= 3	( 15.79 0.73 )	conserved= 4	( 21.05 -0.37 )
chr 1	65.0 - 67.0	tot= 18	disease= 4	( 22.22 1.30 )	conserved= 6	( 33.33 0.11 )
chr 1	65.5 - 67.5	tot= 10	disease= 2	( 20.00 1.10 )	conserved= 6	( 60.00 1.14 )
chr 1	66.0 - 68.0	tot= 9	disease= 2	( 22.22 1.30 )	conserved= 6	( 66.67 1.40 )
chr 1	66.5 - 68.5	tot= 8	disease= 2	( 25.00 1.54 )	conserved= 7	( 87.50 2.21 )
chr 1	67.0 - 69.0	tot= 3	disease= 1	( 33.33 2.28 )	conserved= 3	(100.00 2.70 )
chr 1	67.5 - 69.5	tot= 1	disease= 0	( 0.00 -0.67 )	conserved= 1	(100.00 2.70 )
chr 1	68.0 - 70.0	tot= 3	disease= 0	( 0.00 -0.67 )	conserved= 2	( 66.67 1.40 )
chr 1	68.5 - 70.5	tot= 2	disease= 0	( 0.00 -0.67 )	conserved= 1	( 50.00 0.75 )
chr 1	69.0 - 71.0	tot= 3	disease= 0	( 0.00 -0.67 )	conserved= 1	( 33.33 0.11 )
chr 1	69.5 - 71.5	tot= 6	disease= 1	( 16.67 0.80 )	conserved= 2	( 33.33 0.11 )
chr 1	70.0 - 72.0	tot= 7	disease= 2	( 28.57 1.86 )	conserved= 4	( 57.14 1.03 )
chr 1	70.5 - 72.5	tot= 12	disease= 2	( 16.67 0.80 )	conserved= 9	( 75.00 1.72 )
chr 1	71.0 - 73.0	tot= 16	disease= 3	( 18.75 0.99 )	conserved= 9	( 56.25 1.00 )
chr 1	71.5 - 73.5	tot= 14	disease= 2	( 14.29 0.59 )	conserved= 8	( 57.14 1.03 )
chr 1	72.0 - 74.0	tot= 11	disease= 1	( 9.09 0.13 )	conserved= 5	( 45.45 0.58 )
chr 1	72.5 - 74.5	tot= 20	disease= 2	( 10.00 0.21 )	conserved= 12	( 60.00 1.14 )
chr 1	73.0 - 75.0	tot= 30	disease= 4	( 13.33 0.51 )	conserved= 27	( 90.00 2.31 )
chr 1	73.5 - 75.5	tot= 51	disease= 5	( 9.80 0.20 )	conserved= 49	( 96.08 2.54 )
chr 1	74.0 - 76.0	tot= 54	disease= 5	( 9.26 0.15 )	conserved= 52	( 96.30 2.55 )
chr 1	74.5 - 76.5	tot= 40	disease= 4	( 10.00 0.21 )	conserved= 40	(100.00 2.70 )
chr 1	75.0 - 77.0	tot= 25	disease= 1	( 4.00 -0.32 )	conserved= 25	(100.00 2.70 )
chr 1	75.5 - 77.5	tot= 4	disease= 0	( 0.00 -0.67 )	conserved= 3	( 75.00 1.72 )
chr 1	76.0 - 78.0	tot= 1	disease= 0	( 0.00 -0.67 )	conserved= 0	( 0.00 -1.19 )
chr 1	76.5 - 78.5	tot= 4	disease= 1	( 25.00 1.54 )	conserved= 3	( 75.00 1.72 )
chr 1	77.0 - 79.0	tot= 8	disease= 1	( 12.50 0.44 )	conserved= 4	( 50.00 0.75 )
chr 1	77.5 - 79.5	tot= 8	disease= 1	( 12.50 0.44 )	conserved= 5	( 62.50 1.24 )
chr 1	78.0 - 80.0	tot= 13	disease= 1	( 7.69 0.01 )	conserved= 6	( 46.15 0.60 )
chr 1	78.5 - 80.5	tot= 13	disease= 0	( 0.00 -0.67 )	conserved= 5	( 38.46 0.30 )
chr 1	79.0 - 81.0	tot= 9	disease= 0	( 0.00 -0.67 )	conserved= 4	( 44.44 0.54 )
chr 1	79.5 - 81.5	tot= 9	disease= 0	( 0.00 -0.67 )	conserved= 3	( 33.33 0.11 )
chr 1	80.0 - 82.0	tot= 4	disease= 0	( 0.00 -0.67 )	conserved= 2	( 50.00 0.75 )
chr 1	80.5 - 82.5	tot= 5	disease= 1	( 20.00 1.10 )	conserved= 1	( 20.00 -0.41 )
chr 1	81.0 - 83.0	tot= 9	disease= 1	( 11.11 0.31 )	conserved= 4	( 44.44 0.54 )
chr 1	81.5 - 83.5	tot= 12	disease= 2	( 16.67 0.80 )	conserved= 7	( 58.33 1.08 )
chr 1	82.0 - 84.0	tot= 12	disease= 2	( 16.67 0.80 )	conserved= 7	( 58.33 1.08 )
chr 1	82.5 - 84.5	tot= 10	disease= 1	( 10.00 0.21 )	conserved= 8	( 80.00 1.92 )
chr 1	83.0 - 85.0	tot= 9	disease= 1	( 11.11 0.31 )	conserved= 7	( 77.78 1.83 )
chr 1	83.5 - 85.5	tot= 11	disease= 0	( 0.00 -0.67 )	conserved= 4	( 36.36 0.22 )
chr 1	84.0 - 86.0	tot= 11	disease= 0	( 0.00 -0.67 )	conserved= 4	( 36.36 0.22 )
chr 1	84.5 - 86.5	tot= 9	disease= 0	( 0.00 -0.67 )	conserved= 2	( 22.22 -0.33 )
chr 1	85.0 - 87.0	tot= 6	disease= 0	( 0.00 -0.67 )	conserved= 0	( 0.00 -1.19 )
chr 1	85.5 - 87.5	tot= 2	disease= 0	( 0.00 -0.67 )	conserved= 0	( 0.00 -1.19 )
chr 1	86.0 - 88.0	tot= 13	disease= 0	( 0.00 -0.67 )	conserved= 3	( 23.08 -0.29 )
chr 1	86.5 - 88.5	tot= 22	disease= 0	( 0.00 -0.67 )	conserved= 5	( 22.73 -0.31 )
chr 1	87.0 - 89.0	tot= 26	disease= 0	( 0.00 -0.67 )	conserved= 7	( 26.92 -0.14 )
chr 1	87.5 - 89.5	tot= 36	disease= 1	( 2.78 -0.43 )	conserved= 12	( 33.33 0.11 )
chr 1	88.0 - 90.0	tot= 32	disease= 2	( 6.25 -0.12 )	conserved= 12	( 37.50 0.27 )
chr 1	88.5 - 90.5	tot= 28	disease= 2	( 7.14 -0.04 )	conserved= 11	( 39.29 0.34 )
chr 1	89.0 - 91.0	tot= 26	disease= 2	( 7.69 0.01 )	conserved= 10	( 38.46 0.30 )
chr 1	89.5 - 91.5	tot= 15	disease= 1	( 6.67 -0.08 )	conserved= 5	( 33.33 0.11 )
chr 1	90.0 - 92.0	tot= 11	disease= 0	( 0.00 -0.67 )	conserved= 4	( 36.36 0.22 )
chr 1	90.5 - 92.5	tot= 7	disease= 0	( 0.00 -0.67 )	conserved= 3	( 42.86 0.48 )
chr 1	91.0 - 93.0	tot= 12	disease= 2	( 16.67 0.80 )	conserved= 5	( 41.67 0.43 )
chr 1	91.5 - 93.5	tot= 24	disease= 2	( 8.33 0.07 )	conserved= 9	( 37.50 0.27 )
chr 1	92.0 - 94.0	tot= 23	disease= 2	( 8.70 0.10 )	conserved= 7	( 30.43 -0.01 )
chr 1	92.5 - 94.5	tot= 29	disease= 2	( 6.90 -0.06 )	conserved= 8	( 27.59 -0.12 )
chr 1	93.0 - 95.0	tot= 35	disease= 1	( 2.86 -0.42 )	conserved= 6	( 17.14 -0.52 )
chr 1	93.5 - 95.5	tot= 32	disease= 2	( 6.25 -0.12 )	conserved= 8	( 25.00 -0.22 )
chr 1	94.0 - 96.0	tot= 41	disease= 3	( 7.32 -0.02 )	conserved= 11	( 26.83 -0.15 )
chr 1	94.5 - 96.5	tot= 34	disease= 3	( 8.82 0.11 )	conserved= 10	( 29.41 -0.05 )
chr 1	95.0 - 97.0	tot= 21	disease= 2	( 9.52 0.17 )	conserved= 9	( 42.86 0.48 )
chr 1	95.5 - 97.5	tot= 13	disease= 1	( 7.69 0.01 )	conserved= 4	( 30.77 0.01 )
chr 1	96.0 - 98.0	tot= 2	disease= 0	( 0.00 -0.67 )	conserved= 1	( 50.00 0.75 )
chr 1	96.5 - 98.5	tot= 2	disease= 0	( 0.00 -0.67 )	conserved= 1	( 50.00 0.75 )
chr 1	97.0 - 99.0	tot= 5	disease= 0	( 0.00 -0.67 )	conserved= 1	( 20.00 -0.41 )
chr 1	97.5 - 99.5	tot= 3	disease= 0	( 0.00 -0.67 )	conserved= 0	( 0.00 -1.19 )
chr 1	98.0 - 100.0	tot= 7	disease= 0	( 0.00 -0.67 )	conserved= 2	( 28.57 -0.08 )
chr 1	98.5 - 100.5	tot= 8	disease= 0	( 0.00 -0.67 )	conserved= 2	( 25.00 -0.22 )
chr 1	99.0 - 101.0	tot= 5	disease= 0	( 0.00 -0.67 )	conserved= 2	( 40.00 0.36 )
chr 1	99.5 - 101.5	tot= 5	disease= 0	( 0.00 -0.67 )	conserved= 2	( 40.00 0.36 )
chr 1	100.0 - 102.0	tot= 2	disease= 0	( 0.00 -0.67 )	conserved= 0	( 0.00 -1.19 )
chr 1	100.5 - 102.5	tot= 1	disease= 0	( 0.00 -0.67 )	conserved= 0	( 0.00 -1.19 )
chr 1	101.0 - 103.0	tot= 1	disease= 0	( 0.00 -0.67 )	conserved= 0	( 0.00 -1.19 )
chr 1	101.5 - 103.5	tot= 1	disease= 0	( 0.00 -0.67 )	conserved= 0	( 0.00 -1.19 )
chr 1	102.0 - 104.0	tot= 0	disease= 0	( 0.00 -0.67 )	conserved= 0	( 0.00 -1.19 )
chr 1	102.5 - 104.5	tot= 0	disease= 0	( 0.00 -0.67 )	conserved= 0	( 0.00 -1.19 )
chr 1	103.0 - 105.0	tot= 0	disease= 0	( 0.00 -0.67 )	conserved= 0	( 0.00 -1.19 )
chr 1	103.5 - 105.5	tot= 0	disease= 0	( 0.00 -0.67 )	conserved= 0	( 0.00 -1.19 )
chr 1	104.0 - 106.0	tot= 0	disease= 0	( 0.00 -0.67 )	conserved= 0	( 0.00 -1.19 )
chr 1	104.5 - 106.5	tot= 0	disease= 0	( 0.00 -0.67 )	conserved= 0	( 0.00 -1.19 )
chr 1	105.0 - 107.0	tot= 1	disease= 0	( 0.00 -0.67 )	conserved= 0	( 0.00 -1.19 )
chr 1	105.5 - 107.5	tot= 3	disease= 0	( 0.00 -0.67 )	conserved= 0	( 0.00 -1.19 )
chr 1	106.0 - 108.0	tot= 6	disease= 1	( 16.67 0.80 )	conserved= 1	( 16.67 -0.54 )
chr 1	106.5 - 108.5	tot= 9	disease= 2	( 22.22 1.30 )	conserved= 2	( 22.22 -0.33 )
chr 1	107.0 - 109.0	tot= 15	disease= 3	( 20.00 1.10 )	conserved= 4	( 26.67 -0.15 )
chr 1	107.5 - 109.5	tot= 19	disease= 3	( 15.79 0.73 )	conserved= 7	( 36.84 0.24 )
chr 1	108.0 - 110.0	tot= 16	disease= 2	( 12.50 0.44 )	conserved= 6	( 37.50 0.27 )
chr 1	108.5 - 110.5	tot= 13	disease= 1	( 7.69 0.01 )	conserved= 5	( 38.46 0.30 )
chr 1	109.0 - 111.0	tot= 6	disease= 0	( 0.00 -0.67 )	conserved= 3	( 50.00 0.75 )
chr 1	109.5 - 111.5	tot= 0	disease= 0	( 0.00 -0.67 )	conserved= 0	( 0.00 -1.19 )
chr 1	110.0 - 112.0	tot= 1	disease= 0	( 0.00 -0.67 )	conserved= 1	(100.00 2.70 )
chr 1	110.5 - 112.5	tot= 1	disease= 0	( 0.00 -0.67 )	conserved= 1	(100.00 2.70 )
chr 1	111.0 - 113.0	tot= 2	disease= 0	( 0.00 -0.67 )	conserved= 2	(100.00 2.70 )
chr 1	111.5 - 113.5	tot= 2	disease= 0	( 0.00 -0.67 )	conserved= 2	(100.00 2.70 )
chr 1	112.0 - 114.0	tot= 2	disease= 0	( 0.00 -0.67 )	conserved= 1	( 50.00 0.75 )
chr 1	112.5 - 114.5	tot= 2	disease= 0	( 0.00 -0.67 )	conserved= 1	( 50.00 0.75 )
chr 1	113.0 - 115.0	tot= 1	disease= 0	( 0.00 -0.67 )	conserved= 0	( 0.00 -1.19 )
chr 1	113.5 - 115.5	tot= 1	disease= 0	( 0.00 -0.67 )	conserved= 0	( 0.00 -1.19 )
chr 1	114.0 - 116.0	tot= 0	disease= 0	( 0.00 -0.67 )	conserved= 0	( 0.00 -1.19 )
chr 1	114.5 - 116.5	tot= 0	disease= 0	( 0.00 -0.67 )	conserved= 0	( 0.00 -1.19 )
chr 1	115.0 - 117.0	tot= 0	disease= 0	( 0.00 -0.67 )	conserved= 0	( 0.00 -1.19 )
chr 1	115.5 - 117.5	tot= 0	disease= 0	( 0.00 -0.67 )	conserved= 0	( 0.00 -1.19 )
chr 1	116.0 - 118.0	tot= 1	disease= 0	( 0.00 -0.67 )	conserved= 0	( 0.00 -1.19 )
chr 1	116.5 - 118.5	tot= 1	disease= 0	( 0.00 -0.67 )	conserved= 0	( 0.00 -1.19 )
chr 1	117.0 - 119.0	tot= 1	disease= 0	( 0.00 -0.67 )	conserved= 0	( 0.00 -1.19 )
chr 1	117.5 - 119.5	tot= 1	disease= 0	( 0.00 -0.67 )	conserved= 0	( 0.00 -1.19 )
chr 1	118.0 - 120.0	tot= 0	disease= 0	( 0.00 -0.67 )	conserved= 0	( 0.00 -1.19 )
chr 1	118.5 - 120.5	tot= 4	disease= 0	( 0.00 -0.67 )	conserved= 1	( 25.00 -0.22 )
chr 1	119.0 - 121.0	tot= 6	disease= 1	( 16.67 0.80 )	conserved= 1	( 16.67 -0.54 )
chr 1	119.5 - 121.5	tot= 10	disease= 1	( 10.00 0.21 )	conserved= 4	( 40.00 0.36 )
chr 1	120.0 - 122.0	tot= 14	disease= 1	( 7.14 -0.04 )	conserved= 5	( 35.71 0.20 )
chr 1	120.5 - 122.5	tot= 16	disease= 1	( 6.25 -0.12 )	conserved= 5	( 31.25 0.02 )
chr 1	121.0 - 123.0	tot= 14	disease= 0	( 0.00 -0.67 )	conserved= 5	( 35.71 0.20 )
chr 1	121.5 - 123.5	tot= 14	disease= 0	( 0.00 -0.67 )	conserved= 4	( 28.57 -0.08 )
chr 1	122.0 - 124.0	tot= 10	disease= 0	( 0.00 -0.67 )	conserved= 3	( 30.00 -0.02 )
chr 1	122.5 - 124.5	tot= 4	disease= 0	( 0.00 -0.67 )	conserved= 2	( 50.00 0.75 )
chr 1	123.0 - 125.0	tot= 4	disease= 0	( 0.00 -0.67 )	conserved= 2	( 50.00 0.75 )
chr 1	123.5 - 125.5	tot= 1	disease= 0	( 0.00 -0.67 )	conserved= 0	( 0.00 -1.19 )
chr 1	124.0 - 126.0	tot= 1	disease= 0	( 0.00 -0.67 )	conserved= 0	( 0.00 -1.19 )
chr 1	124.5 - 126.5	tot= 1	disease= 0	( 0.00 -0.67 )	conserved= 0	( 0.00 -1.19 )
chr 1	125.0 - 127.0	tot= 1	disease= 0	( 0.00 -0.67 )	conserved= 0	( 0.00 -1.19 )
chr 1	125.5 - 127.5	tot= 2	disease= 0	( 0.00 -0.67 )	conserved= 0	( 0.00 -1.19 )
chr 1	126.0 - 128.0	tot= 5	disease= 0	( 0.00 -0.67 )	conserved= 1	( 20.00 -0.41 )
chr 1	126.5 - 128.5	tot= 6	disease= 0	( 0.00 -0.67 )	conserved= 1	( 16.67 -0.54 )
chr 1	127.0 - 129.0	tot= 6	disease= 0	( 0.00 -0.67 )	conserved= 1	( 16.67 -0.54 )
chr 1	127.5 - 129.5	tot= 6	disease= 0	( 0.00 -0.67 )	conserved= 2	( 33.33 0.11 )
chr 1	128.0 - 130.0	tot= 9	disease= 1	( 11.11 0.31 )	conserved= 5	( 55.56 0.97 )
chr 1	128.5 - 130.5	tot= 13	disease= 3	( 23.08 1.37 )	conserved= 10	( 76.92 1.80 )
chr 1	129.0 - 131.0	tot= 13	disease= 3	( 23.08 1.37 )	conserved= 10	( 76.92 1.80 )
chr 1	129.5 - 131.5	tot= 12	disease= 3	( 25.00 1.54 )	conserved= 9	( 75.00 1.72 )
chr 1	130.0 - 132.0	tot= 6	disease= 2	( 33.33 2.28 )	conserved= 5	( 83.33 2.05 )
chr 1	130.5 - 132.5	tot= 4	disease= 0	( 0.00 -0.67 )	conserved= 0	( 0.00 -1.19 )
chr 1	131.0 - 133.0	tot= 16	disease= 2	( 12.50 0.44 )	conserved= 11	( 68.75 1.48 )
chr 1	131.5 - 133.5	tot= 22	disease= 2	( 9.09 0.13 )	conserved= 15	( 68.18 1.46 )
chr 1	132.0 - 134.0	tot= 32	disease= 2	( 6.25 -0.12 )	conserved= 17	( 53.12 0.87 )
chr 1	132.5 - 134.5	tot= 39	disease= 2	( 5.13 -0.22 )	conserved= 23	( 58.97 1.10 )
chr 1	133.0 - 135.0	tot= 31	disease= 0	( 0.00 -0.67 )	conserved= 13	( 41.94 0.44 )
chr 1	133.5 - 135.5	tot= 30	disease= 1	( 3.33 -0.38 )	conserved= 12	( 40.00 0.36 )
chr 1	134.0 - 136.0	tot= 28	disease= 1	( 3.57 -0.36 )	conserved= 13	( 46.43 0.61 )
chr 1	134.5 - 136.5	tot= 31	disease= 2	( 6.45 -0.10 )	conserved= 17	( 54.84 0.94 )
chr 1	135.0 - 137.0	tot= 31	disease= 2	( 6.45 -0.10 )	conserved= 19	( 61.29 1.19 )
chr 1	135.5 - 137.5	tot= 38	disease= 1	( 2.63 -0.44 )	conserved= 23	( 60.53 1.16 )
chr 1	136.0 - 138.0	tot= 39	disease= 4	( 10.26 0.24 )	conserved= 28	( 71.79 1.60 )
chr 1	136.5 - 138.5	tot= 32	disease= 3	( 9.38 0.16 )	conserved= 21	( 65.62 1.36 )
chr 1	137.0 - 139.0	tot= 30	disease= 3	( 10.00 0.21 )	conserved= 18	( 60.00 1.14 )
chr 1	137.5 - 139.5	tot= 17	disease= 3	( 17.65 0.89 )	conserved= 11	( 64.71 1.32 )
chr 1	138.0 - 140.0	tot= 10	disease= 1	( 10.00 0.21 )	conserved= 3	( 30.00 -0.02 )
chr 1	138.5 - 140.5	tot= 6	disease= 1	( 16.67 0.80 )	conserved= 0	( 0.00 -1.19 )
chr 1	139.0 - 141.0	tot= 7	disease= 1	( 14.29 0.59 )	conserved= 1	( 14.29 -0.63 )
chr 1	139.5 - 141.5	tot= 12	disease= 4	( 33.33 2.28 )	conserved= 1	( 8.33 -0.87 )
chr 1	140.0 - 142.0	tot= 13	disease= 3	( 23.08 1.37 )	conserved= 1	( 7.69 -0.89 )
chr 1	140.5 - 142.5	tot= 12	disease= 3	( 25.00 1.54 )	conserved= 1	( 8.33 -0.87 )
chr 1	141.0 - 143.0	tot= 9	disease= 3	( 33.33 2.28 )	conserved= 0	( 0.00 -1.19 )
chr 1	141.5 - 143.5	tot= 4	disease= 0	( 0.00 -0.67 )	conserved= 0	( 0.00 -1.19 )
chr 1	142.0 - 144.0	tot= 1	disease= 0	( 0.00 -0.67 )	conserved= 0	( 0.00 -1.19 )
chr 1	142.5 - 144.5	tot= 0	disease= 0	( 0.00 -0.67 )	conserved= 0	( 0.00 -1.19 )
chr 1	143.0 - 145.0	tot= 0	disease= 0	( 0.00 -0.67 )	conserved= 0	( 0.00 -1.19 )
chr 1	143.5 - 145.5	tot= 2	disease= 0	( 0.00 -0.67 )	conserved= 0	( 0.00 -1.19 )
chr 1	144.0 - 146.0	tot= 7	disease= 0	( 0.00 -0.67 )	conserved= 3	( 42.86 0.48 )
chr 1	144.5 - 146.5	tot= 8	disease= 0	( 0.00 -0.67 )	conserved= 3	( 37.50 0.27 )
chr 1	145.0 - 147.0	tot= 9	disease= 0	( 0.00 -0.67 )	conserved= 3	( 33.33 0.11 )
chr 1	145.5 - 147.5	tot= 7	disease= 0	( 0.00 -0.67 )	conserved= 3	( 42.86 0.48 )
chr 1	146.0 - 148.0	tot= 2	disease= 0	( 0.00 -0.67 )	conserved= 0	( 0.00 -1.19 )
chr 1	146.5 - 148.5	tot= 2	disease= 0	( 0.00 -0.67 )	conserved= 0	( 0.00 -1.19 )
chr 1	147.0 - 149.0	tot= 1	disease= 0	( 0.00 -0.67 )	conserved= 0	( 0.00 -1.19 )
chr 1	147.5 - 149.5	tot= 2	disease= 0	( 0.00 -0.67 )	conserved= 0	( 0.00 -1.19 )
chr 1	148.0 - 150.0	tot= 2	disease= 0	( 0.00 -0.67 )	conserved= 0	( 0.00 -1.19 )
chr 1	148.5 - 150.5	tot= 1	disease= 0	( 0.00 -0.67 )	conserved= 0	( 0.00 -1.19 )
chr 1	149.0 - 151.0	tot= 1	disease= 0	( 0.00 -0.67 )	conserved= 0	( 0.00 -1.19 )
chr 1	149.5 - 151.5	tot= 0	disease= 0	( 0.00 -0.67 )	conserved= 0	( 0.00 -1.19 )
chr 1	150.0 - 152.0	tot= 2	disease= 0	( 0.00 -0.67 )	conserved= 0	( 0.00 -1.19 )
chr 1	150.5 - 152.5	tot= 7	disease= 1	( 14.29 0.59 )	conserved= 2	( 28.57 -0.08 )
chr 1	151.0 - 153.0	tot= 7	disease= 1	( 14.29 0.59 )	conserved= 2	( 28.57 -0.08 )
chr 1	151.5 - 153.5	tot= 12	disease= 1	( 8.33 0.07 )	conserved= 6	( 50.00 0.75 )
chr 1	152.0 - 154.0	tot= 13	disease= 1	( 7.69 0.01 )	conserved= 6	( 46.15 0.60 )
chr 1	152.5 - 154.5	tot= 11	disease= 0	( 0.00 -0.67 )	conserved= 5	( 45.45 0.58 )
chr 1	153.0 - 155.0	tot= 17	disease= 2	( 11.76 0.37 )	conserved= 10	( 58.82 1.10 )
chr 1	153.5 - 155.5	tot= 17	disease= 2	( 11.76 0.37 )	conserved= 8	( 47.06 0.64 )
chr 1	154.0 - 156.0	tot= 22	disease= 4	( 18.18 0.94 )	conserved= 10	( 45.45 0.58 )
chr 1	154.5 - 156.5	tot= 20	disease= 4	( 20.00 1.10 )	conserved= 9	( 45.00 0.56 )
chr 1	155.0 - 157.0	tot= 16	disease= 2	( 12.50 0.44 )	conserved= 5	( 31.25 0.02 )
chr 1	155.5 - 157.5	tot= 16	disease= 2	( 12.50 0.44 )	conserved= 5	( 31.25 0.02 )
chr 1	156.0 - 158.0	tot= 15	disease= 1	( 6.67 -0.08 )	conserved= 4	( 26.67 -0.15 )
chr 1	156.5 - 158.5	tot= 20	disease= 2	( 10.00 0.21 )	conserved= 6	( 30.00 -0.02 )
chr 1	157.0 - 159.0	tot= 23	disease= 2	( 8.70 0.10 )	conserved= 7	( 30.43 -0.01 )
chr 1	157.5 - 159.5	tot= 23	disease= 2	( 8.70 0.10 )	conserved= 5	( 21.74 -0.35 )
chr 1	158.0 - 160.0	tot= 16	disease= 1	( 6.25 -0.12 )	conserved= 4	( 25.00 -0.22 )
chr 1	158.5 - 160.5	tot= 12	disease= 0	( 0.00 -0.67 )	conserved= 3	( 25.00 -0.22 )
chr 1	159.0 - 161.0	tot= 8	disease= 0	( 0.00 -0.67 )	conserved= 1	( 12.50 -0.70 )
chr 1	159.5 - 161.5	tot= 4	disease= 0	( 0.00 -0.67 )	conserved= 1	( 25.00 -0.22 )
chr 1	160.0 - 162.0	tot= 7	disease= 0	( 0.00 -0.67 )	conserved= 1	( 14.29 -0.63 )
chr 1	160.5 - 162.5	tot= 10	disease= 0	( 0.00 -0.67 )	conserved= 3	( 30.00 -0.02 )
chr 1	161.0 - 163.0	tot= 14	disease= 0	( 0.00 -0.67 )	conserved= 3	( 21.43 -0.36 )
chr 1	161.5 - 163.5	tot= 20	disease= 1	( 5.00 -0.23 )	conserved= 5	( 25.00 -0.22 )
chr 1	162.0 - 164.0	tot= 22	disease= 1	( 4.55 -0.27 )	conserved= 7	( 31.82 0.05 )
chr 1	162.5 - 164.5	tot= 20	disease= 1	( 5.00 -0.23 )	conserved= 4	( 20.00 -0.41 )
chr 1	163.0 - 165.0	tot= 24	disease= 3	( 12.50 0.44 )	conserved= 10	( 41.67 0.43 )
chr 1	163.5 - 165.5	tot= 19	disease= 2	( 10.53 0.26 )	conserved= 9	( 47.37 0.65 )
chr 1	164.0 - 166.0	tot= 20	disease= 3	( 15.00 0.66 )	conserved= 12	( 60.00 1.14 )
chr 1	164.5 - 166.5	tot= 24	disease= 6	( 25.00 1.54 )	conserved= 17	( 70.83 1.56 )
chr 1	165.0 - 167.0	tot= 17	disease= 4	( 23.53 1.41 )	conserved= 11	( 64.71 1.32 )
chr 1	165.5 - 167.5	tot= 22	disease= 4	( 18.18 0.94 )	conserved= 15	( 68.18 1.46 )
chr 1	166.0 - 168.0	tot= 21	disease= 4	( 19.05 1.02 )	conserved= 15	( 71.43 1.59 )
chr 1	166.5 - 168.5	tot= 19	disease= 1	( 5.26 -0.21 )	conserved= 14	( 73.68 1.67 )
chr 1	167.0 - 169.0	tot= 20	disease= 1	( 5.00 -0.23 )	conserved= 14	( 70.00 1.53 )
chr 1	167.5 - 169.5	tot= 18	disease= 1	( 5.56 -0.18 )	conserved= 13	( 72.22 1.62 )
chr 1	168.0 - 170.0	tot= 15	disease= 0	( 0.00 -0.67 )	conserved= 9	( 60.00 1.14 )
chr 1	168.5 - 170.5	tot= 11	disease= 1	( 9.09 0.13 )	conserved= 5	( 45.45 0.58 )
chr 1	169.0 - 171.0	tot= 8	disease= 1	( 12.50 0.44 )	conserved= 5	( 62.50 1.24 )
chr 1	169.5 - 171.5	tot= 4	disease= 1	( 25.00 1.54 )	conserved= 1	( 25.00 -0.22 )
chr 1	170.0 - 172.0	tot= 7	disease= 2	( 28.57 1.86 )	conserved= 2	( 28.57 -0.08 )
chr 1	170.5 - 172.5	tot= 13	disease= 2	( 15.38 0.69 )	conserved= 3	( 23.08 -0.29 )
chr 1	171.0 - 173.0	tot= 23	disease= 2	( 8.70 0.10 )	conserved= 8	( 34.78 0.16 )
chr 1	171.5 - 173.5	tot= 47	disease= 8	( 17.02 0.84 )	conserved= 28	( 59.57 1.12 )
chr 1	172.0 - 174.0	tot= 52	disease= 7	( 13.46 0.52 )	conserved= 32	( 61.54 1.20 )
chr 1	172.5 - 174.5	tot= 61	disease= 7	( 11.48 0.35 )	conserved= 45	( 73.77 1.68 )
chr 1	173.0 - 175.0	tot= 57	disease= 8	( 14.04 0.57 )	conserved= 43	( 75.44 1.74 )
chr 1	173.5 - 175.5	tot= 42	disease= 2	( 4.76 -0.25 )	conserved= 24	( 57.14 1.03 )
chr 1	174.0 - 176.0	tot= 42	disease= 2	( 4.76 -0.25 )	conserved= 18	( 42.86 0.48 )
chr 1	174.5 - 176.5	tot= 39	disease= 2	( 5.13 -0.22 )	conserved= 7	( 17.95 -0.49 )
chr 1	175.0 - 177.0	tot= 35	disease= 1	( 2.86 -0.42 )	conserved= 4	( 11.43 -0.75 )
chr 1	175.5 - 177.5	tot= 25	disease= 1	( 4.00 -0.32 )	conserved= 3	( 12.00 -0.72 )
chr 1	176.0 - 178.0	tot= 23	disease= 2	( 8.70 0.10 )	conserved= 9	( 39.13 0.33 )
chr 1	176.5 - 178.5	tot= 10	disease= 1	( 10.00 0.21 )	conserved= 6	( 60.00 1.14 )
chr 1	177.0 - 179.0	tot= 11	disease= 1	( 9.09 0.13 )	conserved= 6	( 54.55 0.93 )
chr 1	177.5 - 179.5	tot= 12	disease= 1	( 8.33 0.07 )	conserved= 6	( 50.00 0.75 )
chr 1	178.0 - 180.0	tot= 7	disease= 0	( 0.00 -0.67 )	conserved= 2	( 28.57 -0.08 )
chr 1	178.5 - 180.5	tot= 14	disease= 0	( 0.00 -0.67 )	conserved= 3	( 21.43 -0.36 )
chr 1	179.0 - 181.0	tot= 13	disease= 0	( 0.00 -0.67 )	conserved= 4	( 30.77 0.01 )
chr 1	179.5 - 181.5	tot= 14	disease= 0	( 0.00 -0.67 )	conserved= 6	( 42.86 0.48 )
chr 1	180.0 - 182.0	tot= 15	disease= 0	( 0.00 -0.67 )	conserved= 5	( 33.33 0.11 )
chr 1	180.5 - 182.5	tot= 15	disease= 1	( 6.67 -0.08 )	conserved= 4	( 26.67 -0.15 )
chr 1	181.0 - 183.0	tot= 25	disease= 1	( 4.00 -0.32 )	conserved= 9	( 36.00 0.21 )
chr 1	181.5 - 183.5	tot= 29	disease= 1	( 3.45 -0.37 )	conserved= 9	( 31.03 0.02 )
chr 1	182.0 - 184.0	tot= 29	disease= 2	( 6.90 -0.06 )	conserved= 8	( 27.59 -0.12 )
chr 1	182.5 - 184.5	tot= 29	disease= 1	( 3.45 -0.37 )	conserved= 10	( 34.48 0.15 )
chr 1	183.0 - 185.0	tot= 20	disease= 1	( 5.00 -0.23 )	conserved= 6	( 30.00 -0.02 )
chr 1	183.5 - 185.5	tot= 14	disease= 1	( 7.14 -0.04 )	conserved= 4	( 28.57 -0.08 )
chr 1	184.0 - 186.0	tot= 12	disease= 0	( 0.00 -0.67 )	conserved= 4	( 33.33 0.11 )
chr 1	184.5 - 186.5	tot= 5	disease= 0	( 0.00 -0.67 )	conserved= 2	( 40.00 0.36 )
chr 1	185.0 - 187.0	tot= 7	disease= 0	( 0.00 -0.67 )	conserved= 3	( 42.86 0.48 )
chr 1	185.5 - 187.5	tot= 13	disease= 1	( 7.69 0.01 )	conserved= 5	( 38.46 0.30 )
chr 1	186.0 - 188.0	tot= 12	disease= 1	( 8.33 0.07 )	conserved= 5	( 41.67 0.43 )
chr 1	186.5 - 188.5	tot= 13	disease= 1	( 7.69 0.01 )	conserved= 5	( 38.46 0.30 )
chr 1	187.0 - 189.0	tot= 11	disease= 1	( 9.09 0.13 )	conserved= 2	( 18.18 -0.48 )
chr 1	187.5 - 189.5	tot= 7	disease= 0	( 0.00 -0.67 )	conserved= 0	( 0.00 -1.19 )
chr 1	188.0 - 190.0	tot= 6	disease= 0	( 0.00 -0.67 )	conserved= 0	( 0.00 -1.19 )
chr 1	188.5 - 190.5	tot= 6	disease= 1	( 16.67 0.80 )	conserved= 1	( 16.67 -0.54 )
chr 1	189.0 - 191.0	tot= 4	disease= 1	( 25.00 1.54 )	conserved= 1	( 25.00 -0.22 )
chr 1	189.5 - 191.5	tot= 4	disease= 1	( 25.00 1.54 )	conserved= 1	( 25.00 -0.22 )
chr 1	190.0 - 192.0	tot= 7	disease= 1	( 14.29 0.59 )	conserved= 2	( 28.57 -0.08 )
chr 1	190.5 - 192.5	tot= 6	disease= 0	( 0.00 -0.67 )	conserved= 1	( 16.67 -0.54 )
chr 1	191.0 - 193.0	tot= 15	disease= 0	( 0.00 -0.67 )	conserved= 3	( 20.00 -0.41 )
chr 1	191.5 - 193.5	tot= 19	disease= 0	( 0.00 -0.67 )	conserved= 7	( 36.84 0.24 )
chr 1	192.0 - 194.0	tot= 24	disease= 0	( 0.00 -0.67 )	conserved= 7	( 29.17 -0.06 )
chr 1	192.5 - 194.5	tot= 26	disease= 0	( 0.00 -0.67 )	conserved= 7	( 26.92 -0.14 )
chr 1	193.0 - 195.0	tot= 22	disease= 1	( 4.55 -0.27 )	conserved= 9	( 40.91 0.40 )
chr 1	193.5 - 195.5	tot= 21	disease= 3	( 14.29 0.59 )	conserved= 9	( 42.86 0.48 )
chr 1	194.0 - 196.0	tot= 13	disease= 3	( 23.08 1.37 )	conserved= 8	( 61.54 1.20 )
chr 1	194.5 - 196.5	tot= 12	disease= 3	( 25.00 1.54 )	conserved= 8	( 66.67 1.40 )
chr 1	195.0 - 197.0	tot= 10	disease= 3	( 30.00 1.99 )	conserved= 6	( 60.00 1.14 )
chr 1	195.5 - 197.5	tot= 5	disease= 1	( 20.00 1.10 )	conserved= 2	( 40.00 0.36 )
chr 1	196.0 - 198.0	tot= 5	disease= 1	( 20.00 1.10 )	conserved= 2	( 40.00 0.36 )
chr 2	0.0 - 2.0	tot= 0	disease= 0	( 0.00 -0.67 )	conserved= 0	( 0.00 -1.19 )
chr 2	0.5 - 2.5	tot= 0	disease= 0	( 0.00 -0.67 )	conserved= 0	( 0.00 -1.19 )
chr 2	1.0 - 3.0	tot= 0	disease= 0	( 0.00 -0.67 )	conserved= 0	( 0.00 -1.19 )
chr 2	1.5 - 3.5	tot= 10	disease= 1	( 10.00 0.21 )	conserved= 6	( 60.00 1.14 )
chr 2	2.0 - 4.0	tot= 11	disease= 1	( 9.09 0.13 )	conserved= 6	( 54.55 0.93 )
chr 2	2.5 - 4.5	tot= 14	disease= 1	( 7.14 -0.04 )	conserved= 6	( 42.86 0.48 )
chr 2	3.0 - 5.0	tot= 21	disease= 3	( 14.29 0.59 )	conserved= 9	( 42.86 0.48 )
chr 2	3.5 - 5.5	tot= 13	disease= 2	( 15.38 0.69 )	conserved= 5	( 38.46 0.30 )
chr 2	4.0 - 6.0	tot= 19	disease= 2	( 10.53 0.26 )	conserved= 6	( 31.58 0.04 )
chr 2	4.5 - 6.5	tot= 22	disease= 2	( 9.09 0.13 )	conserved= 6	( 27.27 -0.13 )
chr 2	5.0 - 7.0	tot= 17	disease= 0	( 0.00 -0.67 )	conserved= 3	( 17.65 -0.50 )
chr 2	5.5 - 7.5	tot= 15	disease= 0	( 0.00 -0.67 )	conserved= 1	( 6.67 -0.93 )
chr 2	6.0 - 8.0	tot= 8	disease= 0	( 0.00 -0.67 )	conserved= 0	( 0.00 -1.19 )
chr 2	6.5 - 8.5	tot= 2	disease= 0	( 0.00 -0.67 )	conserved= 0	( 0.00 -1.19 )
chr 2	7.0 - 9.0	tot= 1	disease= 0	( 0.00 -0.67 )	conserved= 0	( 0.00 -1.19 )
chr 2	7.5 - 9.5	tot= 1	disease= 0	( 0.00 -0.67 )	conserved= 0	( 0.00 -1.19 )
chr 2	8.0 - 10.0	tot= 8	disease= 1	( 12.50 0.44 )	conserved= 0	( 0.00 -1.19 )
chr 2	8.5 - 10.5	tot= 12	disease= 1	( 8.33 0.07 )	conserved= 0	( 0.00 -1.19 )
chr 2	9.0 - 11.0	tot= 12	disease= 1	( 8.33 0.07 )	conserved= 0	( 0.00 -1.19 )
chr 2	9.5 - 11.5	tot= 15	disease= 1	( 6.67 -0.08 )	conserved= 0	( 0.00 -1.19 )
chr 2	10.0 - 12.0	tot= 13	disease= 1	( 7.69 0.01 )	conserved= 3	( 23.08 -0.29 )
chr 2	10.5 - 12.5	tot= 11	disease= 1	( 9.09 0.13 )	conserved= 5	( 45.45 0.58 )
chr 2	11.0 - 13.0	tot= 13	disease= 1	( 7.69 0.01 )	conserved= 8	( 61.54 1.20 )
chr 2	11.5 - 13.5	tot= 14	disease= 1	( 7.14 -0.04 )	conserved= 9	( 64.29 1.31 )
chr 2	12.0 - 14.0	tot= 12	disease= 0	( 0.00 -0.67 )	conserved= 9	( 75.00 1.72 )
chr 2	12.5 - 14.5	tot= 13	disease= 0	( 0.00 -0.67 )	conserved= 10	( 76.92 1.80 )
chr 2	13.0 - 15.0	tot= 14	disease= 0	( 0.00 -0.67 )	conserved= 8	( 57.14 1.03 )
chr 2	13.5 - 15.5	tot= 10	disease= 0	( 0.00 -0.67 )	conserved= 7	( 70.00 1.53 )
chr 2	14.0 - 16.0	tot= 8	disease= 0	( 0.00 -0.67 )	conserved= 5	( 62.50 1.24 )
chr 2	14.5 - 16.5	tot= 6	disease= 0	( 0.00 -0.67 )	conserved= 3	( 50.00 0.75 )
chr 2	15.0 - 17.0	tot= 2	disease= 0	( 0.00 -0.67 )	conserved= 2	(100.00 2.70 )
chr 2	15.5 - 17.5	tot= 3	disease= 0	( 0.00 -0.67 )	conserved= 2	( 66.67 1.40 )
chr 2	16.0 - 18.0	tot= 6	disease= 0	( 0.00 -0.67 )	conserved= 2	( 33.33 0.11 )
chr 2	16.5 - 18.5	tot= 6	disease= 0	( 0.00 -0.67 )	conserved= 2	( 33.33 0.11 )
chr 2	17.0 - 19.0	tot= 11	disease= 0	( 0.00 -0.67 )	conserved= 5	( 45.45 0.58 )
chr 2	17.5 - 19.5	tot= 15	disease= 1	( 6.67 -0.08 )	conserved= 6	( 40.00 0.36 )
chr 2	18.0 - 20.0	tot= 14	disease= 1	( 7.14 -0.04 )	conserved= 6	( 42.86 0.48 )
chr 2	18.5 - 20.5	tot= 13	disease= 1	( 7.69 0.01 )	conserved= 5	( 38.46 0.30 )
chr 2	19.0 - 21.0	tot= 10	disease= 1	( 10.00 0.21 )	conserved= 2	( 20.00 -0.41 )
chr 2	19.5 - 21.5	tot= 8	disease= 0	( 0.00 -0.67 )	conserved= 2	( 25.00 -0.22 )
chr 2	20.0 - 22.0	tot= 6	disease= 0	( 0.00 -0.67 )	conserved= 1	( 16.67 -0.54 )
chr 2	20.5 - 22.5	tot= 8	disease= 1	( 12.50 0.44 )	conserved= 2	( 25.00 -0.22 )
chr 2	21.0 - 23.0	tot= 11	disease= 1	( 9.09 0.13 )	conserved= 2	( 18.18 -0.48 )
chr 2	21.5 - 23.5	tot= 12	disease= 1	( 8.33 0.07 )	conserved= 1	( 8.33 -0.87 )
chr 2	22.0 - 24.0	tot= 13	disease= 2	( 15.38 0.69 )	conserved= 1	( 7.69 -0.89 )
chr 2	22.5 - 24.5	tot= 20	disease= 3	( 15.00 0.66 )	conserved= 5	( 25.00 -0.22 )
chr 2	23.0 - 25.0	tot= 24	disease= 5	( 20.83 1.17 )	conserved= 8	( 33.33 0.11 )
chr 2	23.5 - 25.5	tot= 62	disease= 6	( 9.68 0.19 )	conserved= 35	( 56.45 1.00 )
chr 2	24.0 - 26.0	tot= 76	disease= 5	( 6.58 -0.09 )	conserved= 41	( 53.95 0.91 )
chr 2	24.5 - 26.5	tot= 84	disease= 6	( 7.14 -0.04 )	conserved= 46	( 54.76 0.94 )
chr 2	25.0 - 27.0	tot= 91	disease= 7	( 7.69 0.01 )	conserved= 48	( 52.75 0.86 )
chr 2	25.5 - 27.5	tot= 54	disease= 8	( 14.81 0.64 )	conserved= 24	( 44.44 0.54 )
chr 2	26.0 - 28.0	tot= 41	disease= 9	( 21.95 1.27 )	conserved= 19	( 46.34 0.61 )
chr 2	26.5 - 28.5	tot= 35	disease= 8	( 22.86 1.35 )	conserved= 16	( 45.71 0.59 )
chr 2	27.0 - 29.0	tot= 27	disease= 5	( 18.52 0.97 )	conserved= 19	( 70.37 1.54 )
chr 2	27.5 - 29.5	tot= 25	disease= 3	( 12.00 0.39 )	conserved= 17	( 68.00 1.45 )
chr 2	28.0 - 30.0	tot= 39	disease= 2	( 5.13 -0.22 )	conserved= 22	( 56.41 1.00 )
chr 2	28.5 - 30.5	tot= 41	disease= 0	( 0.00 -0.67 )	conserved= 25	( 60.98 1.18 )
chr 2	29.0 - 31.0	tot= 44	disease= 0	( 0.00 -0.67 )	conserved= 25	( 56.82 1.02 )
chr 2	29.5 - 31.5	tot= 47	disease= 0	( 0.00 -0.67 )	conserved= 25	( 53.19 0.88 )
chr 2	30.0 - 32.0	tot= 39	disease= 2	( 5.13 -0.22 )	conserved= 28	( 71.79 1.60 )
chr 2	30.5 - 32.5	tot= 45	disease= 4	( 8.89 0.12 )	conserved= 25	( 55.56 0.97 )
chr 2	31.0 - 33.0	tot= 50	disease= 5	( 10.00 0.21 )	conserved= 23	( 46.00 0.60 )
chr 2	31.5 - 33.5	tot= 49	disease= 6	( 12.24 0.41 )	conserved= 23	( 46.94 0.63 )
chr 2	32.0 - 34.0	tot= 41	disease= 4	( 9.76 0.19 )	conserved= 14	( 34.15 0.14 )
chr 2	32.5 - 34.5	tot= 24	disease= 2	( 8.33 0.07 )	conserved= 8	( 33.33 0.11 )
chr 2	33.0 - 35.0	tot= 19	disease= 2	( 10.53 0.26 )	conserved= 6	( 31.58 0.04 )
chr 2	33.5 - 35.5	tot= 21	disease= 2	( 9.52 0.17 )	conserved= 6	( 28.57 -0.08 )
chr 2	34.0 - 36.0	tot= 28	disease= 2	( 7.14 -0.04 )	conserved= 10	( 35.71 0.20 )
chr 2	34.5 - 36.5	tot= 35	disease= 2	( 5.71 -0.17 )	conserved= 9	( 25.71 -0.19 )
chr 2	35.0 - 37.0	tot= 41	disease= 1	( 2.44 -0.46 )	conserved= 9	( 21.95 -0.34 )
chr 2	35.5 - 37.5	tot= 47	disease= 0	( 0.00 -0.67 )	conserved= 11	( 23.40 -0.28 )
chr 2	36.0 - 38.0	tot= 41	disease= 0	( 0.00 -0.67 )	conserved= 9	( 21.95 -0.34 )
chr 2	36.5 - 38.5	tot= 35	disease= 0	( 0.00 -0.67 )	conserved= 10	( 28.57 -0.08 )
chr 2	37.0 - 39.0	tot= 26	disease= 0	( 0.00 -0.67 )	conserved= 13	( 50.00 0.75 )
chr 2	37.5 - 39.5	tot= 14	disease= 0	( 0.00 -0.67 )	conserved= 10	( 71.43 1.59 )
chr 2	38.0 - 40.0	tot= 12	disease= 0	( 0.00 -0.67 )	conserved= 8	( 66.67 1.40 )
chr 2	38.5 - 40.5	tot= 10	disease= 0	( 0.00 -0.67 )	conserved= 7	( 70.00 1.53 )
chr 2	39.0 - 41.0	tot= 2	disease= 0	( 0.00 -0.67 )	conserved= 0	( 0.00 -1.19 )
chr 2	39.5 - 41.5	tot= 1	disease= 0	( 0.00 -0.67 )	conserved= 0	( 0.00 -1.19 )
chr 2	40.0 - 42.0	tot= 1	disease= 0	( 0.00 -0.67 )	conserved= 0	( 0.00 -1.19 )
chr 2	40.5 - 42.5	tot= 0	disease= 0	( 0.00 -0.67 )	conserved= 0	( 0.00 -1.19 )
chr 2	41.0 - 43.0	tot= 0	disease= 0	( 0.00 -0.67 )	conserved= 0	( 0.00 -1.19 )
chr 2	41.5 - 43.5	tot= 1	disease= 0	( 0.00 -0.67 )	conserved= 1	(100.00 2.70 )
chr 2	42.0 - 44.0	tot= 2	disease= 0	( 0.00 -0.67 )	conserved= 2	(100.00 2.70 )
chr 2	42.5 - 44.5	tot= 3	disease= 0	( 0.00 -0.67 )	conserved= 3	(100.00 2.70 )
chr 2	43.0 - 45.0	tot= 5	disease= 0	( 0.00 -0.67 )	conserved= 4	( 80.00 1.92 )
chr 2	43.5 - 45.5	tot= 4	disease= 0	( 0.00 -0.67 )	conserved= 3	( 75.00 1.72 )
chr 2	44.0 - 46.0	tot= 3	disease= 0	( 0.00 -0.67 )	conserved= 2	( 66.67 1.40 )
chr 2	44.5 - 46.5	tot= 2	disease= 0	( 0.00 -0.67 )	conserved= 1	( 50.00 0.75 )
chr 2	45.0 - 47.0	tot= 0	disease= 0	( 0.00 -0.67 )	conserved= 0	( 0.00 -1.19 )
chr 2	45.5 - 47.5	tot= 0	disease= 0	( 0.00 -0.67 )	conserved= 0	( 0.00 -1.19 )
chr 2	46.0 - 48.0	tot= 0	disease= 0	( 0.00 -0.67 )	conserved= 0	( 0.00 -1.19 )
chr 2	46.5 - 48.5	tot= 0	disease= 0	( 0.00 -0.67 )	conserved= 0	( 0.00 -1.19 )
chr 2	47.0 - 49.0	tot= 3	disease= 0	( 0.00 -0.67 )	conserved= 1	( 33.33 0.11 )
chr 2	47.5 - 49.5	tot= 5	disease= 0	( 0.00 -0.67 )	conserved= 1	( 20.00 -0.41 )
chr 2	48.0 - 50.0	tot= 7	disease= 0	( 0.00 -0.67 )	conserved= 1	( 14.29 -0.63 )
chr 2	48.5 - 50.5	tot= 8	disease= 0	( 0.00 -0.67 )	conserved= 2	( 25.00 -0.22 )
chr 2	49.0 - 51.0	tot= 6	disease= 0	( 0.00 -0.67 )	conserved= 1	( 16.67 -0.54 )
chr 2	49.5 - 51.5	tot= 5	disease= 0	( 0.00 -0.67 )	conserved= 1	( 20.00 -0.41 )
chr 2	50.0 - 52.0	tot= 8	disease= 1	( 12.50 0.44 )	conserved= 2	( 25.00 -0.22 )
chr 2	50.5 - 52.5	tot= 10	disease= 2	( 20.00 1.10 )	conserved= 2	( 20.00 -0.41 )
chr 2	51.0 - 53.0	tot= 12	disease= 2	( 16.67 0.80 )	conserved= 4	( 33.33 0.11 )
chr 2	51.5 - 53.5	tot= 12	disease= 2	( 16.67 0.80 )	conserved= 5	( 41.67 0.43 )
chr 2	52.0 - 54.0	tot= 8	disease= 1	( 12.50 0.44 )	conserved= 5	( 62.50 1.24 )
chr 2	52.5 - 54.5	tot= 6	disease= 0	( 0.00 -0.67 )	conserved= 5	( 83.33 2.05 )
chr 2	53.0 - 55.0	tot= 3	disease= 0	( 0.00 -0.67 )	conserved= 3	(100.00 2.70 )
chr 2	53.5 - 55.5	tot= 3	disease= 0	( 0.00 -0.67 )	conserved= 3	(100.00 2.70 )
chr 2	54.0 - 56.0	tot= 2	disease= 0	( 0.00 -0.67 )	conserved= 2	(100.00 2.70 )
chr 2	54.5 - 56.5	tot= 1	disease= 0	( 0.00 -0.67 )	conserved= 1	(100.00 2.70 )
chr 2	55.0 - 57.0	tot= 2	disease= 1	( 50.00 3.76 )	conserved= 1	( 50.00 0.75 )
chr 2	55.5 - 57.5	tot= 3	disease= 2	( 66.67 5.23 )	conserved= 0	( 0.00 -1.19 )
chr 2	56.0 - 58.0	tot= 6	disease= 2	( 33.33 2.28 )	conserved= 3	( 50.00 0.75 )
chr 2	56.5 - 58.5	tot= 9	disease= 3	( 33.33 2.28 )	conserved= 4	( 44.44 0.54 )
chr 2	57.0 - 59.0	tot= 10	disease= 2	( 20.00 1.10 )	conserved= 5	( 50.00 0.75 )
chr 2	57.5 - 59.5	tot= 10	disease= 1	( 10.00 0.21 )	conserved= 7	( 70.00 1.53 )
chr 2	58.0 - 60.0	tot= 9	disease= 1	( 11.11 0.31 )	conserved= 5	( 55.56 0.97 )
chr 2	58.5 - 60.5	tot= 11	disease= 0	( 0.00 -0.67 )	conserved= 8	( 72.73 1.64 )
chr 2	59.0 - 61.0	tot= 11	disease= 0	( 0.00 -0.67 )	conserved= 7	( 63.64 1.28 )
chr 2	59.5 - 61.5	tot= 10	disease= 0	( 0.00 -0.67 )	conserved= 5	( 50.00 0.75 )
chr 2	60.0 - 62.0	tot= 11	disease= 0	( 0.00 -0.67 )	conserved= 5	( 45.45 0.58 )
chr 2	60.5 - 62.5	tot= 10	disease= 2	( 20.00 1.10 )	conserved= 5	( 50.00 0.75 )
chr 2	61.0 - 63.0	tot= 10	disease= 2	( 20.00 1.10 )	conserved= 7	( 70.00 1.53 )
chr 2	61.5 - 63.5	tot= 9	disease= 2	( 22.22 1.30 )	conserved= 7	( 77.78 1.83 )
chr 2	62.0 - 64.0	tot= 7	disease= 2	( 28.57 1.86 )	conserved= 7	(100.00 2.70 )
chr 2	62.5 - 64.5	tot= 3	disease= 0	( 0.00 -0.67 )	conserved= 3	(100.00 2.70 )
chr 2	63.0 - 65.0	tot= 3	disease= 0	( 0.00 -0.67 )	conserved= 3	(100.00 2.70 )
chr 2	63.5 - 65.5	tot= 6	disease= 0	( 0.00 -0.67 )	conserved= 6	(100.00 2.70 )
chr 2	64.0 - 66.0	tot= 8	disease= 1	( 12.50 0.44 )	conserved= 5	( 62.50 1.24 )
chr 2	64.5 - 66.5	tot= 11	disease= 2	( 18.18 0.94 )	conserved= 8	( 72.73 1.64 )
chr 2	65.0 - 67.0	tot= 10	disease= 2	( 20.00 1.10 )	conserved= 7	( 70.00 1.53 )
chr 2	65.5 - 67.5	tot= 9	disease= 2	( 22.22 1.30 )	conserved= 6	( 66.67 1.40 )
chr 2	66.0 - 68.0	tot= 7	disease= 1	( 14.29 0.59 )	conserved= 7	(100.00 2.70 )
chr 2	66.5 - 68.5	tot= 8	disease= 0	( 0.00 -0.67 )	conserved= 4	( 50.00 0.75 )
chr 2	67.0 - 69.0	tot= 9	disease= 0	( 0.00 -0.67 )	conserved= 4	( 44.44 0.54 )
chr 2	67.5 - 69.5	tot= 13	disease= 2	( 15.38 0.69 )	conserved= 4	( 30.77 0.01 )
chr 2	68.0 - 70.0	tot= 22	disease= 2	( 9.09 0.13 )	conserved= 12	( 54.55 0.93 )
chr 2	68.5 - 70.5	tot= 22	disease= 2	( 9.09 0.13 )	conserved= 16	( 72.73 1.64 )
chr 2	69.0 - 71.0	tot= 24	disease= 2	( 8.33 0.07 )	conserved= 19	( 79.17 1.89 )
chr 2	69.5 - 71.5	tot= 24	disease= 0	( 0.00 -0.67 )	conserved= 22	( 91.67 2.37 )
chr 2	70.0 - 72.0	tot= 18	disease= 1	( 5.56 -0.18 )	conserved= 15	( 83.33 2.05 )
chr 2	70.5 - 72.5	tot= 16	disease= 1	( 6.25 -0.12 )	conserved= 13	( 81.25 1.97 )
chr 2	71.0 - 73.0	tot= 15	disease= 1	( 6.67 -0.08 )	conserved= 9	( 60.00 1.14 )
chr 2	71.5 - 73.5	tot= 14	disease= 2	( 14.29 0.59 )	conserved= 8	( 57.14 1.03 )
chr 2	72.0 - 74.0	tot= 13	disease= 1	( 7.69 0.01 )	conserved= 6	( 46.15 0.60 )
chr 2	72.5 - 74.5	tot= 14	disease= 1	( 7.14 -0.04 )	conserved= 4	( 28.57 -0.08 )
chr 2	73.0 - 75.0	tot= 23	disease= 3	( 13.04 0.48 )	conserved= 6	( 26.09 -0.18 )
chr 2	73.5 - 75.5	tot= 19	disease= 2	( 10.53 0.26 )	conserved= 3	( 15.79 -0.58 )
chr 2	74.0 - 76.0	tot= 22	disease= 3	( 13.64 0.54 )	conserved= 5	( 22.73 -0.31 )
chr 2	74.5 - 76.5	tot= 24	disease= 3	( 12.50 0.44 )	conserved= 10	( 41.67 0.43 )
chr 2	75.0 - 77.0	tot= 16	disease= 2	( 12.50 0.44 )	conserved= 9	( 56.25 1.00 )
chr 2	75.5 - 77.5	tot= 17	disease= 2	( 11.76 0.37 )	conserved= 9	( 52.94 0.87 )
chr 2	76.0 - 78.0	tot= 12	disease= 1	( 8.33 0.07 )	conserved= 7	( 58.33 1.08 )
chr 2	76.5 - 78.5	tot= 8	disease= 1	( 12.50 0.44 )	conserved= 2	( 25.00 -0.22 )
chr 2	77.0 - 79.0	tot= 5	disease= 0	( 0.00 -0.67 )	conserved= 1	( 20.00 -0.41 )
chr 2	77.5 - 79.5	tot= 7	disease= 1	( 14.29 0.59 )	conserved= 2	( 28.57 -0.08 )
chr 2	78.0 - 80.0	tot= 8	disease= 1	( 12.50 0.44 )	conserved= 3	( 37.50 0.27 )
chr 2	78.5 - 80.5	tot= 13	disease= 2	( 15.38 0.69 )	conserved= 4	( 30.77 0.01 )
chr 2	79.0 - 81.0	tot= 13	disease= 2	( 15.38 0.69 )	conserved= 4	( 30.77 0.01 )
chr 2	79.5 - 81.5	tot= 9	disease= 1	( 11.11 0.31 )	conserved= 2	( 22.22 -0.33 )
chr 2	80.0 - 82.0	tot= 8	disease= 1	( 12.50 0.44 )	conserved= 1	( 12.50 -0.70 )
chr 2	80.5 - 82.5	tot= 2	disease= 0	( 0.00 -0.67 )	conserved= 0	( 0.00 -1.19 )
chr 2	81.0 - 83.0	tot= 3	disease= 0	( 0.00 -0.67 )	conserved= 2	( 66.67 1.40 )
chr 2	81.5 - 83.5	tot= 4	disease= 0	( 0.00 -0.67 )	conserved= 3	( 75.00 1.72 )
chr 2	82.0 - 84.0	tot= 8	disease= 0	( 0.00 -0.67 )	conserved= 4	( 50.00 0.75 )
chr 2	82.5 - 84.5	tot= 11	disease= 0	( 0.00 -0.67 )	conserved= 4	( 36.36 0.22 )
chr 2	83.0 - 85.0	tot= 28	disease= 0	( 0.00 -0.67 )	conserved= 18	( 64.29 1.31 )
chr 2	83.5 - 85.5	tot= 39	disease= 0	( 0.00 -0.67 )	conserved= 17	( 43.59 0.50 )
chr 2	84.0 - 86.0	tot= 64	disease= 0	( 0.00 -0.67 )	conserved= 16	( 25.00 -0.22 )
chr 2	84.5 - 86.5	tot= 88	disease= 0	( 0.00 -0.67 )	conserved= 18	( 20.45 -0.39 )
chr 2	85.0 - 87.0	tot= 91	disease= 0	( 0.00 -0.67 )	conserved= 4	( 4.40 -1.02 )
chr 2	85.5 - 87.5	tot= 99	disease= 0	( 0.00 -0.67 )	conserved= 4	( 4.04 -1.03 )
chr 2	86.0 - 88.0	tot= 96	disease= 0	( 0.00 -0.67 )	conserved= 4	( 4.17 -1.03 )
chr 2	86.5 - 88.5	tot= 84	disease= 0	( 0.00 -0.67 )	conserved= 2	( 2.38 -1.10 )
chr 2	87.0 - 89.0	tot= 90	disease= 0	( 0.00 -0.67 )	conserved= 1	( 1.11 -1.15 )
chr 2	87.5 - 89.5	tot= 91	disease= 0	( 0.00 -0.67 )	conserved= 1	( 1.10 -1.15 )
chr 2	88.0 - 90.0	tot= 84	disease= 0	( 0.00 -0.67 )	conserved= 2	( 2.38 -1.10 )
chr 2	88.5 - 90.5	tot= 74	disease= 1	( 1.35 -0.55 )	conserved= 2	( 2.70 -1.08 )
chr 2	89.0 - 91.0	tot= 61	disease= 4	( 6.56 -0.09 )	conserved= 15	( 24.59 -0.23 )
chr 2	89.5 - 91.5	tot= 51	disease= 6	( 11.76 0.37 )	conserved= 25	( 49.02 0.71 )
chr 2	90.0 - 92.0	tot= 40	disease= 6	( 15.00 0.66 )	conserved= 24	( 60.00 1.14 )
chr 2	90.5 - 92.5	tot= 42	disease= 8	( 19.05 1.02 )	conserved= 27	( 64.29 1.31 )
chr 2	91.0 - 93.0	tot= 30	disease= 5	( 16.67 0.80 )	conserved= 13	( 43.33 0.49 )
chr 2	91.5 - 93.5	tot= 25	disease= 5	( 20.00 1.10 )	conserved= 3	( 12.00 -0.72 )
chr 2	92.0 - 94.0	tot= 22	disease= 5	( 22.73 1.34 )	conserved= 3	( 13.64 -0.66 )
chr 2	92.5 - 94.5	tot= 18	disease= 2	( 11.11 0.31 )	conserved= 0	( 0.00 -1.19 )
chr 2	93.0 - 95.0	tot= 15	disease= 2	( 13.33 0.51 )	conserved= 0	( 0.00 -1.19 )
chr 2	93.5 - 95.5	tot= 9	disease= 0	( 0.00 -0.67 )	conserved= 0	( 0.00 -1.19 )
chr 2	94.0 - 96.0	tot= 3	disease= 0	( 0.00 -0.67 )	conserved= 0	( 0.00 -1.19 )
chr 2	94.5 - 96.5	tot= 0	disease= 0	( 0.00 -0.67 )	conserved= 0	( 0.00 -1.19 )
chr 2	95.0 - 97.0	tot= 0	disease= 0	( 0.00 -0.67 )	conserved= 0	( 0.00 -1.19 )
chr 2	95.5 - 97.5	tot= 1	disease= 0	( 0.00 -0.67 )	conserved= 0	( 0.00 -1.19 )
chr 2	96.0 - 98.0	tot= 1	disease= 0	( 0.00 -0.67 )	conserved= 0	( 0.00 -1.19 )
chr 2	96.5 - 98.5	tot= 1	disease= 0	( 0.00 -0.67 )	conserved= 0	( 0.00 -1.19 )
chr 2	97.0 - 99.0	tot= 1	disease= 0	( 0.00 -0.67 )	conserved= 0	( 0.00 -1.19 )
chr 2	97.5 - 99.5	tot= 0	disease= 0	( 0.00 -0.67 )	conserved= 0	( 0.00 -1.19 )
chr 2	98.0 - 100.0	tot= 0	disease= 0	( 0.00 -0.67 )	conserved= 0	( 0.00 -1.19 )
chr 2	98.5 - 100.5	tot= 0	disease= 0	( 0.00 -0.67 )	conserved= 0	( 0.00 -1.19 )
chr 2	99.0 - 101.0	tot= 0	disease= 0	( 0.00 -0.67 )	conserved= 0	( 0.00 -1.19 )
chr 2	99.5 - 101.5	tot= 3	disease= 2	( 66.67 5.23 )	conserved= 2	( 66.67 1.40 )
chr 2	100.0 - 102.0	tot= 7	disease= 2	( 28.57 1.86 )	conserved= 5	( 71.43 1.59 )
chr 2	100.5 - 102.5	tot= 11	disease= 2	( 18.18 0.94 )	conserved= 6	( 54.55 0.93 )
chr 2	101.0 - 103.0	tot= 14	disease= 3	( 21.43 1.23 )	conserved= 8	( 57.14 1.03 )
chr 2	101.5 - 103.5	tot= 16	disease= 2	( 12.50 0.44 )	conserved= 7	( 43.75 0.51 )
chr 2	102.0 - 104.0	tot= 22	disease= 3	( 13.64 0.54 )	conserved= 5	( 22.73 -0.31 )
chr 2	102.5 - 104.5	tot= 20	disease= 3	( 15.00 0.66 )	conserved= 6	( 30.00 -0.02 )
chr 2	103.0 - 105.0	tot= 27	disease= 3	( 11.11 0.31 )	conserved= 5	( 18.52 -0.47 )
chr 2	103.5 - 105.5	tot= 24	disease= 2	( 8.33 0.07 )	conserved= 4	( 16.67 -0.54 )
chr 2	104.0 - 106.0	tot= 19	disease= 2	( 10.53 0.26 )	conserved= 5	( 26.32 -0.17 )
chr 2	104.5 - 106.5	tot= 18	disease= 2	( 11.11 0.31 )	conserved= 3	( 16.67 -0.54 )
chr 2	105.0 - 107.0	tot= 12	disease= 2	( 16.67 0.80 )	conserved= 2	( 16.67 -0.54 )
chr 2	105.5 - 107.5	tot= 11	disease= 2	( 18.18 0.94 )	conserved= 2	( 18.18 -0.48 )
chr 2	106.0 - 108.0	tot= 6	disease= 1	( 16.67 0.80 )	conserved= 0	( 0.00 -1.19 )
chr 2	106.5 - 108.5	tot= 5	disease= 1	( 20.00 1.10 )	conserved= 0	( 0.00 -1.19 )
chr 2	107.0 - 109.0	tot= 2	disease= 0	( 0.00 -0.67 )	conserved= 0	( 0.00 -1.19 )
chr 2	107.5 - 109.5	tot= 2	disease= 0	( 0.00 -0.67 )	conserved= 0	( 0.00 -1.19 )
chr 2	108.0 - 110.0	tot= 7	disease= 1	( 14.29 0.59 )	conserved= 0	( 0.00 -1.19 )
chr 2	108.5 - 110.5	tot= 11	disease= 1	( 9.09 0.13 )	conserved= 0	( 0.00 -1.19 )
chr 2	109.0 - 111.0	tot= 13	disease= 1	( 7.69 0.01 )	conserved= 0	( 0.00 -1.19 )
chr 2	109.5 - 111.5	tot= 33	disease= 1	( 3.03 -0.40 )	conserved= 0	( 0.00 -1.19 )
chr 2	110.0 - 112.0	tot= 45	disease= 0	( 0.00 -0.67 )	conserved= 0	( 0.00 -1.19 )
chr 2	110.5 - 112.5	tot= 52	disease= 1	( 1.92 -0.50 )	conserved= 6	( 11.54 -0.74 )
chr 2	111.0 - 113.0	tot= 49	disease= 1	( 2.04 -0.49 )	conserved= 6	( 12.24 -0.71 )
chr 2	111.5 - 113.5	tot= 30	disease= 1	( 3.33 -0.38 )	conserved= 7	( 23.33 -0.28 )
chr 2	112.0 - 114.0	tot= 19	disease= 1	( 5.26 -0.21 )	conserved= 11	( 57.89 1.06 )
chr 2	112.5 - 114.5	tot= 10	disease= 0	( 0.00 -0.67 )	conserved= 7	( 70.00 1.53 )
chr 2	113.0 - 115.0	tot= 10	disease= 0	( 0.00 -0.67 )	conserved= 7	( 70.00 1.53 )
chr 2	113.5 - 115.5	tot= 9	disease= 0	( 0.00 -0.67 )	conserved= 7	( 77.78 1.83 )
chr 2	114.0 - 116.0	tot= 4	disease= 0	( 0.00 -0.67 )	conserved= 4	(100.00 2.70 )
chr 2	114.5 - 116.5	tot= 2	disease= 0	( 0.00 -0.67 )	conserved= 2	(100.00 2.70 )
chr 2	115.0 - 117.0	tot= 4	disease= 0	( 0.00 -0.67 )	conserved= 4	(100.00 2.70 )
chr 2	115.5 - 117.5	tot= 5	disease= 0	( 0.00 -0.67 )	conserved= 4	( 80.00 1.92 )
chr 2	116.0 - 118.0	tot= 5	disease= 0	( 0.00 -0.67 )	conserved= 3	( 60.00 1.14 )
chr 2	116.5 - 118.5	tot= 13	disease= 1	( 7.69 0.01 )	conserved= 6	( 46.15 0.60 )
chr 2	117.0 - 119.0	tot= 27	disease= 4	( 14.81 0.64 )	conserved= 12	( 44.44 0.54 )
chr 2	117.5 - 119.5	tot= 40	disease= 4	( 10.00 0.21 )	conserved= 21	( 52.50 0.85 )
chr 2	118.0 - 120.0	tot= 53	disease= 4	( 7.55 -0.00 )	conserved= 27	( 50.94 0.79 )
chr 2	118.5 - 120.5	tot= 56	disease= 4	( 7.14 -0.04 )	conserved= 30	( 53.57 0.89 )
chr 2	119.0 - 121.0	tot= 52	disease= 3	( 5.77 -0.16 )	conserved= 31	( 59.62 1.13 )
chr 2	119.5 - 121.5	tot= 49	disease= 3	( 6.12 -0.13 )	conserved= 30	( 61.22 1.19 )
chr 2	120.0 - 122.0	tot= 43	disease= 4	( 9.30 0.15 )	conserved= 29	( 67.44 1.43 )
chr 2	120.5 - 122.5	tot= 44	disease= 5	( 11.36 0.34 )	conserved= 31	( 70.45 1.55 )
chr 2	121.0 - 123.0	tot= 35	disease= 3	( 8.57 0.09 )	conserved= 25	( 71.43 1.59 )
chr 2	121.5 - 123.5	tot= 23	disease= 3	( 13.04 0.48 )	conserved= 16	( 69.57 1.51 )
chr 2	122.0 - 124.0	tot= 16	disease= 2	( 12.50 0.44 )	conserved= 12	( 75.00 1.72 )
chr 2	122.5 - 124.5	tot= 4	disease= 0	( 0.00 -0.67 )	conserved= 4	(100.00 2.70 )
chr 2	123.0 - 125.0	tot= 5	disease= 2	( 40.00 2.87 )	conserved= 4	( 80.00 1.92 )
chr 2	123.5 - 125.5	tot= 11	disease= 3	( 27.27 1.74 )	conserved= 8	( 72.73 1.64 )
chr 2	124.0 - 126.0	tot= 16	disease= 3	( 18.75 0.99 )	conserved= 10	( 62.50 1.24 )
chr 2	124.5 - 126.5	tot= 20	disease= 3	( 15.00 0.66 )	conserved= 13	( 65.00 1.34 )
chr 2	125.0 - 127.0	tot= 24	disease= 2	( 8.33 0.07 )	conserved= 12	( 50.00 0.75 )
chr 2	125.5 - 127.5	tot= 34	disease= 1	( 2.94 -0.41 )	conserved= 13	( 38.24 0.30 )
chr 2	126.0 - 128.0	tot= 35	disease= 3	( 8.57 0.09 )	conserved= 12	( 34.29 0.14 )
chr 2	126.5 - 128.5	tot= 34	disease= 3	( 8.82 0.11 )	conserved= 9	( 26.47 -0.16 )
chr 2	127.0 - 129.0	tot= 36	disease= 3	( 8.33 0.07 )	conserved= 12	( 33.33 0.11 )
chr 2	127.5 - 129.5	tot= 28	disease= 4	( 14.29 0.59 )	conserved= 8	( 28.57 -0.08 )
chr 2	128.0 - 130.0	tot= 27	disease= 2	( 7.41 -0.02 )	conserved= 8	( 29.63 -0.04 )
chr 2	128.5 - 130.5	tot= 43	disease= 4	( 9.30 0.15 )	conserved= 18	( 41.86 0.44 )
chr 2	129.0 - 131.0	tot= 42	disease= 4	( 9.52 0.17 )	conserved= 19	( 45.24 0.57 )
chr 2	129.5 - 131.5	tot= 43	disease= 4	( 9.30 0.15 )	conserved= 21	( 48.84 0.71 )
chr 2	130.0 - 132.0	tot= 42	disease= 5	( 11.90 0.38 )	conserved= 22	( 52.38 0.85 )
chr 2	130.5 - 132.5	tot= 31	disease= 3	( 9.68 0.19 )	conserved= 14	( 45.16 0.56 )
chr 2	131.0 - 133.0	tot= 29	disease= 2	( 6.90 -0.06 )	conserved= 12	( 41.38 0.42 )
chr 2	131.5 - 133.5	tot= 21	disease= 1	( 4.76 -0.25 )	conserved= 10	( 47.62 0.66 )
chr 2	132.0 - 134.0	tot= 16	disease= 0	( 0.00 -0.67 )	conserved= 7	( 43.75 0.51 )
chr 2	132.5 - 134.5	tot= 10	disease= 0	( 0.00 -0.67 )	conserved= 7	( 70.00 1.53 )
chr 2	133.0 - 135.0	tot= 4	disease= 0	( 0.00 -0.67 )	conserved= 4	(100.00 2.70 )
chr 2	133.5 - 135.5	tot= 3	disease= 0	( 0.00 -0.67 )	conserved= 3	(100.00 2.70 )
chr 2	134.0 - 136.0	tot= 5	disease= 0	( 0.00 -0.67 )	conserved= 4	( 80.00 1.92 )
chr 2	134.5 - 136.5	tot= 6	disease= 0	( 0.00 -0.67 )	conserved= 2	( 33.33 0.11 )
chr 2	135.0 - 137.0	tot= 9	disease= 2	( 22.22 1.30 )	conserved= 1	( 11.11 -0.76 )
chr 2	135.5 - 137.5	tot= 9	disease= 2	( 22.22 1.30 )	conserved= 1	( 11.11 -0.76 )
chr 2	136.0 - 138.0	tot= 7	disease= 2	( 28.57 1.86 )	conserved= 0	( 0.00 -1.19 )
chr 2	136.5 - 138.5	tot= 5	disease= 2	( 40.00 2.87 )	conserved= 1	( 20.00 -0.41 )
chr 2	137.0 - 139.0	tot= 1	disease= 0	( 0.00 -0.67 )	conserved= 1	(100.00 2.70 )
chr 2	137.5 - 139.5	tot= 2	disease= 0	( 0.00 -0.67 )	conserved= 2	(100.00 2.70 )
chr 2	138.0 - 140.0	tot= 6	disease= 0	( 0.00 -0.67 )	conserved= 4	( 66.67 1.40 )
chr 2	138.5 - 140.5	tot= 8	disease= 0	( 0.00 -0.67 )	conserved= 3	( 37.50 0.27 )
chr 2	139.0 - 141.0	tot= 8	disease= 0	( 0.00 -0.67 )	conserved= 3	( 37.50 0.27 )
chr 2	139.5 - 141.5	tot= 8	disease= 0	( 0.00 -0.67 )	conserved= 2	( 25.00 -0.22 )
chr 2	140.0 - 142.0	tot= 4	disease= 0	( 0.00 -0.67 )	conserved= 0	( 0.00 -1.19 )
chr 2	140.5 - 142.5	tot= 2	disease= 0	( 0.00 -0.67 )	conserved= 0	( 0.00 -1.19 )
chr 2	141.0 - 143.0	tot= 4	disease= 0	( 0.00 -0.67 )	conserved= 2	( 50.00 0.75 )
chr 2	141.5 - 143.5	tot= 3	disease= 0	( 0.00 -0.67 )	conserved= 2	( 66.67 1.40 )
chr 2	142.0 - 144.0	tot= 9	disease= 0	( 0.00 -0.67 )	conserved= 4	( 44.44 0.54 )
chr 2	142.5 - 144.5	tot= 19	disease= 0	( 0.00 -0.67 )	conserved= 7	( 36.84 0.24 )
chr 2	143.0 - 145.0	tot= 19	disease= 0	( 0.00 -0.67 )	conserved= 5	( 26.32 -0.17 )
chr 2	143.5 - 145.5	tot= 20	disease= 0	( 0.00 -0.67 )	conserved= 5	( 25.00 -0.22 )
chr 2	144.0 - 146.0	tot= 19	disease= 0	( 0.00 -0.67 )	conserved= 5	( 26.32 -0.17 )
chr 2	144.5 - 146.5	tot= 10	disease= 0	( 0.00 -0.67 )	conserved= 2	( 20.00 -0.41 )
chr 2	145.0 - 147.0	tot= 11	disease= 0	( 0.00 -0.67 )	conserved= 5	( 45.45 0.58 )
chr 2	145.5 - 147.5	tot= 13	disease= 0	( 0.00 -0.67 )	conserved= 5	( 38.46 0.30 )
chr 2	146.0 - 148.0	tot= 10	disease= 0	( 0.00 -0.67 )	conserved= 4	( 40.00 0.36 )
chr 2	146.5 - 148.5	tot= 12	disease= 1	( 8.33 0.07 )	conserved= 8	( 66.67 1.40 )
chr 2	147.0 - 149.0	tot= 22	disease= 2	( 9.09 0.13 )	conserved= 8	( 36.36 0.22 )
chr 2	147.5 - 149.5	tot= 20	disease= 2	( 10.00 0.21 )	conserved= 8	( 40.00 0.36 )
chr 2	148.0 - 150.0	tot= 21	disease= 2	( 9.52 0.17 )	conserved= 7	( 33.33 0.11 )
chr 2	148.5 - 150.5	tot= 26	disease= 1	( 3.85 -0.33 )	conserved= 4	( 15.38 -0.59 )
chr 2	149.0 - 151.0	tot= 21	disease= 1	( 4.76 -0.25 )	conserved= 6	( 28.57 -0.08 )
chr 2	149.5 - 151.5	tot= 27	disease= 1	( 3.70 -0.34 )	conserved= 6	( 22.22 -0.33 )
chr 2	150.0 - 152.0	tot= 33	disease= 1	( 3.03 -0.40 )	conserved= 12	( 36.36 0.22 )
chr 2	150.5 - 152.5	tot= 46	disease= 1	( 2.17 -0.48 )	conserved= 20	( 43.48 0.50 )
chr 2	151.0 - 153.0	tot= 52	disease= 1	( 1.92 -0.50 )	conserved= 24	( 46.15 0.60 )
chr 2	151.5 - 153.5	tot= 55	disease= 2	( 3.64 -0.35 )	conserved= 29	( 52.73 0.86 )
chr 2	152.0 - 154.0	tot= 58	disease= 2	( 3.45 -0.37 )	conserved= 29	( 50.00 0.75 )
chr 2	152.5 - 154.5	tot= 49	disease= 2	( 4.08 -0.31 )	conserved= 27	( 55.10 0.95 )
chr 2	153.0 - 155.0	tot= 40	disease= 2	( 5.00 -0.23 )	conserved= 21	( 52.50 0.85 )
chr 2	153.5 - 155.5	tot= 37	disease= 2	( 5.41 -0.19 )	conserved= 19	( 51.35 0.81 )
chr 2	154.0 - 156.0	tot= 44	disease= 3	( 6.82 -0.07 )	conserved= 18	( 40.91 0.40 )
chr 2	154.5 - 156.5	tot= 39	disease= 3	( 7.69 0.01 )	conserved= 12	( 30.77 0.01 )
chr 2	155.0 - 157.0	tot= 45	disease= 2	( 4.44 -0.28 )	conserved= 13	( 28.89 -0.07 )
chr 2	155.5 - 157.5	tot= 45	disease= 2	( 4.44 -0.28 )	conserved= 15	( 33.33 0.11 )
chr 2	156.0 - 158.0	tot= 31	disease= 1	( 3.23 -0.39 )	conserved= 11	( 35.48 0.19 )
chr 2	156.5 - 158.5	tot= 34	disease= 1	( 2.94 -0.41 )	conserved= 11	( 32.35 0.07 )
chr 2	157.0 - 159.0	tot= 25	disease= 1	( 4.00 -0.32 )	conserved= 7	( 28.00 -0.10 )
chr 2	157.5 - 159.5	tot= 18	disease= 0	( 0.00 -0.67 )	conserved= 2	( 11.11 -0.76 )
chr 2	158.0 - 160.0	tot= 13	disease= 0	( 0.00 -0.67 )	conserved= 1	( 7.69 -0.89 )
chr 2	158.5 - 160.5	tot= 6	disease= 1	( 16.67 0.80 )	conserved= 0	( 0.00 -1.19 )
chr 2	159.0 - 161.0	tot= 9	disease= 1	( 11.11 0.31 )	conserved= 3	( 33.33 0.11 )
chr 2	159.5 - 161.5	tot= 11	disease= 1	( 9.09 0.13 )	conserved= 3	( 27.27 -0.13 )
chr 2	160.0 - 162.0	tot= 11	disease= 1	( 9.09 0.13 )	conserved= 3	( 27.27 -0.13 )
chr 2	160.5 - 162.5	tot= 8	disease= 0	( 0.00 -0.67 )	conserved= 3	( 37.50 0.27 )
chr 2	161.0 - 163.0	tot= 9	disease= 0	( 0.00 -0.67 )	conserved= 5	( 55.56 0.97 )
chr 2	161.5 - 163.5	tot= 20	disease= 1	( 5.00 -0.23 )	conserved= 7	( 35.00 0.17 )
chr 2	162.0 - 164.0	tot= 29	disease= 2	( 6.90 -0.06 )	conserved= 15	( 51.72 0.82 )
chr 2	162.5 - 164.5	tot= 57	disease= 2	( 3.51 -0.36 )	conserved= 22	( 38.60 0.31 )
chr 2	163.0 - 165.0	tot= 74	disease= 2	( 2.70 -0.43 )	conserved= 26	( 35.14 0.18 )
chr 2	163.5 - 165.5	tot= 70	disease= 2	( 2.86 -0.42 )	conserved= 29	( 41.43 0.42 )
chr 2	164.0 - 166.0	tot= 64	disease= 1	( 1.56 -0.53 )	conserved= 22	( 34.38 0.15 )
chr 2	164.5 - 166.5	tot= 36	disease= 1	( 2.78 -0.43 )	conserved= 15	( 41.67 0.43 )
chr 2	165.0 - 167.0	tot= 21	disease= 2	( 9.52 0.17 )	conserved= 9	( 42.86 0.48 )
chr 2	165.5 - 167.5	tot= 20	disease= 2	( 10.00 0.21 )	conserved= 6	( 30.00 -0.02 )
chr 2	166.0 - 168.0	tot= 22	disease= 3	( 13.64 0.54 )	conserved= 6	( 27.27 -0.13 )
chr 2	166.5 - 168.5	tot= 27	disease= 3	( 11.11 0.31 )	conserved= 8	( 29.63 -0.04 )
chr 2	167.0 - 169.0	tot= 22	disease= 3	( 13.64 0.54 )	conserved= 5	( 22.73 -0.31 )
chr 2	167.5 - 169.5	tot= 16	disease= 2	( 12.50 0.44 )	conserved= 3	( 18.75 -0.46 )
chr 2	168.0 - 170.0	tot= 13	disease= 1	( 7.69 0.01 )	conserved= 2	( 15.38 -0.59 )
chr 2	168.5 - 170.5	tot= 11	disease= 1	( 9.09 0.13 )	conserved= 1	( 9.09 -0.84 )
chr 2	169.0 - 171.0	tot= 9	disease= 0	( 0.00 -0.67 )	conserved= 1	( 11.11 -0.76 )
chr 2	169.5 - 171.5	tot= 7	disease= 0	( 0.00 -0.67 )	conserved= 1	( 14.29 -0.63 )
chr 2	170.0 - 172.0	tot= 6	disease= 0	( 0.00 -0.67 )	conserved= 2	( 33.33 0.11 )
chr 2	170.5 - 172.5	tot= 11	disease= 2	( 18.18 0.94 )	conserved= 4	( 36.36 0.22 )
chr 2	171.0 - 173.0	tot= 16	disease= 2	( 12.50 0.44 )	conserved= 10	( 62.50 1.24 )
chr 2	171.5 - 173.5	tot= 22	disease= 2	( 9.09 0.13 )	conserved= 11	( 50.00 0.75 )
chr 2	172.0 - 174.0	tot= 26	disease= 3	( 11.54 0.35 )	conserved= 10	( 38.46 0.30 )
chr 2	172.5 - 174.5	tot= 24	disease= 2	( 8.33 0.07 )	conserved= 7	( 29.17 -0.06 )
chr 2	173.0 - 175.0	tot= 22	disease= 3	( 13.64 0.54 )	conserved= 1	( 4.55 -1.01 )
chr 2	173.5 - 175.5	tot= 17	disease= 3	( 17.65 0.89 )	conserved= 0	( 0.00 -1.19 )
chr 2	174.0 - 176.0	tot= 13	disease= 2	( 15.38 0.69 )	conserved= 0	( 0.00 -1.19 )
chr 2	174.5 - 176.5	tot= 7	disease= 1	( 14.29 0.59 )	conserved= 0	( 0.00 -1.19 )
chr 2	175.0 - 177.0	tot= 8	disease= 0	( 0.00 -0.67 )	conserved= 0	( 0.00 -1.19 )
chr 2	175.5 - 177.5	tot= 13	disease= 0	( 0.00 -0.67 )	conserved= 0	( 0.00 -1.19 )
chr 2	176.0 - 178.0	tot= 18	disease= 0	( 0.00 -0.67 )	conserved= 0	( 0.00 -1.19 )
chr 2	176.5 - 178.5	tot= 21	disease= 0	( 0.00 -0.67 )	conserved= 1	( 4.76 -1.00 )
chr 2	177.0 - 179.0	tot= 16	disease= 0	( 0.00 -0.67 )	conserved= 1	( 6.25 -0.95 )
chr 2	177.5 - 179.5	tot= 12	disease= 0	( 0.00 -0.67 )	conserved= 1	( 8.33 -0.87 )
chr 2	178.0 - 180.0	tot= 17	disease= 0	( 0.00 -0.67 )	conserved= 8	( 47.06 0.64 )
chr 2	178.5 - 180.5	tot= 25	disease= 1	( 4.00 -0.32 )	conserved= 15	( 60.00 1.14 )
chr 2	179.0 - 181.0	tot= 42	disease= 3	( 7.14 -0.04 )	conserved= 24	( 57.14 1.03 )
chr 2	179.5 - 181.5	tot= 58	disease= 4	( 6.90 -0.06 )	conserved= 38	( 65.52 1.36 )
chr 2	180.0 - 182.0	tot= 50	disease= 4	( 8.00 0.04 )	conserved= 31	( 62.00 1.22 )
chr 2	180.5 - 182.5	tot= 38	disease= 3	( 7.89 0.03 )	conserved= 23	( 60.53 1.16 )
chr 3	0.0 - 2.0	tot= 0	disease= 0	( 0.00 -0.67 )	conserved= 0	( 0.00 -1.19 )
chr 3	0.5 - 2.5	tot= 0	disease= 0	( 0.00 -0.67 )	conserved= 0	( 0.00 -1.19 )
chr 3	1.0 - 3.0	tot= 0	disease= 0	( 0.00 -0.67 )	conserved= 0	( 0.00 -1.19 )
chr 3	1.5 - 3.5	tot= 0	disease= 0	( 0.00 -0.67 )	conserved= 0	( 0.00 -1.19 )
chr 3	2.0 - 4.0	tot= 1	disease= 0	( 0.00 -0.67 )	conserved= 0	( 0.00 -1.19 )
chr 3	2.5 - 4.5	tot= 1	disease= 0	( 0.00 -0.67 )	conserved= 0	( 0.00 -1.19 )
chr 3	3.0 - 5.0	tot= 1	disease= 0	( 0.00 -0.67 )	conserved= 0	( 0.00 -1.19 )
chr 3	3.5 - 5.5	tot= 3	disease= 0	( 0.00 -0.67 )	conserved= 0	( 0.00 -1.19 )
chr 3	4.0 - 6.0	tot= 3	disease= 0	( 0.00 -0.67 )	conserved= 0	( 0.00 -1.19 )
chr 3	4.5 - 6.5	tot= 3	disease= 0	( 0.00 -0.67 )	conserved= 0	( 0.00 -1.19 )
chr 3	5.0 - 7.0	tot= 4	disease= 0	( 0.00 -0.67 )	conserved= 0	( 0.00 -1.19 )
chr 3	5.5 - 7.5	tot= 3	disease= 0	( 0.00 -0.67 )	conserved= 0	( 0.00 -1.19 )
chr 3	6.0 - 8.0	tot= 4	disease= 0	( 0.00 -0.67 )	conserved= 1	( 25.00 -0.22 )
chr 3	6.5 - 8.5	tot= 4	disease= 0	( 0.00 -0.67 )	conserved= 1	( 25.00 -0.22 )
chr 3	7.0 - 9.0	tot= 7	disease= 0	( 0.00 -0.67 )	conserved= 3	( 42.86 0.48 )
chr 3	7.5 - 9.5	tot= 8	disease= 0	( 0.00 -0.67 )	conserved= 3	( 37.50 0.27 )
chr 3	8.0 - 10.0	tot= 7	disease= 0	( 0.00 -0.67 )	conserved= 2	( 28.57 -0.08 )
chr 3	8.5 - 10.5	tot= 18	disease= 0	( 0.00 -0.67 )	conserved= 9	( 50.00 0.75 )
chr 3	9.0 - 11.0	tot= 14	disease= 0	( 0.00 -0.67 )	conserved= 7	( 50.00 0.75 )
chr 3	9.5 - 11.5	tot= 12	disease= 0	( 0.00 -0.67 )	conserved= 7	( 58.33 1.08 )
chr 3	10.0 - 12.0	tot= 12	disease= 0	( 0.00 -0.67 )	conserved= 7	( 58.33 1.08 )
chr 3	10.5 - 12.5	tot= 1	disease= 0	( 0.00 -0.67 )	conserved= 0	( 0.00 -1.19 )
chr 3	11.0 - 13.0	tot= 1	disease= 0	( 0.00 -0.67 )	conserved= 0	( 0.00 -1.19 )
chr 3	11.5 - 13.5	tot= 1	disease= 0	( 0.00 -0.67 )	conserved= 0	( 0.00 -1.19 )
chr 3	12.0 - 14.0	tot= 1	disease= 0	( 0.00 -0.67 )	conserved= 0	( 0.00 -1.19 )
chr 3	12.5 - 14.5	tot= 2	disease= 0	( 0.00 -0.67 )	conserved= 0	( 0.00 -1.19 )
chr 3	13.0 - 15.0	tot= 9	disease= 1	( 11.11 0.31 )	conserved= 3	( 33.33 0.11 )
chr 3	13.5 - 15.5	tot= 10	disease= 1	( 10.00 0.21 )	conserved= 3	( 30.00 -0.02 )
chr 3	14.0 - 16.0	tot= 11	disease= 1	( 9.09 0.13 )	conserved= 3	( 27.27 -0.13 )
chr 3	14.5 - 16.5	tot= 11	disease= 1	( 9.09 0.13 )	conserved= 3	( 27.27 -0.13 )
chr 3	15.0 - 17.0	tot= 4	disease= 0	( 0.00 -0.67 )	conserved= 0	( 0.00 -1.19 )
chr 3	15.5 - 17.5	tot= 3	disease= 0	( 0.00 -0.67 )	conserved= 0	( 0.00 -1.19 )
chr 3	16.0 - 18.0	tot= 5	disease= 1	( 20.00 1.10 )	conserved= 1	( 20.00 -0.41 )
chr 3	16.5 - 18.5	tot= 4	disease= 1	( 25.00 1.54 )	conserved= 1	( 25.00 -0.22 )
chr 3	17.0 - 19.0	tot= 4	disease= 1	( 25.00 1.54 )	conserved= 1	( 25.00 -0.22 )
chr 3	17.5 - 19.5	tot= 8	disease= 1	( 12.50 0.44 )	conserved= 5	( 62.50 1.24 )
chr 3	18.0 - 20.0	tot= 10	disease= 2	( 20.00 1.10 )	conserved= 7	( 70.00 1.53 )
chr 3	18.5 - 20.5	tot= 14	disease= 3	( 21.43 1.23 )	conserved= 10	( 71.43 1.59 )
chr 3	19.0 - 21.0	tot= 14	disease= 3	( 21.43 1.23 )	conserved= 10	( 71.43 1.59 )
chr 3	19.5 - 21.5	tot= 10	disease= 3	( 30.00 1.99 )	conserved= 6	( 60.00 1.14 )
chr 3	20.0 - 22.0	tot= 5	disease= 1	( 20.00 1.10 )	conserved= 3	( 60.00 1.14 )
chr 3	20.5 - 22.5	tot= 2	disease= 0	( 0.00 -0.67 )	conserved= 0	( 0.00 -1.19 )
chr 3	21.0 - 23.0	tot= 2	disease= 0	( 0.00 -0.67 )	conserved= 0	( 0.00 -1.19 )
chr 3	21.5 - 23.5	tot= 2	disease= 0	( 0.00 -0.67 )	conserved= 0	( 0.00 -1.19 )
chr 3	22.0 - 24.0	tot= 1	disease= 0	( 0.00 -0.67 )	conserved= 0	( 0.00 -1.19 )
chr 3	22.5 - 24.5	tot= 1	disease= 0	( 0.00 -0.67 )	conserved= 0	( 0.00 -1.19 )
chr 3	23.0 - 25.0	tot= 1	disease= 0	( 0.00 -0.67 )	conserved= 0	( 0.00 -1.19 )
chr 3	23.5 - 25.5	tot= 2	disease= 0	( 0.00 -0.67 )	conserved= 0	( 0.00 -1.19 )
chr 3	24.0 - 26.0	tot= 2	disease= 0	( 0.00 -0.67 )	conserved= 0	( 0.00 -1.19 )
chr 3	24.5 - 26.5	tot= 2	disease= 0	( 0.00 -0.67 )	conserved= 0	( 0.00 -1.19 )
chr 3	25.0 - 27.0	tot= 4	disease= 0	( 0.00 -0.67 )	conserved= 1	( 25.00 -0.22 )
chr 3	25.5 - 27.5	tot= 7	disease= 1	( 14.29 0.59 )	conserved= 4	( 57.14 1.03 )
chr 3	26.0 - 28.0	tot= 9	disease= 1	( 11.11 0.31 )	conserved= 4	( 44.44 0.54 )
chr 3	26.5 - 28.5	tot= 8	disease= 1	( 12.50 0.44 )	conserved= 4	( 50.00 0.75 )
chr 3	27.0 - 29.0	tot= 10	disease= 2	( 20.00 1.10 )	conserved= 4	( 40.00 0.36 )
chr 3	27.5 - 29.5	tot= 6	disease= 1	( 16.67 0.80 )	conserved= 1	( 16.67 -0.54 )
chr 3	28.0 - 30.0	tot= 6	disease= 2	( 33.33 2.28 )	conserved= 1	( 16.67 -0.54 )
chr 3	28.5 - 30.5	tot= 9	disease= 3	( 33.33 2.28 )	conserved= 1	( 11.11 -0.76 )
chr 3	29.0 - 31.0	tot= 14	disease= 2	( 14.29 0.59 )	conserved= 8	( 57.14 1.03 )
chr 3	29.5 - 31.5	tot= 16	disease= 2	( 12.50 0.44 )	conserved= 9	( 56.25 1.00 )
chr 3	30.0 - 32.0	tot= 15	disease= 1	( 6.67 -0.08 )	conserved= 10	( 66.67 1.40 )
chr 3	30.5 - 32.5	tot= 18	disease= 1	( 5.56 -0.18 )	conserved= 13	( 72.22 1.62 )
chr 3	31.0 - 33.0	tot= 15	disease= 1	( 6.67 -0.08 )	conserved= 8	( 53.33 0.88 )
chr 3	31.5 - 33.5	tot= 13	disease= 1	( 7.69 0.01 )	conserved= 7	( 53.85 0.90 )
chr 3	32.0 - 34.0	tot= 16	disease= 2	( 12.50 0.44 )	conserved= 10	( 62.50 1.24 )
chr 3	32.5 - 34.5	tot= 10	disease= 1	( 10.00 0.21 )	conserved= 7	( 70.00 1.53 )
chr 3	33.0 - 35.0	tot= 5	disease= 2	( 40.00 2.87 )	conserved= 5	(100.00 2.70 )
chr 3	33.5 - 35.5	tot= 5	disease= 2	( 40.00 2.87 )	conserved= 5	(100.00 2.70 )
chr 3	34.0 - 36.0	tot= 6	disease= 2	( 33.33 2.28 )	conserved= 3	( 50.00 0.75 )
chr 3	34.5 - 36.5	tot= 12	disease= 3	( 25.00 1.54 )	conserved= 5	( 41.67 0.43 )
chr 3	35.0 - 37.0	tot= 14	disease= 2	( 14.29 0.59 )	conserved= 6	( 42.86 0.48 )
chr 3	35.5 - 37.5	tot= 22	disease= 3	( 13.64 0.54 )	conserved= 11	( 50.00 0.75 )
chr 3	36.0 - 38.0	tot= 19	disease= 2	( 10.53 0.26 )	conserved= 9	( 47.37 0.65 )
chr 3	36.5 - 38.5	tot= 14	disease= 1	( 7.14 -0.04 )	conserved= 7	( 50.00 0.75 )
chr 3	37.0 - 39.0	tot= 12	disease= 1	( 8.33 0.07 )	conserved= 5	( 41.67 0.43 )
chr 3	37.5 - 39.5	tot= 4	disease= 0	( 0.00 -0.67 )	conserved= 0	( 0.00 -1.19 )
chr 3	38.0 - 40.0	tot= 2	disease= 0	( 0.00 -0.67 )	conserved= 0	( 0.00 -1.19 )
chr 3	38.5 - 40.5	tot= 3	disease= 0	( 0.00 -0.67 )	conserved= 0	( 0.00 -1.19 )
chr 3	39.0 - 41.0	tot= 11	disease= 0	( 0.00 -0.67 )	conserved= 4	( 36.36 0.22 )
chr 3	39.5 - 41.5	tot= 14	disease= 0	( 0.00 -0.67 )	conserved= 5	( 35.71 0.20 )
chr 3	40.0 - 42.0	tot= 15	disease= 0	( 0.00 -0.67 )	conserved= 6	( 40.00 0.36 )
chr 3	40.5 - 42.5	tot= 13	disease= 0	( 0.00 -0.67 )	conserved= 6	( 46.15 0.60 )
chr 3	41.0 - 43.0	tot= 4	disease= 0	( 0.00 -0.67 )	conserved= 2	( 50.00 0.75 )
chr 3	41.5 - 43.5	tot= 1	disease= 0	( 0.00 -0.67 )	conserved= 1	(100.00 2.70 )
chr 3	42.0 - 44.0	tot= 0	disease= 0	( 0.00 -0.67 )	conserved= 0	( 0.00 -1.19 )
chr 3	42.5 - 44.5	tot= 0	disease= 0	( 0.00 -0.67 )	conserved= 0	( 0.00 -1.19 )
chr 3	43.0 - 45.0	tot= 0	disease= 0	( 0.00 -0.67 )	conserved= 0	( 0.00 -1.19 )
chr 3	43.5 - 45.5	tot= 1	disease= 0	( 0.00 -0.67 )	conserved= 0	( 0.00 -1.19 )
chr 3	44.0 - 46.0	tot= 1	disease= 0	( 0.00 -0.67 )	conserved= 0	( 0.00 -1.19 )
chr 3	44.5 - 46.5	tot= 1	disease= 0	( 0.00 -0.67 )	conserved= 0	( 0.00 -1.19 )
chr 3	45.0 - 47.0	tot= 1	disease= 0	( 0.00 -0.67 )	conserved= 0	( 0.00 -1.19 )
chr 3	45.5 - 47.5	tot= 1	disease= 0	( 0.00 -0.67 )	conserved= 0	( 0.00 -1.19 )
chr 3	46.0 - 48.0	tot= 1	disease= 0	( 0.00 -0.67 )	conserved= 0	( 0.00 -1.19 )
chr 3	46.5 - 48.5	tot= 2	disease= 0	( 0.00 -0.67 )	conserved= 0	( 0.00 -1.19 )
chr 3	47.0 - 49.0	tot= 2	disease= 0	( 0.00 -0.67 )	conserved= 0	( 0.00 -1.19 )
chr 3	47.5 - 49.5	tot= 1	disease= 0	( 0.00 -0.67 )	conserved= 0	( 0.00 -1.19 )
chr 3	48.0 - 50.0	tot= 2	disease= 0	( 0.00 -0.67 )	conserved= 0	( 0.00 -1.19 )
chr 3	48.5 - 50.5	tot= 2	disease= 0	( 0.00 -0.67 )	conserved= 1	( 50.00 0.75 )
chr 3	49.0 - 51.0	tot= 2	disease= 0	( 0.00 -0.67 )	conserved= 1	( 50.00 0.75 )
chr 3	49.5 - 51.5	tot= 12	disease= 0	( 0.00 -0.67 )	conserved= 9	( 75.00 1.72 )
chr 3	50.0 - 52.0	tot= 11	disease= 0	( 0.00 -0.67 )	conserved= 9	( 81.82 1.99 )
chr 3	50.5 - 52.5	tot= 11	disease= 1	( 9.09 0.13 )	conserved= 8	( 72.73 1.64 )
chr 3	51.0 - 53.0	tot= 13	disease= 1	( 7.69 0.01 )	conserved= 8	( 61.54 1.20 )
chr 3	51.5 - 53.5	tot= 7	disease= 2	( 28.57 1.86 )	conserved= 0	( 0.00 -1.19 )
chr 3	52.0 - 54.0	tot= 11	disease= 2	( 18.18 0.94 )	conserved= 0	( 0.00 -1.19 )
chr 3	52.5 - 54.5	tot= 12	disease= 1	( 8.33 0.07 )	conserved= 0	( 0.00 -1.19 )
chr 3	53.0 - 55.0	tot= 20	disease= 3	( 15.00 0.66 )	conserved= 6	( 30.00 -0.02 )
chr 3	53.5 - 55.5	tot= 19	disease= 2	( 10.53 0.26 )	conserved= 6	( 31.58 0.04 )
chr 3	54.0 - 56.0	tot= 16	disease= 2	( 12.50 0.44 )	conserved= 6	( 37.50 0.27 )
chr 3	54.5 - 56.5	tot= 14	disease= 2	( 14.29 0.59 )	conserved= 6	( 42.86 0.48 )
chr 3	55.0 - 57.0	tot= 5	disease= 0	( 0.00 -0.67 )	conserved= 0	( 0.00 -1.19 )
chr 3	55.5 - 57.5	tot= 7	disease= 0	( 0.00 -0.67 )	conserved= 4	( 57.14 1.03 )
chr 3	56.0 - 58.0	tot= 8	disease= 0	( 0.00 -0.67 )	conserved= 6	( 75.00 1.72 )
chr 3	56.5 - 58.5	tot= 14	disease= 0	( 0.00 -0.67 )	conserved= 11	( 78.57 1.86 )
chr 3	57.0 - 59.0	tot= 19	disease= 0	( 0.00 -0.67 )	conserved= 14	( 73.68 1.67 )
chr 3	57.5 - 59.5	tot= 17	disease= 1	( 5.88 -0.15 )	conserved= 11	( 64.71 1.32 )
chr 3	58.0 - 60.0	tot= 19	disease= 1	( 5.26 -0.21 )	conserved= 10	( 52.63 0.86 )
chr 3	58.5 - 60.5	tot= 14	disease= 1	( 7.14 -0.04 )	conserved= 6	( 42.86 0.48 )
chr 3	59.0 - 61.0	tot= 9	disease= 1	( 11.11 0.31 )	conserved= 4	( 44.44 0.54 )
chr 3	59.5 - 61.5	tot= 8	disease= 0	( 0.00 -0.67 )	conserved= 5	( 62.50 1.24 )
chr 3	60.0 - 62.0	tot= 4	disease= 0	( 0.00 -0.67 )	conserved= 4	(100.00 2.70 )
chr 3	60.5 - 62.5	tot= 6	disease= 0	( 0.00 -0.67 )	conserved= 6	(100.00 2.70 )
chr 3	61.0 - 63.0	tot= 5	disease= 0	( 0.00 -0.67 )	conserved= 5	(100.00 2.70 )
chr 3	61.5 - 63.5	tot= 4	disease= 1	( 25.00 1.54 )	conserved= 4	(100.00 2.70 )
chr 3	62.0 - 64.0	tot= 9	disease= 2	( 22.22 1.30 )	conserved= 8	( 88.89 2.26 )
chr 3	62.5 - 64.5	tot= 9	disease= 2	( 22.22 1.30 )	conserved= 5	( 55.56 0.97 )
chr 3	63.0 - 65.0	tot= 11	disease= 2	( 18.18 0.94 )	conserved= 6	( 54.55 0.93 )
chr 3	63.5 - 65.5	tot= 14	disease= 1	( 7.14 -0.04 )	conserved= 6	( 42.86 0.48 )
chr 3	64.0 - 66.0	tot= 11	disease= 0	( 0.00 -0.67 )	conserved= 3	( 27.27 -0.13 )
chr 3	64.5 - 66.5	tot= 9	disease= 0	( 0.00 -0.67 )	conserved= 4	( 44.44 0.54 )
chr 3	65.0 - 67.0	tot= 9	disease= 0	( 0.00 -0.67 )	conserved= 4	( 44.44 0.54 )
chr 3	65.5 - 67.5	tot= 10	disease= 1	( 10.00 0.21 )	conserved= 7	( 70.00 1.53 )
chr 3	66.0 - 68.0	tot= 9	disease= 1	( 11.11 0.31 )	conserved= 6	( 66.67 1.40 )
chr 3	66.5 - 68.5	tot= 11	disease= 1	( 9.09 0.13 )	conserved= 5	( 45.45 0.58 )
chr 3	67.0 - 69.0	tot= 14	disease= 1	( 7.14 -0.04 )	conserved= 7	( 50.00 0.75 )
chr 3	67.5 - 69.5	tot= 12	disease= 0	( 0.00 -0.67 )	conserved= 3	( 25.00 -0.22 )
chr 3	68.0 - 70.0	tot= 15	disease= 0	( 0.00 -0.67 )	conserved= 4	( 26.67 -0.15 )
chr 3	68.5 - 70.5	tot= 12	disease= 0	( 0.00 -0.67 )	conserved= 4	( 33.33 0.11 )
chr 3	69.0 - 71.0	tot= 7	disease= 0	( 0.00 -0.67 )	conserved= 1	( 14.29 -0.63 )
chr 3	69.5 - 71.5	tot= 4	disease= 0	( 0.00 -0.67 )	conserved= 1	( 25.00 -0.22 )
chr 3	70.0 - 72.0	tot= 0	disease= 0	( 0.00 -0.67 )	conserved= 0	( 0.00 -1.19 )
chr 3	70.5 - 72.5	tot= 0	disease= 0	( 0.00 -0.67 )	conserved= 0	( 0.00 -1.19 )
chr 3	71.0 - 73.0	tot= 2	disease= 0	( 0.00 -0.67 )	conserved= 2	(100.00 2.70 )
chr 3	71.5 - 73.5	tot= 3	disease= 1	( 33.33 2.28 )	conserved= 3	(100.00 2.70 )
chr 3	72.0 - 74.0	tot= 3	disease= 1	( 33.33 2.28 )	conserved= 3	(100.00 2.70 )
chr 3	72.5 - 74.5	tot= 3	disease= 1	( 33.33 2.28 )	conserved= 3	(100.00 2.70 )
chr 3	73.0 - 75.0	tot= 2	disease= 1	( 50.00 3.76 )	conserved= 2	(100.00 2.70 )
chr 3	73.5 - 75.5	tot= 4	disease= 2	( 50.00 3.76 )	conserved= 4	(100.00 2.70 )
chr 3	74.0 - 76.0	tot= 6	disease= 2	( 33.33 2.28 )	conserved= 4	( 66.67 1.40 )
chr 3	74.5 - 76.5	tot= 6	disease= 2	( 33.33 2.28 )	conserved= 4	( 66.67 1.40 )
chr 3	75.0 - 77.0	tot= 5	disease= 2	( 40.00 2.87 )	conserved= 3	( 60.00 1.14 )
chr 3	75.5 - 77.5	tot= 2	disease= 0	( 0.00 -0.67 )	conserved= 0	( 0.00 -1.19 )
chr 3	76.0 - 78.0	tot= 0	disease= 0	( 0.00 -0.67 )	conserved= 0	( 0.00 -1.19 )
chr 3	76.5 - 78.5	tot= 0	disease= 0	( 0.00 -0.67 )	conserved= 0	( 0.00 -1.19 )
chr 3	77.0 - 79.0	tot= 2	disease= 0	( 0.00 -0.67 )	conserved= 0	( 0.00 -1.19 )
chr 3	77.5 - 79.5	tot= 8	disease= 1	( 12.50 0.44 )	conserved= 1	( 12.50 -0.70 )
chr 3	78.0 - 80.0	tot= 10	disease= 1	( 10.00 0.21 )	conserved= 1	( 10.00 -0.80 )
chr 3	78.5 - 80.5	tot= 11	disease= 1	( 9.09 0.13 )	conserved= 1	( 9.09 -0.84 )
chr 3	79.0 - 81.0	tot= 11	disease= 2	( 18.18 0.94 )	conserved= 2	( 18.18 -0.48 )
chr 3	79.5 - 81.5	tot= 5	disease= 1	( 20.00 1.10 )	conserved= 1	( 20.00 -0.41 )
chr 3	80.0 - 82.0	tot= 9	disease= 1	( 11.11 0.31 )	conserved= 3	( 33.33 0.11 )
chr 3	80.5 - 82.5	tot= 10	disease= 1	( 10.00 0.21 )	conserved= 3	( 30.00 -0.02 )
chr 3	81.0 - 83.0	tot= 14	disease= 3	( 21.43 1.23 )	conserved= 2	( 14.29 -0.63 )
chr 3	81.5 - 83.5	tot= 14	disease= 3	( 21.43 1.23 )	conserved= 2	( 14.29 -0.63 )
chr 3	82.0 - 84.0	tot= 13	disease= 4	( 30.77 2.05 )	conserved= 3	( 23.08 -0.29 )
chr 3	82.5 - 84.5	tot= 15	disease= 4	( 26.67 1.69 )	conserved= 5	( 33.33 0.11 )
chr 3	83.0 - 85.0	tot= 10	disease= 1	( 10.00 0.21 )	conserved= 5	( 50.00 0.75 )
chr 3	83.5 - 85.5	tot= 12	disease= 1	( 8.33 0.07 )	conserved= 5	( 41.67 0.43 )
chr 3	84.0 - 86.0	tot= 12	disease= 0	( 0.00 -0.67 )	conserved= 2	( 16.67 -0.54 )
chr 3	84.5 - 86.5	tot= 10	disease= 0	( 0.00 -0.67 )	conserved= 0	( 0.00 -1.19 )
chr 3	85.0 - 87.0	tot= 13	disease= 0	( 0.00 -0.67 )	conserved= 0	( 0.00 -1.19 )
chr 3	85.5 - 87.5	tot= 17	disease= 0	( 0.00 -0.67 )	conserved= 1	( 5.88 -0.96 )
chr 3	86.0 - 88.0	tot= 32	disease= 2	( 6.25 -0.12 )	conserved= 10	( 31.25 0.02 )
chr 3	86.5 - 88.5	tot= 52	disease= 3	( 5.77 -0.16 )	conserved= 21	( 40.38 0.38 )
chr 3	87.0 - 89.0	tot= 64	disease= 4	( 6.25 -0.12 )	conserved= 25	( 39.06 0.33 )
chr 3	87.5 - 89.5	tot= 81	disease= 5	( 6.17 -0.12 )	conserved= 34	( 41.98 0.44 )
chr 3	88.0 - 90.0	tot= 74	disease= 5	( 6.76 -0.07 )	conserved= 31	( 41.89 0.44 )
chr 3	88.5 - 90.5	tot= 76	disease= 4	( 5.26 -0.21 )	conserved= 41	( 53.95 0.91 )
chr 3	89.0 - 91.0	tot= 61	disease= 3	( 4.92 -0.24 )	conserved= 38	( 62.30 1.23 )
chr 3	89.5 - 91.5	tot= 38	disease= 2	( 5.26 -0.21 )	conserved= 28	( 73.68 1.67 )
chr 3	90.0 - 92.0	tot= 29	disease= 1	( 3.45 -0.37 )	conserved= 24	( 82.76 2.03 )
chr 3	90.5 - 92.5	tot= 26	disease= 1	( 3.85 -0.33 )	conserved= 4	( 15.38 -0.59 )
chr 3	91.0 - 93.0	tot= 42	disease= 1	( 2.38 -0.46 )	conserved= 3	( 7.14 -0.91 )
chr 3	91.5 - 93.5	tot= 49	disease= 1	( 2.04 -0.49 )	conserved= 3	( 6.12 -0.95 )
chr 3	92.0 - 94.0	tot= 51	disease= 0	( 0.00 -0.67 )	conserved= 1	( 1.96 -1.11 )
chr 3	92.5 - 94.5	tot= 42	disease= 0	( 0.00 -0.67 )	conserved= 10	( 23.81 -0.26 )
chr 3	93.0 - 95.0	tot= 41	disease= 1	( 2.44 -0.46 )	conserved= 23	( 56.10 0.99 )
chr 3	93.5 - 95.5	tot= 52	disease= 3	( 5.77 -0.16 )	conserved= 32	( 61.54 1.20 )
chr 3	94.0 - 96.0	tot= 62	disease= 4	( 6.45 -0.10 )	conserved= 43	( 69.35 1.50 )
chr 3	94.5 - 96.5	tot= 71	disease= 5	( 7.04 -0.05 )	conserved= 37	( 52.11 0.83 )
chr 3	95.0 - 97.0	tot= 65	disease= 6	( 9.23 0.15 )	conserved= 29	( 44.62 0.54 )
chr 3	95.5 - 97.5	tot= 53	disease= 4	( 7.55 -0.00 )	conserved= 21	( 39.62 0.35 )
chr 3	96.0 - 98.0	tot= 41	disease= 4	( 9.76 0.19 )	conserved= 11	( 26.83 -0.15 )
chr 3	96.5 - 98.5	tot= 26	disease= 6	( 23.08 1.37 )	conserved= 9	( 34.62 0.16 )
chr 3	97.0 - 99.0	tot= 22	disease= 8	( 36.36 2.55 )	conserved= 5	( 22.73 -0.31 )
chr 3	97.5 - 99.5	tot= 17	disease= 8	( 47.06 3.50 )	conserved= 4	( 23.53 -0.28 )
chr 3	98.0 - 100.0	tot= 16	disease= 7	( 43.75 3.20 )	conserved= 4	( 25.00 -0.22 )
chr 3	98.5 - 100.5	tot= 13	disease= 4	( 30.77 2.05 )	conserved= 2	( 15.38 -0.59 )
chr 3	99.0 - 101.0	tot= 11	disease= 0	( 0.00 -0.67 )	conserved= 4	( 36.36 0.22 )
chr 3	99.5 - 101.5	tot= 13	disease= 0	( 0.00 -0.67 )	conserved= 6	( 46.15 0.60 )
chr 3	100.0 - 102.0	tot= 15	disease= 1	( 6.67 -0.08 )	conserved= 8	( 53.33 0.88 )
chr 3	100.5 - 102.5	tot= 13	disease= 2	( 15.38 0.69 )	conserved= 8	( 61.54 1.20 )
chr 3	101.0 - 103.0	tot= 19	disease= 4	( 21.05 1.19 )	conserved= 12	( 63.16 1.26 )
chr 3	101.5 - 103.5	tot= 18	disease= 4	( 22.22 1.30 )	conserved= 10	( 55.56 0.97 )
chr 3	102.0 - 104.0	tot= 22	disease= 4	( 18.18 0.94 )	conserved= 13	( 59.09 1.11 )
chr 3	102.5 - 104.5	tot= 24	disease= 4	( 16.67 0.80 )	conserved= 13	( 54.17 0.91 )
chr 3	103.0 - 105.0	tot= 23	disease= 2	( 8.70 0.10 )	conserved= 9	( 39.13 0.33 )
chr 3	103.5 - 105.5	tot= 24	disease= 2	( 8.33 0.07 )	conserved= 10	( 41.67 0.43 )
chr 3	104.0 - 106.0	tot= 27	disease= 1	( 3.70 -0.34 )	conserved= 10	( 37.04 0.25 )
chr 3	104.5 - 106.5	tot= 31	disease= 0	( 0.00 -0.67 )	conserved= 11	( 35.48 0.19 )
chr 3	105.0 - 107.0	tot= 30	disease= 0	( 0.00 -0.67 )	conserved= 8	( 26.67 -0.15 )
chr 3	105.5 - 107.5	tot= 37	disease= 1	( 2.70 -0.43 )	conserved= 9	( 24.32 -0.24 )
chr 3	106.0 - 108.0	tot= 42	disease= 2	( 4.76 -0.25 )	conserved= 8	( 19.05 -0.45 )
chr 3	106.5 - 108.5	tot= 51	disease= 2	( 3.92 -0.32 )	conserved= 15	( 29.41 -0.05 )
chr 3	107.0 - 109.0	tot= 52	disease= 2	( 3.85 -0.33 )	conserved= 18	( 34.62 0.16 )
chr 3	107.5 - 109.5	tot= 43	disease= 1	( 2.33 -0.47 )	conserved= 16	( 37.21 0.26 )
chr 3	108.0 - 110.0	tot= 27	disease= 0	( 0.00 -0.67 )	conserved= 12	( 44.44 0.54 )
chr 3	108.5 - 110.5	tot= 12	disease= 0	( 0.00 -0.67 )	conserved= 4	( 33.33 0.11 )
chr 3	109.0 - 111.0	tot= 3	disease= 0	( 0.00 -0.67 )	conserved= 1	( 33.33 0.11 )
chr 3	109.5 - 111.5	tot= 2	disease= 0	( 0.00 -0.67 )	conserved= 1	( 50.00 0.75 )
chr 3	110.0 - 112.0	tot= 1	disease= 0	( 0.00 -0.67 )	conserved= 0	( 0.00 -1.19 )
chr 3	110.5 - 112.5	tot= 0	disease= 0	( 0.00 -0.67 )	conserved= 0	( 0.00 -1.19 )
chr 3	111.0 - 113.0	tot= 0	disease= 0	( 0.00 -0.67 )	conserved= 0	( 0.00 -1.19 )
chr 3	111.5 - 113.5	tot= 3	disease= 0	( 0.00 -0.67 )	conserved= 1	( 33.33 0.11 )
chr 3	112.0 - 114.0	tot= 4	disease= 1	( 25.00 1.54 )	conserved= 1	( 25.00 -0.22 )
chr 3	112.5 - 114.5	tot= 4	disease= 1	( 25.00 1.54 )	conserved= 1	( 25.00 -0.22 )
chr 3	113.0 - 115.0	tot= 5	disease= 1	( 20.00 1.10 )	conserved= 1	( 20.00 -0.41 )
chr 3	113.5 - 115.5	tot= 4	disease= 1	( 25.00 1.54 )	conserved= 0	( 0.00 -1.19 )
chr 3	114.0 - 116.0	tot= 10	disease= 0	( 0.00 -0.67 )	conserved= 5	( 50.00 0.75 )
chr 3	114.5 - 116.5	tot= 18	disease= 2	( 11.11 0.31 )	conserved= 12	( 66.67 1.40 )
chr 3	115.0 - 117.0	tot= 20	disease= 2	( 10.00 0.21 )	conserved= 13	( 65.00 1.34 )
chr 3	115.5 - 117.5	tot= 21	disease= 2	( 9.52 0.17 )	conserved= 13	( 61.90 1.22 )
chr 3	116.0 - 118.0	tot= 14	disease= 2	( 14.29 0.59 )	conserved= 8	( 57.14 1.03 )
chr 3	116.5 - 118.5	tot= 8	disease= 1	( 12.50 0.44 )	conserved= 1	( 12.50 -0.70 )
chr 3	117.0 - 119.0	tot= 5	disease= 1	( 20.00 1.10 )	conserved= 0	( 0.00 -1.19 )
chr 3	117.5 - 119.5	tot= 3	disease= 1	( 33.33 2.28 )	conserved= 0	( 0.00 -1.19 )
chr 3	118.0 - 120.0	tot= 3	disease= 1	( 33.33 2.28 )	conserved= 0	( 0.00 -1.19 )
chr 3	118.5 - 120.5	tot= 1	disease= 0	( 0.00 -0.67 )	conserved= 0	( 0.00 -1.19 )
chr 3	119.0 - 121.0	tot= 4	disease= 0	( 0.00 -0.67 )	conserved= 0	( 0.00 -1.19 )
chr 3	119.5 - 121.5	tot= 10	disease= 1	( 10.00 0.21 )	conserved= 2	( 20.00 -0.41 )
chr 3	120.0 - 122.0	tot= 15	disease= 3	( 20.00 1.10 )	conserved= 4	( 26.67 -0.15 )
chr 3	120.5 - 122.5	tot= 18	disease= 3	( 16.67 0.80 )	conserved= 5	( 27.78 -0.11 )
chr 3	121.0 - 123.0	tot= 21	disease= 3	( 14.29 0.59 )	conserved= 11	( 52.38 0.85 )
chr 3	121.5 - 123.5	tot= 17	disease= 3	( 17.65 0.89 )	conserved= 9	( 52.94 0.87 )
chr 3	122.0 - 124.0	tot= 12	disease= 1	( 8.33 0.07 )	conserved= 7	( 58.33 1.08 )
chr 3	122.5 - 124.5	tot= 13	disease= 1	( 7.69 0.01 )	conserved= 6	( 46.15 0.60 )
chr 3	123.0 - 125.0	tot= 7	disease= 1	( 14.29 0.59 )	conserved= 0	( 0.00 -1.19 )
chr 3	123.5 - 125.5	tot= 5	disease= 0	( 0.00 -0.67 )	conserved= 0	( 0.00 -1.19 )
chr 3	124.0 - 126.0	tot= 6	disease= 0	( 0.00 -0.67 )	conserved= 0	( 0.00 -1.19 )
chr 3	124.5 - 126.5	tot= 4	disease= 0	( 0.00 -0.67 )	conserved= 0	( 0.00 -1.19 )
chr 3	125.0 - 127.0	tot= 4	disease= 0	( 0.00 -0.67 )	conserved= 0	( 0.00 -1.19 )
chr 3	125.5 - 127.5	tot= 9	disease= 1	( 11.11 0.31 )	conserved= 3	( 33.33 0.11 )
chr 3	126.0 - 128.0	tot= 11	disease= 1	( 9.09 0.13 )	conserved= 4	( 36.36 0.22 )
chr 3	126.5 - 128.5	tot= 9	disease= 1	( 11.11 0.31 )	conserved= 4	( 44.44 0.54 )
chr 3	127.0 - 129.0	tot= 11	disease= 2	( 18.18 0.94 )	conserved= 4	( 36.36 0.22 )
chr 3	127.5 - 129.5	tot= 7	disease= 1	( 14.29 0.59 )	conserved= 2	( 28.57 -0.08 )
chr 3	128.0 - 130.0	tot= 13	disease= 1	( 7.69 0.01 )	conserved= 7	( 53.85 0.90 )
chr 3	128.5 - 130.5	tot= 16	disease= 1	( 6.25 -0.12 )	conserved= 7	( 43.75 0.51 )
chr 3	129.0 - 131.0	tot= 17	disease= 1	( 5.88 -0.15 )	conserved= 9	( 52.94 0.87 )
chr 3	129.5 - 131.5	tot= 17	disease= 1	( 5.88 -0.15 )	conserved= 9	( 52.94 0.87 )
chr 3	130.0 - 132.0	tot= 9	disease= 1	( 11.11 0.31 )	conserved= 3	( 33.33 0.11 )
chr 3	130.5 - 132.5	tot= 8	disease= 1	( 12.50 0.44 )	conserved= 3	( 37.50 0.27 )
chr 3	131.0 - 133.0	tot= 11	disease= 0	( 0.00 -0.67 )	conserved= 2	( 18.18 -0.48 )
chr 3	131.5 - 133.5	tot= 10	disease= 0	( 0.00 -0.67 )	conserved= 1	( 10.00 -0.80 )
chr 3	132.0 - 134.0	tot= 10	disease= 0	( 0.00 -0.67 )	conserved= 1	( 10.00 -0.80 )
chr 3	132.5 - 134.5	tot= 9	disease= 0	( 0.00 -0.67 )	conserved= 1	( 11.11 -0.76 )
chr 3	133.0 - 135.0	tot= 6	disease= 0	( 0.00 -0.67 )	conserved= 0	( 0.00 -1.19 )
chr 3	133.5 - 135.5	tot= 12	disease= 1	( 8.33 0.07 )	conserved= 2	( 16.67 -0.54 )
chr 3	134.0 - 136.0	tot= 13	disease= 1	( 7.69 0.01 )	conserved= 2	( 15.38 -0.59 )
chr 3	134.5 - 136.5	tot= 13	disease= 1	( 7.69 0.01 )	conserved= 2	( 15.38 -0.59 )
chr 3	135.0 - 137.0	tot= 10	disease= 1	( 10.00 0.21 )	conserved= 2	( 20.00 -0.41 )
chr 3	135.5 - 137.5	tot= 6	disease= 0	( 0.00 -0.67 )	conserved= 0	( 0.00 -1.19 )
chr 3	136.0 - 138.0	tot= 14	disease= 1	( 7.14 -0.04 )	conserved= 3	( 21.43 -0.36 )
chr 3	136.5 - 138.5	tot= 20	disease= 1	( 5.00 -0.23 )	conserved= 3	( 15.00 -0.61 )
chr 3	137.0 - 139.0	tot= 22	disease= 2	( 9.09 0.13 )	conserved= 4	( 18.18 -0.48 )
chr 3	137.5 - 139.5	tot= 19	disease= 2	( 10.53 0.26 )	conserved= 4	( 21.05 -0.37 )
chr 3	138.0 - 140.0	tot= 9	disease= 1	( 11.11 0.31 )	conserved= 1	( 11.11 -0.76 )
chr 3	138.5 - 140.5	tot= 2	disease= 1	( 50.00 3.76 )	conserved= 1	( 50.00 0.75 )
chr 3	139.0 - 141.0	tot= 1	disease= 0	( 0.00 -0.67 )	conserved= 0	( 0.00 -1.19 )
chr 3	139.5 - 141.5	tot= 2	disease= 0	( 0.00 -0.67 )	conserved= 0	( 0.00 -1.19 )
chr 3	140.0 - 142.0	tot= 4	disease= 1	( 25.00 1.54 )	conserved= 0	( 0.00 -1.19 )
chr 3	140.5 - 142.5	tot= 12	disease= 1	( 8.33 0.07 )	conserved= 1	( 8.33 -0.87 )
chr 3	141.0 - 143.0	tot= 12	disease= 1	( 8.33 0.07 )	conserved= 1	( 8.33 -0.87 )
chr 3	141.5 - 143.5	tot= 11	disease= 1	( 9.09 0.13 )	conserved= 1	( 9.09 -0.84 )
chr 3	142.0 - 144.0	tot= 10	disease= 0	( 0.00 -0.67 )	conserved= 1	( 10.00 -0.80 )
chr 3	142.5 - 144.5	tot= 8	disease= 0	( 0.00 -0.67 )	conserved= 3	( 37.50 0.27 )
chr 3	143.0 - 145.0	tot= 14	disease= 0	( 0.00 -0.67 )	conserved= 5	( 35.71 0.20 )
chr 3	143.5 - 145.5	tot= 17	disease= 0	( 0.00 -0.67 )	conserved= 8	( 47.06 0.64 )
chr 3	144.0 - 146.0	tot= 23	disease= 1	( 4.35 -0.29 )	conserved= 12	( 52.17 0.84 )
chr 3	144.5 - 146.5	tot= 27	disease= 1	( 3.70 -0.34 )	conserved= 12	( 44.44 0.54 )
chr 3	145.0 - 147.0	tot= 21	disease= 1	( 4.76 -0.25 )	conserved= 10	( 47.62 0.66 )
chr 3	145.5 - 147.5	tot= 18	disease= 1	( 5.56 -0.18 )	conserved= 7	( 38.89 0.32 )
chr 3	146.0 - 148.0	tot= 11	disease= 0	( 0.00 -0.67 )	conserved= 3	( 27.27 -0.13 )
chr 3	146.5 - 148.5	tot= 2	disease= 0	( 0.00 -0.67 )	conserved= 0	( 0.00 -1.19 )
chr 3	147.0 - 149.0	tot= 4	disease= 0	( 0.00 -0.67 )	conserved= 0	( 0.00 -1.19 )
chr 3	147.5 - 149.5	tot= 4	disease= 0	( 0.00 -0.67 )	conserved= 0	( 0.00 -1.19 )
chr 3	148.0 - 150.0	tot= 4	disease= 0	( 0.00 -0.67 )	conserved= 0	( 0.00 -1.19 )
chr 3	148.5 - 150.5	tot= 3	disease= 0	( 0.00 -0.67 )	conserved= 0	( 0.00 -1.19 )
chr 3	149.0 - 151.0	tot= 0	disease= 0	( 0.00 -0.67 )	conserved= 0	( 0.00 -1.19 )
chr 3	149.5 - 151.5	tot= 4	disease= 0	( 0.00 -0.67 )	conserved= 0	( 0.00 -1.19 )
chr 3	150.0 - 152.0	tot= 9	disease= 0	( 0.00 -0.67 )	conserved= 1	( 11.11 -0.76 )
chr 3	150.5 - 152.5	tot= 14	disease= 0	( 0.00 -0.67 )	conserved= 1	( 7.14 -0.91 )
chr 3	151.0 - 153.0	tot= 15	disease= 0	( 0.00 -0.67 )	conserved= 1	( 6.67 -0.93 )
chr 3	151.5 - 153.5	tot= 12	disease= 0	( 0.00 -0.67 )	conserved= 1	( 8.33 -0.87 )
chr 3	152.0 - 154.0	tot= 13	disease= 1	( 7.69 0.01 )	conserved= 1	( 7.69 -0.89 )
chr 3	152.5 - 154.5	tot= 13	disease= 1	( 7.69 0.01 )	conserved= 1	( 7.69 -0.89 )
chr 3	153.0 - 155.0	tot= 14	disease= 1	( 7.14 -0.04 )	conserved= 1	( 7.14 -0.91 )
chr 3	153.5 - 155.5	tot= 13	disease= 1	( 7.69 0.01 )	conserved= 1	( 7.69 -0.89 )
chr 3	154.0 - 156.0	tot= 7	disease= 0	( 0.00 -0.67 )	conserved= 0	( 0.00 -1.19 )
chr 3	154.5 - 156.5	tot= 3	disease= 0	( 0.00 -0.67 )	conserved= 0	( 0.00 -1.19 )
chr 3	155.0 - 157.0	tot= 2	disease= 0	( 0.00 -0.67 )	conserved= 0	( 0.00 -1.19 )
chr 3	155.5 - 157.5	tot= 4	disease= 0	( 0.00 -0.67 )	conserved= 0	( 0.00 -1.19 )
chr 3	156.0 - 158.0	tot= 10	disease= 1	( 10.00 0.21 )	conserved= 1	( 10.00 -0.80 )
chr 3	156.5 - 158.5	tot= 9	disease= 1	( 11.11 0.31 )	conserved= 1	( 11.11 -0.76 )
chr 3	157.0 - 159.0	tot= 8	disease= 1	( 12.50 0.44 )	conserved= 1	( 12.50 -0.70 )
chr 3	157.5 - 159.5	tot= 8	disease= 2	( 25.00 1.54 )	conserved= 1	( 12.50 -0.70 )
chr 3	158.0 - 160.0	tot= 3	disease= 1	( 33.33 2.28 )	conserved= 0	( 0.00 -1.19 )
chr 3	158.5 - 160.5	tot= 3	disease= 1	( 33.33 2.28 )	conserved= 0	( 0.00 -1.19 )
chr 4	0.0 - 2.0	tot= 0	disease= 0	( 0.00 -0.67 )	conserved= 0	( 0.00 -1.19 )
chr 4	0.5 - 2.5	tot= 0	disease= 0	( 0.00 -0.67 )	conserved= 0	( 0.00 -1.19 )
chr 4	1.0 - 3.0	tot= 0	disease= 0	( 0.00 -0.67 )	conserved= 0	( 0.00 -1.19 )
chr 4	1.5 - 3.5	tot= 3	disease= 0	( 0.00 -0.67 )	conserved= 0	( 0.00 -1.19 )
chr 4	2.0 - 4.0	tot= 12	disease= 1	( 8.33 0.07 )	conserved= 3	( 25.00 -0.22 )
chr 4	2.5 - 4.5	tot= 13	disease= 1	( 7.69 0.01 )	conserved= 4	( 30.77 0.01 )
chr 4	3.0 - 5.0	tot= 14	disease= 1	( 7.14 -0.04 )	conserved= 5	( 35.71 0.20 )
chr 4	3.5 - 5.5	tot= 11	disease= 1	( 9.09 0.13 )	conserved= 5	( 45.45 0.58 )
chr 4	4.0 - 6.0	tot= 3	disease= 0	( 0.00 -0.67 )	conserved= 3	(100.00 2.70 )
chr 4	4.5 - 6.5	tot= 6	disease= 0	( 0.00 -0.67 )	conserved= 6	(100.00 2.70 )
chr 4	5.0 - 7.0	tot= 6	disease= 0	( 0.00 -0.67 )	conserved= 6	(100.00 2.70 )
chr 4	5.5 - 7.5	tot= 6	disease= 0	( 0.00 -0.67 )	conserved= 6	(100.00 2.70 )
chr 4	6.0 - 8.0	tot= 5	disease= 0	( 0.00 -0.67 )	conserved= 5	(100.00 2.70 )
chr 4	6.5 - 8.5	tot= 3	disease= 0	( 0.00 -0.67 )	conserved= 2	( 66.67 1.40 )
chr 4	7.0 - 9.0	tot= 3	disease= 0	( 0.00 -0.67 )	conserved= 1	( 33.33 0.11 )
chr 4	7.5 - 9.5	tot= 5	disease= 0	( 0.00 -0.67 )	conserved= 2	( 40.00 0.36 )
chr 4	8.0 - 10.0	tot= 6	disease= 0	( 0.00 -0.67 )	conserved= 2	( 33.33 0.11 )
chr 4	8.5 - 10.5	tot= 4	disease= 0	( 0.00 -0.67 )	conserved= 1	( 25.00 -0.22 )
chr 4	9.0 - 11.0	tot= 6	disease= 0	( 0.00 -0.67 )	conserved= 2	( 33.33 0.11 )
chr 4	9.5 - 11.5	tot= 10	disease= 0	( 0.00 -0.67 )	conserved= 4	( 40.00 0.36 )
chr 4	10.0 - 12.0	tot= 15	disease= 1	( 6.67 -0.08 )	conserved= 5	( 33.33 0.11 )
chr 4	10.5 - 12.5	tot= 18	disease= 1	( 5.56 -0.18 )	conserved= 5	( 27.78 -0.11 )
chr 4	11.0 - 13.0	tot= 16	disease= 1	( 6.25 -0.12 )	conserved= 4	( 25.00 -0.22 )
chr 4	11.5 - 13.5	tot= 10	disease= 1	( 10.00 0.21 )	conserved= 1	( 10.00 -0.80 )
chr 4	12.0 - 14.0	tot= 5	disease= 0	( 0.00 -0.67 )	conserved= 0	( 0.00 -1.19 )
chr 4	12.5 - 14.5	tot= 3	disease= 0	( 0.00 -0.67 )	conserved= 0	( 0.00 -1.19 )
chr 4	13.0 - 15.0	tot= 6	disease= 0	( 0.00 -0.67 )	conserved= 4	( 66.67 1.40 )
chr 4	13.5 - 15.5	tot= 7	disease= 0	( 0.00 -0.67 )	conserved= 4	( 57.14 1.03 )
chr 4	14.0 - 16.0	tot= 10	disease= 0	( 0.00 -0.67 )	conserved= 6	( 60.00 1.14 )
chr 4	14.5 - 16.5	tot= 10	disease= 0	( 0.00 -0.67 )	conserved= 6	( 60.00 1.14 )
chr 4	15.0 - 17.0	tot= 6	disease= 0	( 0.00 -0.67 )	conserved= 2	( 33.33 0.11 )
chr 4	15.5 - 17.5	tot= 5	disease= 0	( 0.00 -0.67 )	conserved= 2	( 40.00 0.36 )
chr 4	16.0 - 18.0	tot= 2	disease= 0	( 0.00 -0.67 )	conserved= 0	( 0.00 -1.19 )
chr 4	16.5 - 18.5	tot= 1	disease= 0	( 0.00 -0.67 )	conserved= 0	( 0.00 -1.19 )
chr 4	17.0 - 19.0	tot= 2	disease= 0	( 0.00 -0.67 )	conserved= 0	( 0.00 -1.19 )
chr 4	17.5 - 19.5	tot= 4	disease= 1	( 25.00 1.54 )	conserved= 1	( 25.00 -0.22 )
chr 4	18.0 - 20.0	tot= 10	disease= 2	( 20.00 1.10 )	conserved= 3	( 30.00 -0.02 )
chr 4	18.5 - 20.5	tot= 11	disease= 2	( 18.18 0.94 )	conserved= 3	( 27.27 -0.13 )
chr 4	19.0 - 21.0	tot= 10	disease= 2	( 20.00 1.10 )	conserved= 3	( 30.00 -0.02 )
chr 4	19.5 - 21.5	tot= 8	disease= 1	( 12.50 0.44 )	conserved= 2	( 25.00 -0.22 )
chr 4	20.0 - 22.0	tot= 9	disease= 0	( 0.00 -0.67 )	conserved= 1	( 11.11 -0.76 )
chr 4	20.5 - 22.5	tot= 10	disease= 0	( 0.00 -0.67 )	conserved= 1	( 10.00 -0.80 )
chr 4	21.0 - 23.0	tot= 11	disease= 0	( 0.00 -0.67 )	conserved= 1	( 9.09 -0.84 )
chr 4	21.5 - 23.5	tot= 11	disease= 0	( 0.00 -0.67 )	conserved= 1	( 9.09 -0.84 )
chr 4	22.0 - 24.0	tot= 3	disease= 0	( 0.00 -0.67 )	conserved= 0	( 0.00 -1.19 )
chr 4	22.5 - 24.5	tot= 2	disease= 0	( 0.00 -0.67 )	conserved= 0	( 0.00 -1.19 )
chr 4	23.0 - 25.0	tot= 5	disease= 0	( 0.00 -0.67 )	conserved= 1	( 20.00 -0.41 )
chr 4	23.5 - 25.5	tot= 7	disease= 0	( 0.00 -0.67 )	conserved= 2	( 28.57 -0.08 )
chr 4	24.0 - 26.0	tot= 8	disease= 0	( 0.00 -0.67 )	conserved= 2	( 25.00 -0.22 )
chr 4	24.5 - 26.5	tot= 9	disease= 0	( 0.00 -0.67 )	conserved= 2	( 22.22 -0.33 )
chr 4	25.0 - 27.0	tot= 5	disease= 0	( 0.00 -0.67 )	conserved= 1	( 20.00 -0.41 )
chr 4	25.5 - 27.5	tot= 3	disease= 0	( 0.00 -0.67 )	conserved= 0	( 0.00 -1.19 )
chr 4	26.0 - 28.0	tot= 2	disease= 0	( 0.00 -0.67 )	conserved= 0	( 0.00 -1.19 )
chr 4	26.5 - 28.5	tot= 0	disease= 0	( 0.00 -0.67 )	conserved= 0	( 0.00 -1.19 )
chr 4	27.0 - 29.0	tot= 1	disease= 0	( 0.00 -0.67 )	conserved= 0	( 0.00 -1.19 )
chr 4	27.5 - 29.5	tot= 1	disease= 0	( 0.00 -0.67 )	conserved= 0	( 0.00 -1.19 )
chr 4	28.0 - 30.0	tot= 1	disease= 0	( 0.00 -0.67 )	conserved= 0	( 0.00 -1.19 )
chr 4	28.5 - 30.5	tot= 1	disease= 0	( 0.00 -0.67 )	conserved= 0	( 0.00 -1.19 )
chr 4	29.0 - 31.0	tot= 0	disease= 0	( 0.00 -0.67 )	conserved= 0	( 0.00 -1.19 )
chr 4	29.5 - 31.5	tot= 0	disease= 0	( 0.00 -0.67 )	conserved= 0	( 0.00 -1.19 )
chr 4	30.0 - 32.0	tot= 0	disease= 0	( 0.00 -0.67 )	conserved= 0	( 0.00 -1.19 )
chr 4	30.5 - 32.5	tot= 2	disease= 0	( 0.00 -0.67 )	conserved= 0	( 0.00 -1.19 )
chr 4	31.0 - 33.0	tot= 7	disease= 0	( 0.00 -0.67 )	conserved= 5	( 71.43 1.59 )
chr 4	31.5 - 33.5	tot= 15	disease= 0	( 0.00 -0.67 )	conserved= 12	( 80.00 1.92 )
chr 4	32.0 - 34.0	tot= 15	disease= 0	( 0.00 -0.67 )	conserved= 12	( 80.00 1.92 )
chr 4	32.5 - 34.5	tot= 16	disease= 0	( 0.00 -0.67 )	conserved= 12	( 75.00 1.72 )
chr 4	33.0 - 35.0	tot= 20	disease= 0	( 0.00 -0.67 )	conserved= 14	( 70.00 1.53 )
chr 4	33.5 - 35.5	tot= 14	disease= 0	( 0.00 -0.67 )	conserved= 9	( 64.29 1.31 )
chr 4	34.0 - 36.0	tot= 15	disease= 0	( 0.00 -0.67 )	conserved= 9	( 60.00 1.14 )
chr 4	34.5 - 36.5	tot= 12	disease= 0	( 0.00 -0.67 )	conserved= 9	( 75.00 1.72 )
chr 4	35.0 - 37.0	tot= 3	disease= 0	( 0.00 -0.67 )	conserved= 2	( 66.67 1.40 )
chr 4	35.5 - 37.5	tot= 1	disease= 0	( 0.00 -0.67 )	conserved= 0	( 0.00 -1.19 )
chr 4	36.0 - 38.0	tot= 0	disease= 0	( 0.00 -0.67 )	conserved= 0	( 0.00 -1.19 )
chr 4	36.5 - 38.5	tot= 0	disease= 0	( 0.00 -0.67 )	conserved= 0	( 0.00 -1.19 )
chr 4	37.0 - 39.0	tot= 0	disease= 0	( 0.00 -0.67 )	conserved= 0	( 0.00 -1.19 )
chr 4	37.5 - 39.5	tot= 1	disease= 0	( 0.00 -0.67 )	conserved= 0	( 0.00 -1.19 )
chr 4	38.0 - 40.0	tot= 1	disease= 0	( 0.00 -0.67 )	conserved= 0	( 0.00 -1.19 )
chr 4	38.5 - 40.5	tot= 7	disease= 0	( 0.00 -0.67 )	conserved= 1	( 14.29 -0.63 )
chr 4	39.0 - 41.0	tot= 16	disease= 2	( 12.50 0.44 )	conserved= 10	( 62.50 1.24 )
chr 4	39.5 - 41.5	tot= 27	disease= 3	( 11.11 0.31 )	conserved= 12	( 44.44 0.54 )
chr 4	40.0 - 42.0	tot= 37	disease= 4	( 10.81 0.29 )	conserved= 15	( 40.54 0.39 )
chr 4	40.5 - 42.5	tot= 31	disease= 4	( 12.90 0.47 )	conserved= 14	( 45.16 0.56 )
chr 4	41.0 - 43.0	tot= 41	disease= 3	( 7.32 -0.02 )	conserved= 9	( 21.95 -0.34 )
chr 4	41.5 - 43.5	tot= 40	disease= 2	( 5.00 -0.23 )	conserved= 14	( 35.00 0.17 )
chr 4	42.0 - 44.0	tot= 57	disease= 3	( 5.26 -0.21 )	conserved= 24	( 42.11 0.45 )
chr 4	42.5 - 44.5	tot= 61	disease= 4	( 6.56 -0.09 )	conserved= 27	( 44.26 0.53 )
chr 4	43.0 - 45.0	tot= 45	disease= 5	( 11.11 0.31 )	conserved= 25	( 55.56 0.97 )
chr 4	43.5 - 45.5	tot= 45	disease= 5	( 11.11 0.31 )	conserved= 25	( 55.56 0.97 )
chr 4	44.0 - 46.0	tot= 25	disease= 3	( 12.00 0.39 )	conserved= 15	( 60.00 1.14 )
chr 4	44.5 - 46.5	tot= 29	disease= 4	( 13.79 0.55 )	conserved= 20	( 68.97 1.49 )
chr 4	45.0 - 47.0	tot= 31	disease= 2	( 6.45 -0.10 )	conserved= 22	( 70.97 1.57 )
chr 4	45.5 - 47.5	tot= 27	disease= 5	( 18.52 0.97 )	conserved= 19	( 70.37 1.54 )
chr 4	46.0 - 48.0	tot= 20	disease= 5	( 25.00 1.54 )	conserved= 16	( 80.00 1.92 )
chr 4	46.5 - 48.5	tot= 17	disease= 4	( 23.53 1.41 )	conserved= 12	( 70.59 1.55 )
chr 4	47.0 - 49.0	tot= 15	disease= 4	( 26.67 1.69 )	conserved= 9	( 60.00 1.14 )
chr 4	47.5 - 49.5	tot= 11	disease= 1	( 9.09 0.13 )	conserved= 5	( 45.45 0.58 )
chr 4	48.0 - 50.0	tot= 19	disease= 3	( 15.79 0.73 )	conserved= 12	( 63.16 1.26 )
chr 4	48.5 - 50.5	tot= 14	disease= 2	( 14.29 0.59 )	conserved= 8	( 57.14 1.03 )
chr 4	49.0 - 51.0	tot= 11	disease= 2	( 18.18 0.94 )	conserved= 7	( 63.64 1.28 )
chr 4	49.5 - 51.5	tot= 9	disease= 2	( 22.22 1.30 )	conserved= 8	( 88.89 2.26 )
chr 4	50.0 - 52.0	tot= 1	disease= 0	( 0.00 -0.67 )	conserved= 1	(100.00 2.70 )
chr 4	50.5 - 52.5	tot= 2	disease= 0	( 0.00 -0.67 )	conserved= 2	(100.00 2.70 )
chr 4	51.0 - 53.0	tot= 7	disease= 0	( 0.00 -0.67 )	conserved= 6	( 85.71 2.14 )
chr 4	51.5 - 53.5	tot= 11	disease= 1	( 9.09 0.13 )	conserved= 5	( 45.45 0.58 )
chr 4	52.0 - 54.0	tot= 16	disease= 2	( 12.50 0.44 )	conserved= 8	( 50.00 0.75 )
chr 4	52.5 - 54.5	tot= 15	disease= 2	( 13.33 0.51 )	conserved= 7	( 46.67 0.62 )
chr 4	53.0 - 55.0	tot= 11	disease= 2	( 18.18 0.94 )	conserved= 3	( 27.27 -0.13 )
chr 4	53.5 - 55.5	tot= 8	disease= 1	( 12.50 0.44 )	conserved= 3	( 37.50 0.27 )
chr 4	54.0 - 56.0	tot= 5	disease= 0	( 0.00 -0.67 )	conserved= 0	( 0.00 -1.19 )
chr 4	54.5 - 56.5	tot= 5	disease= 0	( 0.00 -0.67 )	conserved= 0	( 0.00 -1.19 )
chr 4	55.0 - 57.0	tot= 11	disease= 0	( 0.00 -0.67 )	conserved= 4	( 36.36 0.22 )
chr 4	55.5 - 57.5	tot= 12	disease= 0	( 0.00 -0.67 )	conserved= 4	( 33.33 0.11 )
chr 4	56.0 - 58.0	tot= 14	disease= 0	( 0.00 -0.67 )	conserved= 6	( 42.86 0.48 )
chr 4	56.5 - 58.5	tot= 17	disease= 0	( 0.00 -0.67 )	conserved= 9	( 52.94 0.87 )
chr 4	57.0 - 59.0	tot= 14	disease= 0	( 0.00 -0.67 )	conserved= 9	( 64.29 1.31 )
chr 4	57.5 - 59.5	tot= 17	disease= 0	( 0.00 -0.67 )	conserved= 12	( 70.59 1.55 )
chr 4	58.0 - 60.0	tot= 21	disease= 0	( 0.00 -0.67 )	conserved= 13	( 61.90 1.22 )
chr 4	58.5 - 60.5	tot= 18	disease= 0	( 0.00 -0.67 )	conserved= 10	( 55.56 0.97 )
chr 4	59.0 - 61.0	tot= 17	disease= 0	( 0.00 -0.67 )	conserved= 6	( 35.29 0.18 )
chr 4	59.5 - 61.5	tot= 13	disease= 0	( 0.00 -0.67 )	conserved= 3	( 23.08 -0.29 )
chr 4	60.0 - 62.0	tot= 11	disease= 0	( 0.00 -0.67 )	conserved= 2	( 18.18 -0.48 )
chr 4	60.5 - 62.5	tot= 22	disease= 1	( 4.55 -0.27 )	conserved= 10	( 45.45 0.58 )
chr 4	61.0 - 63.0	tot= 23	disease= 1	( 4.35 -0.29 )	conserved= 14	( 60.87 1.18 )
chr 4	61.5 - 63.5	tot= 31	disease= 1	( 3.23 -0.39 )	conserved= 17	( 54.84 0.94 )
chr 4	62.0 - 64.0	tot= 27	disease= 1	( 3.70 -0.34 )	conserved= 15	( 55.56 0.97 )
chr 4	62.5 - 64.5	tot= 16	disease= 0	( 0.00 -0.67 )	conserved= 7	( 43.75 0.51 )
chr 4	63.0 - 65.0	tot= 13	disease= 0	( 0.00 -0.67 )	conserved= 3	( 23.08 -0.29 )
chr 4	63.5 - 65.5	tot= 5	disease= 1	( 20.00 1.10 )	conserved= 2	( 40.00 0.36 )
chr 4	64.0 - 66.0	tot= 3	disease= 1	( 33.33 2.28 )	conserved= 2	( 66.67 1.40 )
chr 4	64.5 - 66.5	tot= 4	disease= 2	( 50.00 3.76 )	conserved= 3	( 75.00 1.72 )
chr 4	65.0 - 67.0	tot= 3	disease= 2	( 66.67 5.23 )	conserved= 3	(100.00 2.70 )
chr 4	65.5 - 67.5	tot= 1	disease= 1	(100.00 8.19 )	conserved= 1	(100.00 2.70 )
chr 4	66.0 - 68.0	tot= 1	disease= 1	(100.00 8.19 )	conserved= 1	(100.00 2.70 )
chr 4	66.5 - 68.5	tot= 1	disease= 0	( 0.00 -0.67 )	conserved= 1	(100.00 2.70 )
chr 4	67.0 - 69.0	tot= 1	disease= 0	( 0.00 -0.67 )	conserved= 1	(100.00 2.70 )
chr 4	67.5 - 69.5	tot= 1	disease= 0	( 0.00 -0.67 )	conserved= 1	(100.00 2.70 )
chr 4	68.0 - 70.0	tot= 2	disease= 1	( 50.00 3.76 )	conserved= 2	(100.00 2.70 )
chr 4	68.5 - 70.5	tot= 2	disease= 1	( 50.00 3.76 )	conserved= 1	( 50.00 0.75 )
chr 4	69.0 - 71.0	tot= 2	disease= 1	( 50.00 3.76 )	conserved= 1	( 50.00 0.75 )
chr 4	69.5 - 71.5	tot= 3	disease= 1	( 33.33 2.28 )	conserved= 1	( 33.33 0.11 )
chr 4	70.0 - 72.0	tot= 3	disease= 0	( 0.00 -0.67 )	conserved= 0	( 0.00 -1.19 )
chr 4	70.5 - 72.5	tot= 2	disease= 0	( 0.00 -0.67 )	conserved= 0	( 0.00 -1.19 )
chr 4	71.0 - 73.0	tot= 3	disease= 0	( 0.00 -0.67 )	conserved= 0	( 0.00 -1.19 )
chr 4	71.5 - 73.5	tot= 5	disease= 0	( 0.00 -0.67 )	conserved= 0	( 0.00 -1.19 )
chr 4	72.0 - 74.0	tot= 10	disease= 0	( 0.00 -0.67 )	conserved= 0	( 0.00 -1.19 )
chr 4	72.5 - 74.5	tot= 10	disease= 0	( 0.00 -0.67 )	conserved= 0	( 0.00 -1.19 )
chr 4	73.0 - 75.0	tot= 10	disease= 0	( 0.00 -0.67 )	conserved= 1	( 10.00 -0.80 )
chr 4	73.5 - 75.5	tot= 7	disease= 0	( 0.00 -0.67 )	conserved= 1	( 14.29 -0.63 )
chr 4	74.0 - 76.0	tot= 1	disease= 0	( 0.00 -0.67 )	conserved= 1	(100.00 2.70 )
chr 4	74.5 - 76.5	tot= 1	disease= 0	( 0.00 -0.67 )	conserved= 1	(100.00 2.70 )
chr 4	75.0 - 77.0	tot= 0	disease= 0	( 0.00 -0.67 )	conserved= 0	( 0.00 -1.19 )
chr 4	75.5 - 77.5	tot= 0	disease= 0	( 0.00 -0.67 )	conserved= 0	( 0.00 -1.19 )
chr 4	76.0 - 78.0	tot= 1	disease= 0	( 0.00 -0.67 )	conserved= 1	(100.00 2.70 )
chr 4	76.5 - 78.5	tot= 1	disease= 0	( 0.00 -0.67 )	conserved= 1	(100.00 2.70 )
chr 4	77.0 - 79.0	tot= 1	disease= 0	( 0.00 -0.67 )	conserved= 1	(100.00 2.70 )
chr 4	77.5 - 79.5	tot= 1	disease= 0	( 0.00 -0.67 )	conserved= 1	(100.00 2.70 )
chr 4	78.0 - 80.0	tot= 0	disease= 0	( 0.00 -0.67 )	conserved= 0	( 0.00 -1.19 )
chr 4	78.5 - 80.5	tot= 1	disease= 1	(100.00 8.19 )	conserved= 0	( 0.00 -1.19 )
chr 4	79.0 - 81.0	tot= 3	disease= 1	( 33.33 2.28 )	conserved= 1	( 33.33 0.11 )
chr 4	79.5 - 81.5	tot= 3	disease= 1	( 33.33 2.28 )	conserved= 1	( 33.33 0.11 )
chr 4	80.0 - 82.0	tot= 4	disease= 1	( 25.00 1.54 )	conserved= 1	( 25.00 -0.22 )
chr 4	80.5 - 82.5	tot= 4	disease= 0	( 0.00 -0.67 )	conserved= 1	( 25.00 -0.22 )
chr 4	81.0 - 83.0	tot= 5	disease= 0	( 0.00 -0.67 )	conserved= 1	( 20.00 -0.41 )
chr 4	81.5 - 83.5	tot= 8	disease= 0	( 0.00 -0.67 )	conserved= 4	( 50.00 0.75 )
chr 4	82.0 - 84.0	tot= 8	disease= 0	( 0.00 -0.67 )	conserved= 5	( 62.50 1.24 )
chr 4	82.5 - 84.5	tot= 7	disease= 0	( 0.00 -0.67 )	conserved= 5	( 71.43 1.59 )
chr 4	83.0 - 85.0	tot= 6	disease= 0	( 0.00 -0.67 )	conserved= 4	( 66.67 1.40 )
chr 4	83.5 - 85.5	tot= 3	disease= 0	( 0.00 -0.67 )	conserved= 1	( 33.33 0.11 )
chr 4	84.0 - 86.0	tot= 3	disease= 0	( 0.00 -0.67 )	conserved= 0	( 0.00 -1.19 )
chr 4	84.5 - 86.5	tot= 8	disease= 0	( 0.00 -0.67 )	conserved= 2	( 25.00 -0.22 )
chr 4	85.0 - 87.0	tot= 9	disease= 0	( 0.00 -0.67 )	conserved= 5	( 55.56 0.97 )
chr 4	85.5 - 87.5	tot= 10	disease= 0	( 0.00 -0.67 )	conserved= 5	( 50.00 0.75 )
chr 4	86.0 - 88.0	tot= 10	disease= 0	( 0.00 -0.67 )	conserved= 5	( 50.00 0.75 )
chr 4	86.5 - 88.5	tot= 25	disease= 6	( 24.00 1.45 )	conserved= 12	( 48.00 0.68 )
chr 4	87.0 - 89.0	tot= 27	disease= 7	( 25.93 1.62 )	conserved= 12	( 44.44 0.54 )
chr 4	87.5 - 89.5	tot= 27	disease= 7	( 25.93 1.62 )	conserved= 12	( 44.44 0.54 )
chr 4	88.0 - 90.0	tot= 27	disease= 7	( 25.93 1.62 )	conserved= 12	( 44.44 0.54 )
chr 4	88.5 - 90.5	tot= 7	disease= 1	( 14.29 0.59 )	conserved= 3	( 42.86 0.48 )
chr 4	89.0 - 91.0	tot= 3	disease= 0	( 0.00 -0.67 )	conserved= 0	( 0.00 -1.19 )
chr 4	89.5 - 91.5	tot= 2	disease= 0	( 0.00 -0.67 )	conserved= 0	( 0.00 -1.19 )
chr 4	90.0 - 92.0	tot= 3	disease= 0	( 0.00 -0.67 )	conserved= 0	( 0.00 -1.19 )
chr 4	90.5 - 92.5	tot= 3	disease= 0	( 0.00 -0.67 )	conserved= 0	( 0.00 -1.19 )
chr 4	91.0 - 93.0	tot= 2	disease= 0	( 0.00 -0.67 )	conserved= 0	( 0.00 -1.19 )
chr 4	91.5 - 93.5	tot= 3	disease= 0	( 0.00 -0.67 )	conserved= 0	( 0.00 -1.19 )
chr 4	92.0 - 94.0	tot= 1	disease= 0	( 0.00 -0.67 )	conserved= 0	( 0.00 -1.19 )
chr 4	92.5 - 94.5	tot= 7	disease= 1	( 14.29 0.59 )	conserved= 3	( 42.86 0.48 )
chr 4	93.0 - 95.0	tot= 11	disease= 1	( 9.09 0.13 )	conserved= 3	( 27.27 -0.13 )
chr 4	93.5 - 95.5	tot= 11	disease= 1	( 9.09 0.13 )	conserved= 3	( 27.27 -0.13 )
chr 4	94.0 - 96.0	tot= 15	disease= 1	( 6.67 -0.08 )	conserved= 3	( 20.00 -0.41 )
chr 4	94.5 - 96.5	tot= 13	disease= 0	( 0.00 -0.67 )	conserved= 0	( 0.00 -1.19 )
chr 4	95.0 - 97.0	tot= 10	disease= 0	( 0.00 -0.67 )	conserved= 0	( 0.00 -1.19 )
chr 4	95.5 - 97.5	tot= 11	disease= 0	( 0.00 -0.67 )	conserved= 0	( 0.00 -1.19 )
chr 4	96.0 - 98.0	tot= 8	disease= 0	( 0.00 -0.67 )	conserved= 0	( 0.00 -1.19 )
chr 4	96.5 - 98.5	tot= 8	disease= 0	( 0.00 -0.67 )	conserved= 1	( 12.50 -0.70 )
chr 4	97.0 - 99.0	tot= 13	disease= 0	( 0.00 -0.67 )	conserved= 2	( 15.38 -0.59 )
chr 4	97.5 - 99.5	tot= 15	disease= 1	( 6.67 -0.08 )	conserved= 5	( 33.33 0.11 )
chr 4	98.0 - 100.0	tot= 16	disease= 1	( 6.25 -0.12 )	conserved= 7	( 43.75 0.51 )
chr 4	98.5 - 100.5	tot= 14	disease= 1	( 7.14 -0.04 )	conserved= 7	( 50.00 0.75 )
chr 4	99.0 - 101.0	tot= 12	disease= 1	( 8.33 0.07 )	conserved= 6	( 50.00 0.75 )
chr 4	99.5 - 101.5	tot= 11	disease= 1	( 9.09 0.13 )	conserved= 4	( 36.36 0.22 )
chr 4	100.0 - 102.0	tot= 16	disease= 1	( 6.25 -0.12 )	conserved= 2	( 12.50 -0.70 )
chr 4	100.5 - 102.5	tot= 15	disease= 1	( 6.67 -0.08 )	conserved= 2	( 13.33 -0.67 )
chr 4	101.0 - 103.0	tot= 18	disease= 1	( 5.56 -0.18 )	conserved= 7	( 38.89 0.32 )
chr 4	101.5 - 103.5	tot= 16	disease= 0	( 0.00 -0.67 )	conserved= 6	( 37.50 0.27 )
chr 4	102.0 - 104.0	tot= 9	disease= 0	( 0.00 -0.67 )	conserved= 6	( 66.67 1.40 )
chr 4	102.5 - 104.5	tot= 11	disease= 2	( 18.18 0.94 )	conserved= 6	( 54.55 0.93 )
chr 4	103.0 - 105.0	tot= 7	disease= 2	( 28.57 1.86 )	conserved= 3	( 42.86 0.48 )
chr 4	103.5 - 105.5	tot= 6	disease= 2	( 33.33 2.28 )	conserved= 3	( 50.00 0.75 )
chr 4	104.0 - 106.0	tot= 7	disease= 2	( 28.57 1.86 )	conserved= 3	( 42.86 0.48 )
chr 4	104.5 - 106.5	tot= 14	disease= 2	( 14.29 0.59 )	conserved= 9	( 64.29 1.31 )
chr 4	105.0 - 107.0	tot= 22	disease= 2	( 9.09 0.13 )	conserved= 17	( 77.27 1.81 )
chr 4	105.5 - 107.5	tot= 27	disease= 2	( 7.41 -0.02 )	conserved= 19	( 70.37 1.54 )
chr 4	106.0 - 108.0	tot= 36	disease= 4	( 11.11 0.31 )	conserved= 26	( 72.22 1.62 )
chr 4	106.5 - 108.5	tot= 35	disease= 2	( 5.71 -0.17 )	conserved= 25	( 71.43 1.59 )
chr 4	107.0 - 109.0	tot= 31	disease= 2	( 6.45 -0.10 )	conserved= 17	( 54.84 0.94 )
chr 4	107.5 - 109.5	tot= 32	disease= 2	( 6.25 -0.12 )	conserved= 16	( 50.00 0.75 )
chr 4	108.0 - 110.0	tot= 24	disease= 1	( 4.17 -0.30 )	conserved= 9	( 37.50 0.27 )
chr 4	108.5 - 110.5	tot= 16	disease= 1	( 6.25 -0.12 )	conserved= 3	( 18.75 -0.46 )
chr 4	109.0 - 111.0	tot= 9	disease= 1	( 11.11 0.31 )	conserved= 1	( 11.11 -0.76 )
chr 4	109.5 - 111.5	tot= 5	disease= 1	( 20.00 1.10 )	conserved= 0	( 0.00 -1.19 )
chr 4	110.0 - 112.0	tot= 8	disease= 0	( 0.00 -0.67 )	conserved= 0	( 0.00 -1.19 )
chr 4	110.5 - 112.5	tot= 10	disease= 0	( 0.00 -0.67 )	conserved= 0	( 0.00 -1.19 )
chr 4	111.0 - 113.0	tot= 10	disease= 0	( 0.00 -0.67 )	conserved= 0	( 0.00 -1.19 )
chr 4	111.5 - 113.5	tot= 8	disease= 0	( 0.00 -0.67 )	conserved= 0	( 0.00 -1.19 )
chr 4	112.0 - 114.0	tot= 5	disease= 0	( 0.00 -0.67 )	conserved= 0	( 0.00 -1.19 )
chr 4	112.5 - 114.5	tot= 4	disease= 0	( 0.00 -0.67 )	conserved= 0	( 0.00 -1.19 )
chr 4	113.0 - 115.0	tot= 11	disease= 2	( 18.18 0.94 )	conserved= 4	( 36.36 0.22 )
chr 4	113.5 - 115.5	tot= 20	disease= 2	( 10.00 0.21 )	conserved= 7	( 35.00 0.17 )
chr 4	114.0 - 116.0	tot= 34	disease= 5	( 14.71 0.63 )	conserved= 14	( 41.18 0.41 )
chr 4	114.5 - 116.5	tot= 45	disease= 6	( 13.33 0.51 )	conserved= 22	( 48.89 0.71 )
chr 4	115.0 - 117.0	tot= 51	disease= 7	( 13.73 0.54 )	conserved= 28	( 54.90 0.94 )
chr 4	115.5 - 117.5	tot= 45	disease= 7	( 15.56 0.71 )	conserved= 26	( 57.78 1.06 )
chr 4	116.0 - 118.0	tot= 39	disease= 4	( 10.26 0.24 )	conserved= 29	( 74.36 1.70 )
chr 4	116.5 - 118.5	tot= 45	disease= 4	( 8.89 0.12 )	conserved= 31	( 68.89 1.49 )
chr 4	117.0 - 119.0	tot= 51	disease= 3	( 5.88 -0.15 )	conserved= 24	( 47.06 0.64 )
chr 4	117.5 - 119.5	tot= 56	disease= 3	( 5.36 -0.20 )	conserved= 26	( 46.43 0.61 )
chr 4	118.0 - 120.0	tot= 48	disease= 3	( 6.25 -0.12 )	conserved= 18	( 37.50 0.27 )
chr 4	118.5 - 120.5	tot= 35	disease= 3	( 8.57 0.09 )	conserved= 14	( 40.00 0.36 )
chr 4	119.0 - 121.0	tot= 25	disease= 3	( 12.00 0.39 )	conserved= 17	( 68.00 1.45 )
chr 4	119.5 - 121.5	tot= 19	disease= 3	( 15.79 0.73 )	conserved= 14	( 73.68 1.67 )
chr 4	120.0 - 122.0	tot= 18	disease= 3	( 16.67 0.80 )	conserved= 12	( 66.67 1.40 )
chr 4	120.5 - 122.5	tot= 13	disease= 2	( 15.38 0.69 )	conserved= 6	( 46.15 0.60 )
chr 4	121.0 - 123.0	tot= 18	disease= 1	( 5.56 -0.18 )	conserved= 8	( 44.44 0.54 )
chr 4	121.5 - 123.5	tot= 20	disease= 1	( 5.00 -0.23 )	conserved= 10	( 50.00 0.75 )
chr 4	122.0 - 124.0	tot= 23	disease= 1	( 4.35 -0.29 )	conserved= 10	( 43.48 0.50 )
chr 4	122.5 - 124.5	tot= 30	disease= 1	( 3.33 -0.38 )	conserved= 14	( 46.67 0.62 )
chr 4	123.0 - 125.0	tot= 28	disease= 0	( 0.00 -0.67 )	conserved= 15	( 53.57 0.89 )
chr 4	123.5 - 125.5	tot= 25	disease= 0	( 0.00 -0.67 )	conserved= 13	( 52.00 0.83 )
chr 4	124.0 - 126.0	tot= 35	disease= 1	( 2.86 -0.42 )	conserved= 21	( 60.00 1.14 )
chr 4	124.5 - 126.5	tot= 36	disease= 1	( 2.78 -0.43 )	conserved= 24	( 66.67 1.40 )
chr 4	125.0 - 127.0	tot= 32	disease= 1	( 3.12 -0.39 )	conserved= 18	( 56.25 1.00 )
chr 4	125.5 - 127.5	tot= 34	disease= 3	( 8.82 0.11 )	conserved= 20	( 58.82 1.10 )
chr 4	126.0 - 128.0	tot= 23	disease= 2	( 8.70 0.10 )	conserved= 12	( 52.17 0.84 )
chr 4	126.5 - 128.5	tot= 19	disease= 2	( 10.53 0.26 )	conserved= 5	( 26.32 -0.17 )
chr 4	127.0 - 129.0	tot= 23	disease= 3	( 13.04 0.48 )	conserved= 10	( 43.48 0.50 )
chr 4	127.5 - 129.5	tot= 39	disease= 2	( 5.13 -0.22 )	conserved= 12	( 30.77 0.01 )
chr 4	128.0 - 130.0	tot= 47	disease= 2	( 4.26 -0.29 )	conserved= 15	( 31.91 0.05 )
chr 4	128.5 - 130.5	tot= 47	disease= 2	( 4.26 -0.29 )	conserved= 16	( 34.04 0.13 )
chr 4	129.0 - 131.0	tot= 36	disease= 1	( 2.78 -0.43 )	conserved= 8	( 22.22 -0.33 )
chr 4	129.5 - 131.5	tot= 21	disease= 1	( 4.76 -0.25 )	conserved= 6	( 28.57 -0.08 )
chr 4	130.0 - 132.0	tot= 19	disease= 1	( 5.26 -0.21 )	conserved= 4	( 21.05 -0.37 )
chr 4	130.5 - 132.5	tot= 27	disease= 1	( 3.70 -0.34 )	conserved= 7	( 25.93 -0.18 )
chr 4	131.0 - 133.0	tot= 37	disease= 1	( 2.70 -0.43 )	conserved= 12	( 32.43 0.07 )
chr 4	131.5 - 133.5	tot= 45	disease= 1	( 2.22 -0.47 )	conserved= 19	( 42.22 0.45 )
chr 4	132.0 - 134.0	tot= 56	disease= 1	( 1.79 -0.51 )	conserved= 27	( 48.21 0.68 )
chr 4	132.5 - 134.5	tot= 55	disease= 3	( 5.45 -0.19 )	conserved= 32	( 58.18 1.07 )
chr 4	133.0 - 135.0	tot= 49	disease= 3	( 6.12 -0.13 )	conserved= 31	( 63.27 1.27 )
chr 4	133.5 - 135.5	tot= 47	disease= 3	( 6.38 -0.11 )	conserved= 29	( 61.70 1.21 )
chr 4	134.0 - 136.0	tot= 40	disease= 5	( 12.50 0.44 )	conserved= 26	( 65.00 1.34 )
chr 4	134.5 - 136.5	tot= 37	disease= 5	( 13.51 0.53 )	conserved= 18	( 48.65 0.70 )
chr 4	135.0 - 137.0	tot= 37	disease= 5	( 13.51 0.53 )	conserved= 14	( 37.84 0.28 )
chr 4	135.5 - 137.5	tot= 34	disease= 6	( 17.65 0.89 )	conserved= 12	( 35.29 0.18 )
chr 4	136.0 - 138.0	tot= 31	disease= 5	( 16.13 0.76 )	conserved= 12	( 38.71 0.31 )
chr 4	136.5 - 138.5	tot= 32	disease= 4	( 12.50 0.44 )	conserved= 19	( 59.38 1.12 )
chr 4	137.0 - 139.0	tot= 39	disease= 4	( 10.26 0.24 )	conserved= 23	( 58.97 1.10 )
chr 4	137.5 - 139.5	tot= 36	disease= 4	( 11.11 0.31 )	conserved= 20	( 55.56 0.97 )
chr 4	138.0 - 140.0	tot= 29	disease= 3	( 10.34 0.24 )	conserved= 15	( 51.72 0.82 )
chr 4	138.5 - 140.5	tot= 26	disease= 3	( 11.54 0.35 )	conserved= 11	( 42.31 0.45 )
chr 4	139.0 - 141.0	tot= 29	disease= 6	( 20.69 1.16 )	conserved= 20	( 68.97 1.49 )
chr 4	139.5 - 141.5	tot= 40	disease= 4	( 10.00 0.21 )	conserved= 30	( 75.00 1.72 )
chr 4	140.0 - 142.0	tot= 40	disease= 4	( 10.00 0.21 )	conserved= 29	( 72.50 1.63 )
chr 4	140.5 - 142.5	tot= 33	disease= 3	( 9.09 0.13 )	conserved= 25	( 75.76 1.75 )
chr 4	141.0 - 143.0	tot= 22	disease= 0	( 0.00 -0.67 )	conserved= 13	( 59.09 1.11 )
chr 4	141.5 - 143.5	tot= 19	disease= 0	( 0.00 -0.67 )	conserved= 1	( 5.26 -0.99 )
chr 4	142.0 - 144.0	tot= 28	disease= 0	( 0.00 -0.67 )	conserved= 1	( 3.57 -1.05 )
chr 4	142.5 - 144.5	tot= 38	disease= 0	( 0.00 -0.67 )	conserved= 1	( 2.63 -1.09 )
chr 4	143.0 - 145.0	tot= 37	disease= 0	( 0.00 -0.67 )	conserved= 2	( 5.41 -0.98 )
chr 4	143.5 - 145.5	tot= 28	disease= 0	( 0.00 -0.67 )	conserved= 2	( 7.14 -0.91 )
chr 4	144.0 - 146.0	tot= 18	disease= 0	( 0.00 -0.67 )	conserved= 2	( 11.11 -0.76 )
chr 4	144.5 - 146.5	tot= 11	disease= 0	( 0.00 -0.67 )	conserved= 2	( 18.18 -0.48 )
chr 4	145.0 - 147.0	tot= 15	disease= 0	( 0.00 -0.67 )	conserved= 0	( 0.00 -1.19 )
chr 4	145.5 - 147.5	tot= 26	disease= 3	( 11.54 0.35 )	conserved= 6	( 23.08 -0.29 )
chr 4	146.0 - 148.0	tot= 36	disease= 4	( 11.11 0.31 )	conserved= 15	( 41.67 0.43 )
chr 4	146.5 - 148.5	tot= 38	disease= 5	( 13.16 0.49 )	conserved= 16	( 42.11 0.45 )
chr 4	147.0 - 149.0	tot= 40	disease= 6	( 15.00 0.66 )	conserved= 22	( 55.00 0.95 )
chr 4	147.5 - 149.5	tot= 33	disease= 4	( 12.12 0.40 )	conserved= 23	( 69.70 1.52 )
chr 4	148.0 - 150.0	tot= 25	disease= 3	( 12.00 0.39 )	conserved= 15	( 60.00 1.14 )
chr 4	148.5 - 150.5	tot= 29	disease= 2	( 6.90 -0.06 )	conserved= 19	( 65.52 1.36 )
chr 4	149.0 - 151.0	tot= 20	disease= 1	( 5.00 -0.23 )	conserved= 13	( 65.00 1.34 )
chr 4	149.5 - 151.5	tot= 25	disease= 0	( 0.00 -0.67 )	conserved= 13	( 52.00 0.83 )
chr 4	150.0 - 152.0	tot= 31	disease= 1	( 3.23 -0.39 )	conserved= 17	( 54.84 0.94 )
chr 4	150.5 - 152.5	tot= 23	disease= 1	( 4.35 -0.29 )	conserved= 12	( 52.17 0.84 )
chr 4	151.0 - 153.0	tot= 24	disease= 1	( 4.17 -0.30 )	conserved= 12	( 50.00 0.75 )
chr 4	151.5 - 153.5	tot= 20	disease= 1	( 5.00 -0.23 )	conserved= 6	( 30.00 -0.02 )
chr 4	152.0 - 154.0	tot= 15	disease= 0	( 0.00 -0.67 )	conserved= 1	( 6.67 -0.93 )
chr 4	152.5 - 154.5	tot= 25	disease= 0	( 0.00 -0.67 )	conserved= 9	( 36.00 0.21 )
chr 4	153.0 - 155.0	tot= 36	disease= 1	( 2.78 -0.43 )	conserved= 18	( 50.00 0.75 )
chr 4	153.5 - 155.5	tot= 57	disease= 1	( 1.75 -0.52 )	conserved= 31	( 54.39 0.92 )
chr 4	154.0 - 156.0	tot= 58	disease= 1	( 1.72 -0.52 )	conserved= 32	( 55.17 0.95 )
chr 5	0.0 - 2.0	tot= 0	disease= 0	( 0.00 -0.67 )	conserved= 0	( 0.00 -1.19 )
chr 5	0.5 - 2.5	tot= 0	disease= 0	( 0.00 -0.67 )	conserved= 0	( 0.00 -1.19 )
chr 5	1.0 - 3.0	tot= 0	disease= 0	( 0.00 -0.67 )	conserved= 0	( 0.00 -1.19 )
chr 5	1.5 - 3.5	tot= 1	disease= 0	( 0.00 -0.67 )	conserved= 0	( 0.00 -1.19 )
chr 5	2.0 - 4.0	tot= 12	disease= 0	( 0.00 -0.67 )	conserved= 1	( 8.33 -0.87 )
chr 5	2.5 - 4.5	tot= 14	disease= 0	( 0.00 -0.67 )	conserved= 1	( 7.14 -0.91 )
chr 5	3.0 - 5.0	tot= 16	disease= 0	( 0.00 -0.67 )	conserved= 2	( 12.50 -0.70 )
chr 5	3.5 - 5.5	tot= 15	disease= 0	( 0.00 -0.67 )	conserved= 2	( 13.33 -0.67 )
chr 5	4.0 - 6.0	tot= 10	disease= 0	( 0.00 -0.67 )	conserved= 3	( 30.00 -0.02 )
chr 5	4.5 - 6.5	tot= 8	disease= 0	( 0.00 -0.67 )	conserved= 3	( 37.50 0.27 )
chr 5	5.0 - 7.0	tot= 6	disease= 0	( 0.00 -0.67 )	conserved= 2	( 33.33 0.11 )
chr 5	5.5 - 7.5	tot= 7	disease= 0	( 0.00 -0.67 )	conserved= 2	( 28.57 -0.08 )
chr 5	6.0 - 8.0	tot= 2	disease= 0	( 0.00 -0.67 )	conserved= 1	( 50.00 0.75 )
chr 5	6.5 - 8.5	tot= 7	disease= 0	( 0.00 -0.67 )	conserved= 2	( 28.57 -0.08 )
chr 5	7.0 - 9.0	tot= 10	disease= 2	( 20.00 1.10 )	conserved= 4	( 40.00 0.36 )
chr 5	7.5 - 9.5	tot= 13	disease= 2	( 15.38 0.69 )	conserved= 4	( 30.77 0.01 )
chr 5	8.0 - 10.0	tot= 12	disease= 2	( 16.67 0.80 )	conserved= 3	( 25.00 -0.22 )
chr 5	8.5 - 10.5	tot= 8	disease= 2	( 25.00 1.54 )	conserved= 2	( 25.00 -0.22 )
chr 5	9.0 - 11.0	tot= 6	disease= 0	( 0.00 -0.67 )	conserved= 0	( 0.00 -1.19 )
chr 5	9.5 - 11.5	tot= 2	disease= 0	( 0.00 -0.67 )	conserved= 0	( 0.00 -1.19 )
chr 5	10.0 - 12.0	tot= 3	disease= 0	( 0.00 -0.67 )	conserved= 0	( 0.00 -1.19 )
chr 5	10.5 - 12.5	tot= 3	disease= 0	( 0.00 -0.67 )	conserved= 0	( 0.00 -1.19 )
chr 5	11.0 - 13.0	tot= 2	disease= 0	( 0.00 -0.67 )	conserved= 0	( 0.00 -1.19 )
chr 5	11.5 - 13.5	tot= 4	disease= 0	( 0.00 -0.67 )	conserved= 0	( 0.00 -1.19 )
chr 5	12.0 - 14.0	tot= 4	disease= 0	( 0.00 -0.67 )	conserved= 0	( 0.00 -1.19 )
chr 5	12.5 - 14.5	tot= 4	disease= 1	( 25.00 1.54 )	conserved= 0	( 0.00 -1.19 )
chr 5	13.0 - 15.0	tot= 6	disease= 1	( 16.67 0.80 )	conserved= 0	( 0.00 -1.19 )
chr 5	13.5 - 15.5	tot= 7	disease= 1	( 14.29 0.59 )	conserved= 0	( 0.00 -1.19 )
chr 5	14.0 - 16.0	tot= 7	disease= 1	( 14.29 0.59 )	conserved= 0	( 0.00 -1.19 )
chr 5	14.5 - 16.5	tot= 7	disease= 0	( 0.00 -0.67 )	conserved= 0	( 0.00 -1.19 )
chr 5	15.0 - 17.0	tot= 6	disease= 0	( 0.00 -0.67 )	conserved= 0	( 0.00 -1.19 )
chr 5	15.5 - 17.5	tot= 6	disease= 1	( 16.67 0.80 )	conserved= 0	( 0.00 -1.19 )
chr 5	16.0 - 18.0	tot= 6	disease= 1	( 16.67 0.80 )	conserved= 0	( 0.00 -1.19 )
chr 5	16.5 - 18.5	tot= 5	disease= 1	( 20.00 1.10 )	conserved= 0	( 0.00 -1.19 )
chr 5	17.0 - 19.0	tot= 4	disease= 1	( 25.00 1.54 )	conserved= 0	( 0.00 -1.19 )
chr 5	17.5 - 19.5	tot= 1	disease= 0	( 0.00 -0.67 )	conserved= 0	( 0.00 -1.19 )
chr 5	18.0 - 20.0	tot= 0	disease= 0	( 0.00 -0.67 )	conserved= 0	( 0.00 -1.19 )
chr 5	18.5 - 20.5	tot= 6	disease= 1	( 16.67 0.80 )	conserved= 2	( 33.33 0.11 )
chr 5	19.0 - 21.0	tot= 11	disease= 1	( 9.09 0.13 )	conserved= 3	( 27.27 -0.13 )
chr 5	19.5 - 21.5	tot= 20	disease= 2	( 10.00 0.21 )	conserved= 8	( 40.00 0.36 )
chr 5	20.0 - 22.0	tot= 21	disease= 2	( 9.52 0.17 )	conserved= 8	( 38.10 0.29 )
chr 5	20.5 - 22.5	tot= 16	disease= 1	( 6.25 -0.12 )	conserved= 6	( 37.50 0.27 )
chr 5	21.0 - 23.0	tot= 14	disease= 1	( 7.14 -0.04 )	conserved= 5	( 35.71 0.20 )
chr 5	21.5 - 23.5	tot= 10	disease= 0	( 0.00 -0.67 )	conserved= 2	( 20.00 -0.41 )
chr 5	22.0 - 24.0	tot= 22	disease= 2	( 9.09 0.13 )	conserved= 10	( 45.45 0.58 )
chr 5	22.5 - 24.5	tot= 34	disease= 3	( 8.82 0.11 )	conserved= 14	( 41.18 0.41 )
chr 5	23.0 - 25.0	tot= 36	disease= 3	( 8.33 0.07 )	conserved= 15	( 41.67 0.43 )
chr 5	23.5 - 25.5	tot= 35	disease= 3	( 8.57 0.09 )	conserved= 13	( 37.14 0.25 )
chr 5	24.0 - 26.0	tot= 22	disease= 1	( 4.55 -0.27 )	conserved= 5	( 22.73 -0.31 )
chr 5	24.5 - 26.5	tot= 11	disease= 0	( 0.00 -0.67 )	conserved= 1	( 9.09 -0.84 )
chr 5	25.0 - 27.0	tot= 7	disease= 0	( 0.00 -0.67 )	conserved= 0	( 0.00 -1.19 )
chr 5	25.5 - 27.5	tot= 4	disease= 0	( 0.00 -0.67 )	conserved= 0	( 0.00 -1.19 )
chr 5	26.0 - 28.0	tot= 5	disease= 0	( 0.00 -0.67 )	conserved= 0	( 0.00 -1.19 )
chr 5	26.5 - 28.5	tot= 7	disease= 1	( 14.29 0.59 )	conserved= 1	( 14.29 -0.63 )
chr 5	27.0 - 29.0	tot= 10	disease= 2	( 20.00 1.10 )	conserved= 2	( 20.00 -0.41 )
chr 5	27.5 - 29.5	tot= 9	disease= 2	( 22.22 1.30 )	conserved= 2	( 22.22 -0.33 )
chr 5	28.0 - 30.0	tot= 13	disease= 2	( 15.38 0.69 )	conserved= 2	( 15.38 -0.59 )
chr 5	28.5 - 30.5	tot= 17	disease= 4	( 23.53 1.41 )	conserved= 1	( 5.88 -0.96 )
chr 5	29.0 - 31.0	tot= 22	disease= 4	( 18.18 0.94 )	conserved= 7	( 31.82 0.05 )
chr 5	29.5 - 31.5	tot= 44	disease= 6	( 13.64 0.54 )	conserved= 26	( 59.09 1.11 )
chr 5	30.0 - 32.0	tot= 55	disease= 6	( 10.91 0.29 )	conserved= 30	( 54.55 0.93 )
chr 5	30.5 - 32.5	tot= 50	disease= 3	( 6.00 -0.14 )	conserved= 30	( 60.00 1.14 )
chr 5	31.0 - 33.0	tot= 45	disease= 2	( 4.44 -0.28 )	conserved= 23	( 51.11 0.80 )
chr 5	31.5 - 33.5	tot= 29	disease= 1	( 3.45 -0.37 )	conserved= 7	( 24.14 -0.25 )
chr 5	32.0 - 34.0	tot= 23	disease= 1	( 4.35 -0.29 )	conserved= 5	( 21.74 -0.35 )
chr 5	32.5 - 34.5	tot= 28	disease= 3	( 10.71 0.28 )	conserved= 10	( 35.71 0.20 )
chr 5	33.0 - 35.0	tot= 33	disease= 4	( 12.12 0.40 )	conserved= 19	( 57.58 1.05 )
chr 5	33.5 - 35.5	tot= 34	disease= 3	( 8.82 0.11 )	conserved= 22	( 64.71 1.32 )
chr 5	34.0 - 36.0	tot= 32	disease= 3	( 9.38 0.16 )	conserved= 21	( 65.62 1.36 )
chr 5	34.5 - 36.5	tot= 28	disease= 1	( 3.57 -0.36 )	conserved= 19	( 67.86 1.45 )
chr 5	35.0 - 37.0	tot= 25	disease= 0	( 0.00 -0.67 )	conserved= 13	( 52.00 0.83 )
chr 5	35.5 - 37.5	tot= 24	disease= 1	( 4.17 -0.30 )	conserved= 10	( 41.67 0.43 )
chr 5	36.0 - 38.0	tot= 21	disease= 2	( 9.52 0.17 )	conserved= 12	( 57.14 1.03 )
chr 5	36.5 - 38.5	tot= 20	disease= 3	( 15.00 0.66 )	conserved= 9	( 45.00 0.56 )
chr 5	37.0 - 39.0	tot= 22	disease= 4	( 18.18 0.94 )	conserved= 11	( 50.00 0.75 )
chr 5	37.5 - 39.5	tot= 19	disease= 3	( 15.79 0.73 )	conserved= 8	( 42.11 0.45 )
chr 5	38.0 - 40.0	tot= 14	disease= 2	( 14.29 0.59 )	conserved= 5	( 35.71 0.20 )
chr 5	38.5 - 40.5	tot= 12	disease= 1	( 8.33 0.07 )	conserved= 5	( 41.67 0.43 )
chr 5	39.0 - 41.0	tot= 4	disease= 0	( 0.00 -0.67 )	conserved= 0	( 0.00 -1.19 )
chr 5	39.5 - 41.5	tot= 1	disease= 0	( 0.00 -0.67 )	conserved= 0	( 0.00 -1.19 )
chr 5	40.0 - 42.0	tot= 1	disease= 0	( 0.00 -0.67 )	conserved= 0	( 0.00 -1.19 )
chr 5	40.5 - 42.5	tot= 4	disease= 0	( 0.00 -0.67 )	conserved= 0	( 0.00 -1.19 )
chr 5	41.0 - 43.0	tot= 4	disease= 0	( 0.00 -0.67 )	conserved= 0	( 0.00 -1.19 )
chr 5	41.5 - 43.5	tot= 4	disease= 0	( 0.00 -0.67 )	conserved= 0	( 0.00 -1.19 )
chr 5	42.0 - 44.0	tot= 6	disease= 0	( 0.00 -0.67 )	conserved= 0	( 0.00 -1.19 )
chr 5	42.5 - 44.5	tot= 9	disease= 1	( 11.11 0.31 )	conserved= 5	( 55.56 0.97 )
chr 5	43.0 - 45.0	tot= 12	disease= 1	( 8.33 0.07 )	conserved= 5	( 41.67 0.43 )
chr 5	43.5 - 45.5	tot= 13	disease= 1	( 7.69 0.01 )	conserved= 5	( 38.46 0.30 )
chr 5	44.0 - 46.0	tot= 16	disease= 2	( 12.50 0.44 )	conserved= 7	( 43.75 0.51 )
chr 5	44.5 - 46.5	tot= 11	disease= 1	( 9.09 0.13 )	conserved= 3	( 27.27 -0.13 )
chr 5	45.0 - 47.0	tot= 8	disease= 1	( 12.50 0.44 )	conserved= 3	( 37.50 0.27 )
chr 5	45.5 - 47.5	tot= 7	disease= 1	( 14.29 0.59 )	conserved= 3	( 42.86 0.48 )
chr 5	46.0 - 48.0	tot= 2	disease= 0	( 0.00 -0.67 )	conserved= 1	( 50.00 0.75 )
chr 5	46.5 - 48.5	tot= 1	disease= 0	( 0.00 -0.67 )	conserved= 0	( 0.00 -1.19 )
chr 5	47.0 - 49.0	tot= 3	disease= 0	( 0.00 -0.67 )	conserved= 1	( 33.33 0.11 )
chr 5	47.5 - 49.5	tot= 3	disease= 0	( 0.00 -0.67 )	conserved= 1	( 33.33 0.11 )
chr 5	48.0 - 50.0	tot= 3	disease= 0	( 0.00 -0.67 )	conserved= 1	( 33.33 0.11 )
chr 5	48.5 - 50.5	tot= 3	disease= 0	( 0.00 -0.67 )	conserved= 1	( 33.33 0.11 )
chr 5	49.0 - 51.0	tot= 1	disease= 0	( 0.00 -0.67 )	conserved= 0	( 0.00 -1.19 )
chr 5	49.5 - 51.5	tot= 1	disease= 0	( 0.00 -0.67 )	conserved= 0	( 0.00 -1.19 )
chr 5	50.0 - 52.0	tot= 2	disease= 1	( 50.00 3.76 )	conserved= 0	( 0.00 -1.19 )
chr 5	50.5 - 52.5	tot= 1	disease= 1	(100.00 8.19 )	conserved= 0	( 0.00 -1.19 )
chr 5	51.0 - 53.0	tot= 6	disease= 2	( 33.33 2.28 )	conserved= 0	( 0.00 -1.19 )
chr 5	51.5 - 53.5	tot= 12	disease= 2	( 16.67 0.80 )	conserved= 2	( 16.67 -0.54 )
chr 5	52.0 - 54.0	tot= 14	disease= 1	( 7.14 -0.04 )	conserved= 2	( 14.29 -0.63 )
chr 5	52.5 - 54.5	tot= 17	disease= 1	( 5.88 -0.15 )	conserved= 2	( 11.76 -0.73 )
chr 5	53.0 - 55.0	tot= 13	disease= 0	( 0.00 -0.67 )	conserved= 2	( 15.38 -0.59 )
chr 5	53.5 - 55.5	tot= 7	disease= 0	( 0.00 -0.67 )	conserved= 0	( 0.00 -1.19 )
chr 5	54.0 - 56.0	tot= 4	disease= 0	( 0.00 -0.67 )	conserved= 0	( 0.00 -1.19 )
chr 5	54.5 - 56.5	tot= 1	disease= 0	( 0.00 -0.67 )	conserved= 0	( 0.00 -1.19 )
chr 5	55.0 - 57.0	tot= 0	disease= 0	( 0.00 -0.67 )	conserved= 0	( 0.00 -1.19 )
chr 5	55.5 - 57.5	tot= 0	disease= 0	( 0.00 -0.67 )	conserved= 0	( 0.00 -1.19 )
chr 5	56.0 - 58.0	tot= 1	disease= 0	( 0.00 -0.67 )	conserved= 0	( 0.00 -1.19 )
chr 5	56.5 - 58.5	tot= 2	disease= 0	( 0.00 -0.67 )	conserved= 0	( 0.00 -1.19 )
chr 5	57.0 - 59.0	tot= 2	disease= 0	( 0.00 -0.67 )	conserved= 0	( 0.00 -1.19 )
chr 5	57.5 - 59.5	tot= 2	disease= 0	( 0.00 -0.67 )	conserved= 0	( 0.00 -1.19 )
chr 5	58.0 - 60.0	tot= 1	disease= 0	( 0.00 -0.67 )	conserved= 0	( 0.00 -1.19 )
chr 5	58.5 - 60.5	tot= 0	disease= 0	( 0.00 -0.67 )	conserved= 0	( 0.00 -1.19 )
[truncated: 3,397 more rows]

## Sheet: Window=1
Chromosome	Window: from (Mb) - to (Mb)	Total number genes	Disease	Disease	Conserved	Conserved
[truncated: 9,823 more rows]
